# Supplementary material for: A pore-forming toxin initiates ABI1 complex switching to promote bacterial cell-to-cell spread
Source: Nat Commun. 2026 Apr 13;17:5129. doi: 10.1038/s41467-026-71510-z (PMC13247217; doi:10.1038/s41467-026-71510-z)
Supplement: Supplementary file 3 — Supplementary Data 1 [file 41467_2026_71510_MOESM3_ESM.xlsx]

## Sheet: Strains used in this study
BACTERIAL STRAIN	SOURCE	IDENTIFIER
Listeria monocytogenes 10403S	Lab stock	DH-L481
		(Ghosh et al., 2019)
Listeria monocytogenes LS743	Lab stock	DH-L2094
		(Ghosh et al., 2019)
Listeria monocytogenes 10403SDactA	Lab stock	DP-L3078
		(Skoble et al., 2000)
Listeria monocytogenes 10403S expressing GFP	Lab stock	DH-L1252
Listeria monocytogenes 10403S expressing mScarlet	Lab stock	DH-L2153
		(Fisch et al., 2024)
Listeria monocytogenes 10403S expressing TagBFP	This study	DH-L2154
Listeria monocytogenes LS743DactA	This study	DH-L2155
Listeria monocytogenes pEB400::10403S	Lab stock	DH-L2192
Listeria monocytogenes 10403S Dhly	Lab stock	DH-L2161
Listeria monocytogenes 10403S Dhly+hly	Lab stock	DH-L911
Listeria monocytogenes 10403S Dhly+hlye	Lab stock	DH-L2249
Listeria monocytogenes 10403S Dhly expressing TagBFP	Lab stock	DH-L2251
Listeria monocytogenes 10403S Dhly+hly expressing TagBFP	Lab stock	DH-L2252
Listeria monocytogenes 10403S iLLO	Lab stock	DH-L2253

## Sheet: Plasmids used in this study
PLASMID	SOURCE	IDENTIFIER
pLOV-TagBFP	This study	DH-E2156
pKSV7-DactA	This study	DH-E2157
pMD2.G	Addgene	Cat.# 12259
psPAX2	Addgene	Cat.# 12260
pLentiCRISPR-v2	Addgene	Cat.# 52961
pLentiCRISPR-v2-sgABI1	This study	DH-E2158
pLKO.1	Addgene	Cat.# 8453
pLKO.1-shABI1	This study	DH-E2159
pLKO.1-Scrambled vector	Addgene	Cat.# 136035
pDEST-AAVS1-HA-ABI1(BlastR)	This study	DH-E2161
pDEST-AAVS1-HA-ABI1DPP(BlastR)	This study	DH-E2191
pX459-HypaCas9-mR2-AAVS1_sgRNA	Addgene	Cat.# 183890
Lifeact-7-iRFP670	Addgene	Cat.# 103032
pDEST-AAVS1-mEOS3.2-Actin(PuroR)	This study	DH-E2162
pUC19-mNeonGreen-ABI1-HDR	This study	DH-E2163
pSpCas9(BB)-2A-Blast-sgABI1-N	This study	DH-E2164
pCRISPaint-TagRFP-PuroR	Addgene	Cat.# 80971
pCAS9-Frame+1	This study	DH-E2165
pSpCas9(BB)-2A-Blast-sgEZR-C	This study	DH-E2166
pDEST-EGFP	Addgene	Cat.# 122842
pDEST-EGFP-ABI1	This study	DH-E2167
pDEST-EGFP-ABI1DN	This study	DH-E2168
pDEST-EGFP-ABI1-N	This study	DH-E2169
pDEST-EGFP-ABI1DPPSH3	This study	DH-E2171
pDEST-EGFP-ABI1-PPSH3	This study	DH-E2172
pDEST-EGFP-ABI1DSH3	This study	DH-E2173
pDEST-EGFP-ABI1-SH3	This study	DH-E2174
pDEST-EGFP-ABI1DWAB	This study	DH-E2175
pDEST-EGFP-ABI1DSNARE	This study	DH-E2176
pDEST-EGFP-ABI1DPP	This study	DH-E2177
pDEST-EGFP-ABI1-PP	This study	DH-E2178
pGCS-N2(3xHA)	Addgene	Cat.# 85719
pGCS-N3(3xFLAG)	Addgene	Cat.# 85720
pGCS-3HA-ABI1	This study	DH-E2179
pGCS-3HA-ABI1DPP	This study	DH-E2181
pGCS-3FLAG-EPS8	This study	DH-E2182
pGCS-3FLAG-EPS8DCap	This study	DH-E2183
pGCS-3FLAG-EPS8DBund	This study	DH-E2184
pGCS-3FLAG-EPS8DCapDBund	This study	DH-E2185
pGCS-3FLAG-EPS8DA	This study	DH-E2186
pDEST-mCherry	Addgene	Cat.# 123215
pDEST-mCherry-EPS8	This study	DH-E2187
pDEST-mCherry-EPS8L2	This study	DH-E2188
mTagBFP2-ZO1-C-14	Addgene	Cat.# 55335
pDEST-N-TagBFP-CAAX	This study	DH-E2189
pUC19-mCherry-EPS8-HDR	This study	DH-E2193
pSpCas9(BB)-2A-Blast-sgEPS8-N	This study	DH-E2194
pHHFe	This study	DH-E1148
pAM-Spac-TagBFP	This study	DH-E2246
pGCS-3FLAG-SPTAN1	This study	DH-E2247
pGCS-3FLAG-SPTAN1DCCS	This study	DH-E2248
pET29b/LLO-His	This study	DH-E335

## Sheet: References cited
REFERENCES
1. Ghosh, P., Zhou, Y., Richardson, Q. & Higgins, D. E. Characterization of the pathogenesis and immune response to Listeria monocytogenes strains isolated from a sustained national outbreak. Sci Rep 9, 19587, doi:10.1038/s41598-019-56028-3 (2019).
2. Skoble, J., Portnoy, D. A. & Welch, M. D. Three Regions within ActA Promote Arp2/3 Complex-mediated Actin Nucleation and Listeria monocytogenes Motility. J Cell Biol 150, 527-538, doi:10.1083/jcb.150.3.527 (2000).
3. Fisch, D. et al. Molecular definition of the endogenous Toll-like receptor signalling pathways. Nature 631, 635-644, doi:10.1038/s41586-024-07614-7 (2024).
