# Supplementary material for: A pore-forming toxin initiates ABI1 complex switching to promote bacterial cell-to-cell spread
Source: Nat Commun. 2026 Apr 13;17:5129. doi: 10.1038/s41467-026-71510-z (PMC13247217; doi:10.1038/s41467-026-71510-z)
Supplement: Supplementary file 4 — Supplementary Data 2 [file 41467_2026_71510_MOESM4_ESM.xlsx]

## Sheet: Primers
ID	Name	Sequence
HSp120	pDONR- ABI1-DN-SNARE-F	ATTGGTATTTTGACAACAAATAAG
HSp121	pDONR- ABI1-DN-SNARE-R	CATTAAGCCTGCTTTTTTG
HSp122	pDONR- ABI1-N-SNARE-F	TAAAACCCAGCTTTCTTGTAC
HSp123	pDONR- ABI1-N-SNARE-R	CTCTCTTCGTGCCACTTTC
HSp124	pDONR- ABI1 DPPSH3-F	TAAAACCCAGCTTTCTTG
HSp125	pDONR- ABI1 DPPSH3-R	AATTGAATTTTGAGAATAAAGTGG
HSp126	pDONR- ABI1 PPSH3-F	TCTATTGCTCCACCCCCT
HSp127	pDONR- ABI1 PPSH3-R	CATTAAGCCTGCTTTTTTGTACAAAG
HSp128	pDONR- ABI1 DSH3-F	TAAAACCCAGCTTTCTTG
HSp129	pDONR- ABI1DSH3-R	CTCAATATAATTCTTGGGG
HSp130	pDONR- ABI1SH3-F	AAAGTTGTTGCAATATATGATTATAC
HSp131	pDONR- ABI1SH3-R	CATTAAGCCTGCTTTTTTG
HSp132	pDONR- ABI1DWAB-F	GCCTCTCAGCTTCGGAGAAT
HSp133	pDONR- ABI1DWAB-R	CCTCTTGCCAGACGGGAT
HSp134	pDONR- ABI1DSNARE-R	GAGATTGGTATTTTGACAAC
HSp135	pDONR- ABI1DSNARE-R	TCTCTTGTCTGTAGCCTG
HSp177	pDONR- ABI1-DPP-F	GAAGATGAGGAGGCTGCA
HSp178	pDONR- ABI1-DPP-R	AATTGAATTTTGAGAATAAAGTGGAC
HSp179	pDONR- ABI1-PP-F	TAAAACCCAGCTTTCTTG
HSp180	pDONR- ABI1-PP-R	ATAATCCACTGGTGGTGG
HSp250	ABI1-shRNA5-F	CCGGCGACATCTTCTGGTGGATATACTCGAGTATATCCACCAGAAGATGTCGTTTTTG
HSp251	ABI1-shRNA5-R	AATTCAAAAACGACATCTTCTGGTGGATATACTCGAGTATATCCACCAGAAGATGTCG
HSp252	pLKO.1-scramble shRNA-F	CCGGTCCTAAGGTTAAGTCGCCCTCGCTCGAGCGAGGGCGACTTAACCTTAGGTTTTTG
HSp253	pLKO.1-scramble shRNA-R	AATTCAAAAACCTAAGGTTAAGTCGCCCTCGCTCGAGCGAGGGCGACTTAACCTTAGG
HSp254	pLKO.1-verification-R	TGTCTCGAGGTCGAGAATTCAAAAA
HSp255	pLKO.1-verification-hU6-F	GAGGGCCTATTTCCCATGATT
HSp261	AAVS1-LR-HA-F	AGAGACCGGTATGTACCCATACGATGTTCCAGATTACG
HSp262	AAVS1-LR-HA-R	AGAGTTAATTAATTCGAAGTGTGTGCTTAGCTGTT
HSp271	ABI1-sgRNA-BbsI-F	CACCGAGAGCTGCAGATGTTACTAG
HSp272	ABI1-sgRNA-BbsI-R	AAACCTAGTAACATCTGCAGCTCTC
HSp273	AAVS1-sgRNA-BbsI-F	CACCGGGGGCCACTAGGGACAGGAT
HSp274	AAVS1-sgRNA-BbsI-R	AAACATCCTGTCCCTAGTGGCCCCC
HSp276	AAVS1-F	TCGACTTCCCCTCTTCCGAT
HSp277	BlastR-R	GCTCAAGGTCCTGCTGAGAG
HSp278	AAVS1-R	ATCCCTCCTCTCTGAACCCC
HSp279	AAVS1-ABI1-F	TGATGATGGCTGGTATGAAGGAGTC
HSp286	EZR-sgRNA-BbsI-F	CACCGGGTCCTGGCCTGGCTGTTAC
HSp287	EZR-sgRNA-BbsI-R	AAACGTAACAGCCAGGCCAGGACCC
HSp288	pCRISPaint-selector-mC-Del-F	ATGGACAAGAAGTACAGC
HSp289	pCRISPaint-selector-mC-Del-R	CTTATCGTCGTCATCCTTATAATC
HSp290	pCRISPaint-TagRFP-V-F-long	GGGCCCGCTTCGAGCAGACATGATAAGATA
HSp291	pCRISPaint-TagRFP-V-R-long	TGGGCCAGGATTCTCCTCGACGTCACCG
HSp292	ABI1-sgRNA-2C-BbsI-F	CACCGATTGATTCAACATAGTTCCC
HSp293	ABI1-sgRNA-2C-BbsI-R	AAACGGGAACTATGTTGAATCAATC
HSp299	EGFP-ABI1-FL-BP-F	GGGGACAAGTTTGTACAAAAAAGCAGGCTTAATGGTGAGCAAGGGCGAG
HSp300	EGFP-ABI1-FL-BP-R	GGGGACCACTTTGTACAAGAAAGCTGGGTTTTAATCAGTATAGTGCATGATTGATTCAACATAGTTCC
HSp317	AAVS1-ABI1-valiF	ATGGCAGAGCTGCAGATGTTACT
HSp318	AAVS1-ABI1-valiR	TTAATCAGTATAGTGCATGATTGATTCA
HSp323	ABI1-HDR-5HA-F	CTATGACCATGATTACGCCAAAGAGAAATTAGGACAGGAAAGC
HSp324	ABI1-HDR-5HA-R	TGCTCACCATTTTCCACCCCTCTGCATC
HSp325	ABI1-GFP-F	GGGGTGGAAAATGGTGAGCAAGGGCGAG
HSp326	ABI1-GFP-R	AGCGCCTCACCTGTATGTAGTTGTTTTCACAGTAGTCTG
HSp327	ABI1-3HA-F	CTACATACAGGTGAGGCGCTCTGGCGGC
HSp328	ABI1-3HA-R	ATTCGAGCTCGGTACCCGGGATAGCAGCCCTAACAACCTCTTAGAATACATTATGGTG
HSp329	pUC19-ABI1HDR-gRNAmut-F	AAGAGGAGATCCCGTCTGGCAA
HSp330	pUC19-ABI1HDR-gRNAmut-R	CAAGTAACATCTGCAGCTCTGC
HSp331	mNG-KI-F	CAGCCGATGTACGTGTTCCG
HSp332	mNG-KI-R	TGTCAAAGTCCACACCGTTG
HSp333	EZR-CRISPaint-F	AGTACAAGACGCTGCGGCAG
HSp334	EZR-TagRFP-R	CCTGGAGGCTGGTGTCCTGG
HSp335	EZR-BlastR-R	CCTGATGGCAGCACCAACAT
HSp336	EZR-CRISPaint-R	CTCTGCCCTTGGTCCTGGCC
HSp347	ABI1LentisgRNA1-F	CACCGCAGCAACTGGAGTACATTGT
HSp348	ABI1LentisgRNA1-R	AAACACAATGTACTCCAGTTGCTGC
HSp349	ABI1LentisgRNA2-F	CACCGGAGTTACCAGAACCTGACTC
HSp350	ABI1LentisgRNA2-R	AAACGAGTCAGGTTCTGGTAACTCC
HSp351	ABI1LentisgRNA3-F	CACCGGGAGATCCCGTCTGGCAAGA
HSp352	ABI1LentisgRNA3-R	AAACTCTTGCCAGACGGGATCTCCC
HSp353	LentisgRNAcontrol-F	CACCGTATTACTGATATTGGTGGG
HSp354	LentisgRNAcontrol-R	AAACCCCACCAATATCAGTAATACC
HSp355	mNG-ABI1-seq-BP-F	GGGGACAAGTTTGTACAAAAAAGCAGGCTTAGTCTCAAACAAGCAAACAACTCCC
HSp356	mNG-ABI1-seq-BP-R	GGGGACCACTTTGTACAAGAAAGCTGGGTTCAGCTCAAGAACTTTTGGGAGAAGG
HSp382	pLOV-BFP-R	ACACGGTACCTTAGTTTAGTTTATGTCCAAGTTTACTTGG
HSp387	pLOV-RBS-BFP-F	ATGTTCTGCAGAGGAGGAAAAATATGAGTGAATTAATCAAAGAAAATATGCAC
HSp403	mEOS3.2-Actin-BP-F	GGGGACAAGTTTGTACAAAAAAGCAGGCTTAATGAGTGCGATTAAGCCAGACATG
HSp404	mEOS3.2-Actin-BP-R	GGGGACCACTTTGTACAAGAAAGCTGGGTTCTAGAAGCATTTGCGGTGGACG
HSp439	ABI1DYmut-F	ACCACCAGTGGCAGCTGAAGATGAGGAGGCTGCAGTAGTTCAGTATAAT
HSp440	ABI1DYmut-R	GGTGGTGGGGGAGGTGGA
HSp441	EPS8DSH3mut-F	AAAGTTCGAAATGCAAGTG
HSp442	EPS8DSH3mut-R	ATCAAGTATCTCTAAAATATCATC
HSp443	EPS8Dbundmut-F	TGCAGATGAACTGAGGACAGTC
HSp444	EPS8Dbundmut-R	TTGGCAGAGAAAAGTTGTGCACC
HSp445	EPS8Dcapmut-F	TGAAGACATCCACAGACTGACCATTG
HSp446	EPS8Dcapmut-R	TCTTGATCTTCCTCCATCTGAGATTTC
HSp485	pDEST-N-TagBFP-CAAX-F	ATCTGGTACCGCCACCATGAGCGAGCTGATTAAGGA
HSp486	pDEST-N-TagBFP-CAAX-R	CCGGTCCGGAACCGCTATTAAGCTTGTGCCCCAGTT
HSp505	EPS8-5'HA-F	CTATGACCATGATTACGCCAGCAGGATCCAGGATAGCTTAG
HSp506	EPS8-5'HA-R	TGCTCACCATTGTGTCTTTCACTTGTGTG
HSp507	EPS8-mC-F	GAAAGACACAATGGTGAGCAAGGGCGAG
HSp508	EPS8-mC-R	TTCAACTTACTTCATCTGAGATGGGTACATTCC
HSp509	EPS8-3'HA-F	CTCAGATGAAGTAAGTTGAAAAGTTTATATTTAATATGTTTTG
HSp510	EPS8-3'HA-R	ATTCGAGCTCGGTACCCGGGAAAACTAATAGATATGACATGTAAAATC
HSp511	pSpCas9-sgEPS8-F	CACCGGGGTACATTCCAAAACTACT
HSp512	pSpCas9-sgEPS8-R	AAACAGTAGTTTTGGAATGTACCCC
HSp513	qPCR-EPS8h-F	CAGTGTGATGAGGTTAAGGCAA
HSp514	qPCR-EPS8h-R	GCCACTCGACTTCTAACATCCA
HSp515	qPCR-EPS8L1h-F	CTCCCAGATGCTCATCGTCAA
HSp516	qPCR-EPS8L1h-R	TCCCGGAGCTAAAGCCCTT
HSp517	qPCR-EPS8L2h-F	GGACGACATCGAGTGGTTTGT
HSp518	qPCR-EPS8L2h-R	TTTGCCAGCAAGTTAATCGCC
HSp519	qPCR-EPS8L3h-F	TCTTACCGCCTAGACAGCATC
HSp520	qPCR-EPS8L3h-R	GGCTGGTCTTCAGTCGCTC
HSp537	qPCR-GapdhH-F	CTGGGCTACACTGAGCACC
HSp538	qPCR-GapdhH-R	AAGTGGTCGTTGAGGGCAATG
HSp545	pGCS2-EPS8-FlagDF	ATGAATGGTCATATTTCTAATCATC
HSp546	pGCS2-EPS8-FlagDR	GGTGGATCCTGCAAAAAG
HSp547	pGCS2-EPS8L2-FlagDF	AGCCAGTCCGGGGCC
HSp548	pGCS2-EPS8L2-FlagDR	CATGGTGGATCCTGCAAAAAGAACAAG
HSp549	EPS8HDR-Mut-F	GAATGTACCCATCTCAGATGAAGTAAGTTG
HSp550	EPS8HDR-Mut-R	CAAAAGAGGAGGGATGATTAGAAATATGACC
HSp511	pSpCas9-sgEPS8-F	CACCGGGGTACATTCCAAAACTACT
HSp512	pSpCas9-sgEPS8-R	AAACAGTAGTTTTGGAATGTACCCC
HSp611	SPTAN1-BP-F	GGGGACAAGTTTGTACAAAAAAGCAGGCTTAATGGACCCAAGTGGGGTCA
HSp612	SPTAN1-BP-R	GGGGACCACTTTGTACAAGAAAGCTGGGTTTCAGTTCACGAAAAGCGAGCG
HSp619	SPTAN1-CCSdel-F2	GATGAAACTGATTCCAAGAC
HSp616	SPTAN1-CCSdel-R	CACAGCCTGCACCTC
HSp628	pAMTagBFP-GibF	AATATTTTATCTGGTCGACGGATCCAGGAGGAAAAATATGAGTG
HSp629	pAMTagBFP-GibR	TGCCGGGCCTCTTGCGGGATTTAGTTTAGTTTATGTCCAAGTTTAC

## Sheet: Oligonucleotides
OLIGONUCLEOTIDES	SOURCE	IDENTIFIER
crRNA targeting ABI1	IDT	Hs.Cas9.ABI1.1.AD
tracrRNA-ATTO™ 550	IDT	Cat.# 075927
shRNA sequences targeting ABI1	Broad Institute	TRCN0000018496
MISSION® esiRNA targeting EPS8	Millipore Sigma	Cat.# EHU005981
MISSION® esiRNA targeting EPS8L2	Millipore Sigma	Cat.# EHU141051
MISSION® esiRNA targeting GFP	Millipore Sigma	Cat.# EHUEGFP

## Sheet: Antibodies
Name	Source	Identifier	Dilution
Rabbit anti-ABI1	Proteintech	Cat.# 27387-1-AP	1:1000(WB);1:200(IF)
Rabbit anti-EPS8	Proteintech	Cat.# 12455-1-AP	1:500
Rabbit anti-EPS8L2	Proteintech	Cat.# 20461-1-AP	1:1000
Mouse anti-EZR	Invitrogen	Cat.# 35-7300	1:1000(WB);1:500(IF)
Mouse anti-GAPDH	Invitrogen	Cat.# AM4300	1:2500
Mouse anti-Actin	Millipore Sigma	Cat.# A5316	1:5000
Rabbit anti-LLO	Abcam	Cat.# ab200538	1:1000
Rabbit anti-Vinculin	Proteintech	Cat.# 26520-1-AP	1:2000
Mouse anti-SPTAN1	Enzo Life Sciences	Cat.# BML-FG6090	1:1000
Listeria O Antisera	Fisher Scientific	Cat.# DF2302-50-0	1:100
IRDye® 680RD Goat anti-Mouse IgG Secondary Antibody	LI-COR Bio	Cat.# 926-68070	1:10000
IRDye® 680RD Goat anti-Rabbit IgG Secondary Antibody	LI-COR Bio	Cat.# 926-68071	1:10000
IRDye® 800CW Goat anti-Mouse IgG Secondary Antibody	LI-COR Bio	Cat.# 926-32210	1:10000
IRDye® 800CW Goat anti-Rabbit IgG Secondary Antibody	LI-COR Bio	Cat.# 926-32211	1:10000
Goat anti-Rabbit IgG (H+L) Highly Cross-Adsorbed Secondary Antibody, Alexa Fluor™ Plus 488	Invitrogen	Cat.# A32731	1:500
FluoTag®-X4 anti-Rabbit IgG-Atto488	NanoTag Biotechnologies	Cat.# N2404-At488-S	1:500
FluoTag®-X2 anti-Mouse IgG1-Alexa647	NanoTag Biotechnologies	Cat.# N2002-AF647-S	1:500
