# Supplementary material for: A pore-forming toxin initiates ABI1 complex switching to promote bacterial cell-to-cell spread
Source: Nat Commun. 2026 Apr 13;17:5129. doi: 10.1038/s41467-026-71510-z (PMC13247217; doi:10.1038/s41467-026-71510-z)
Supplement: Supplementary file 5 — Supplementary Data 3 [file 41467_2026_71510_MOESM5_ESM.xlsx]

## Sheet: Supplementary Data 3
				Summed S/N, Scaled to 100 per Protein																		Summed S/N
ProteinID	GeneSymbol	Description	Peptides	ABI1_1	ABI1_2	ABI1_3	HA-ABI1_1	HA-ABI1_2	HA-ABI1_3	ABI1+Lm_1	ABI1+Lm_2	ABI1+Lm_3	HA-ABI1+Lm_1	HA-ABI1+Lm_2	HA-ABI1+Lm_3	ABI1+LmDactA_1	ABI1+LmDactA_2	ABI1+LmDactA_3	HA-ABI1+LmDactA_1	HA-ABI1+LmDactA_2	HA-ABI1+LmDactA_3	ABI1_1	ABI1_2	ABI1_3	HA-ABI1_1	HA-ABI1_2	HA-ABI1_3	ABI1+Lm_1	ABI1+Lm_2	ABI1+Lm_3	HA-ABI1+Lm_1	HA-ABI1+Lm_2	HA-ABI1+Lm_3	ABI1+LmDactA_1	ABI1+LmDactA_2	ABI1+LmDactA_3	HA-ABI1+LmDactA_1	HA-ABI1+LmDactA_2	HA-ABI1+LmDactA_3
Q709C8	VPS13C	Vacuolar protein sorting-associated protein 13C	154	5.82563	4.42995	4.56035	5.75878	5.57429	7.50014	5.04141	7.21245	5.26003	5.55457	6.57481	6.52041	3.78265	4.99012	6.70471	4.00354	6.63741	4.06874	19860.5	15102.4	15547	19632.6	19003.7	25569.2	17187	24588.4	17932.3	18936.4	22414.6	22229.1	12895.7	17012.1	22857.4	13648.7	22628	13871
Q9Y2A7-2	NCKAP1	Isoform 2 of Nck-associated protein 1	121	2.14947	1.67676	1.70062	6.51451	5.70532	8.34639	2.27261	1.90805	1.86954	10.8186	10.4992	10.9645	1.65053	1.55553	1.80579	9.23101	8.92424	12.4073	4669.06	3642.24	3694.08	14150.8	12393	18129.9	4936.55	4144.65	4060.99	23500	22806.3	23817.1	3585.26	3378.9	3922.53	20051.5	19385.1	26951
Q09666	AHNAK	Neuroblast differentiation-associated protein AHNAK	114	5.05227	4.36176	4.75552	4.74253	3.94769	5.29603	6.42255	6.95918	7.77596	5.39317	4.5371	4.75739	6.47279	6.24582	6.92237	5.28641	5.26483	5.80663	11732.5	10129	11043.4	11013.2	9167.42	12298.5	14914.6	16160.8	18057.5	12524.1	10536.2	11047.7	15031.3	14504.2	16075.3	12276.2	12226.1	13484.3
P09874	PARP1	Poly [ADP-ribose] polymerase 1	112	5.38456	4.93296	5.00031	6.48497	5.37897	6.36459	6.12893	5.46462	5.35968	6.04427	5.06997	5.47626	5.29374	4.944	5.55019	5.5133	5.81021	5.79847	15921.6	14586.2	14785.4	19175.4	15905	18819.4	18122.6	16158.3	15848	17872.3	14991.3	16192.7	15653	14618.9	16411.3	16302.2	17180.2	17145.4
P02786	TFRC	Transferrin receptor protein 1	106	4.19517	4.23085	4.40339	4.39278	3.2366	4.32573	9.11996	9.56295	8.67034	4.4932	3.97522	3.95178	6.93153	6.16403	7.12759	5.12802	4.65712	5.43375	9392.98	9472.88	9859.2	9835.43	7246.75	9685.31	20419.6	21411.5	19412.9	10060.3	8900.53	8848.04	15519.7	13801.3	15958.7	11481.6	10427.3	12166.2
Q96F07	CYFIP2	Cytoplasmic FMR1-interacting protein 2	96	1.81584	1.4073	1.41295	6.58411	5.68923	8.44929	1.82893	1.43663	1.5508	11.6001	10.9618	11.4772	1.34023	1.19835	1.47913	9.58899	9.28213	12.897	3939.15	3052.88	3065.15	14283.1	12341.8	18329.2	3967.55	3116.5	3364.2	25164.4	23779.7	24897.7	2907.38	2599.62	3208.71	20801.6	20135.9	27977.9
P0DMV9	HSPA1B	Heat shock 70 kDa protein 1B	79	3.53057	2.86611	2.74035	5.79626	5.87975	7.18334	4.49049	3.98288	3.46684	8.51098	9.12733	9.30377	3.25172	3.152	3.61597	7.35708	7.04722	8.69733	5072.56	4117.9	3937.2	8327.79	ABI1+Lm_1	10320.7	6451.73	5722.41	4980.98	12228.2	13113.7	13367.2	4671.92	4528.64	5195.26	10570.3	10125.1	12495.9
P11142	HSPA8	Heat shock cognate 71 kDa protein	78	3.17054	2.55552	2.1507	5.8604	6.1211	7.42991	3.62702	3.02222	2.84445	9.41157	9.75115	10.1665	2.72006	2.71173	3.05671	8.16046	7.48904	9.75089	5977.53	4818.01	4054.79	11048.8	11540.3	14007.9	6838.15	5697.9	5362.74	17744	18384.2	19167.3	5128.23	5112.52	5762.92	15385.2	14119.3	18383.7
Q96RL7	VPS13A	Vacuolar protein sorting-associated protein 13A	78	6.22234	4.3838	4.26821	5.39303	5.2441	7.01681	5.86552	8.17156	5.1678	5.32562	6.01307	6.3425	3.98315	4.71966	6.71171	3.90362	6.93692	4.33056	11705.9	8247.11	8029.67	10145.8	9865.58	13200.5	11034.6	15372.9	9722.04	10019	11312.2	11932	7493.4	8878.96	12626.6	7343.77	13050.2	8146.97
P62750	RPL23A	60S ribosomal protein L23a	77	8.81162	7.24057	5.51458	6.03237	8.25843	6.85848	4.96748	4.63081	4.26165	5.11612	5.54447	5.37469	4.26025	4.2971	4.34183	4.61218	5.36527	4.51211	10526.7	8649.84	6587.91	7206.49	9865.82	8193.38	5934.33	5532.13	5091.11	6111.9	6623.62	6420.79	5089.44	5133.47	5186.9	5509.87	6409.54	5390.32
Q13428-3	TCOF1	Isoform 3 of Treacle protein	73	5.86363	6.54161	5.28166	6.10984	6.00545	6.20541	5.70301	5.6724	5.53545	5.33415	4.95703	5.09304	5.41089	5.20372	5.28128	5.38251	4.95303	5.4659	18754.6	20923.1	16893.2	19542.1	19208.2	19847.8	18240.9	18142.9	17704.9	17061.1	15854.9	16289.9	17306.5	16643.9	16891.9	17215.7	15842.1	17482.5
Q71U36	TUBA1A	Tubulin alpha-1A chain	70	6.16231	3.25	3.03998	5.71239	6.20706	6.91993	5.40761	5.96267	3.13312	8.6528	7.34537	7.39424	3.00767	3.4779	4.4871	5.36012	7.72073	6.75898	9496.69	5008.55	4684.89	8803.32	9565.65	10664.3	8333.63	9189.02	4828.43	13334.8	11319.9	11395.2	4635.1	5359.76	6915.03	8260.44	11898.3	10416.2
P62829	RPL23	60S ribosomal protein L23	64	4.85725	4.66092	4.5427	5.68389	5.11304	5.81988	7.26957	6.58418	5.08375	6.41235	5.65685	5.82856	5.01844	5.08448	5.8692	5.41407	5.54202	5.55886	5669.67	5440.5	5302.51	6634.57	5968.24	6793.3	8485.46	7685.44	5934.06	7484.87	6603	6803.44	5857.81	5934.9	6850.88	6319.61	6468.96	6488.63
P62913	RPL11	60S ribosomal protein L11	60	6.29842	5.69053	4.77716	5.38718	5.95073	6.09985	6.20944	5.80595	5.12083	6.04172	6.09136	6.1755	4.77964	4.96852	4.94835	5.14172	5.43974	5.07335	6706.85	6059.54	5086.94	5736.52	6336.61	6495.41	6612.1	6182.45	5452.89	6433.5	6486.37	6575.96	5089.58	5290.71	5269.23	5475.14	5792.49	5402.33
Q14204	DYNC1H1	Cytoplasmic dynein 1 heavy chain 1	59	5.55844	3.80841	3.85778	5.21498	5.02601	6.63913	6.7575	6.26488	5.46147	6.23351	6.32557	6.21078	4.43775	4.64701	4.97146	5.50494	6.81104	6.26933	4843.87	3318.82	3361.83	4544.56	4379.88	5785.62	5888.77	5459.49	4759.36	5432.15	5512.38	5412.34	3867.25	4049.61	4332.35	4797.24	5935.44	5463.37
Q92616	GCN1	eIF-2-alpha kinase activator GCN1	59	6.08783	6.45273	5.70421	3.52073	4.57532	22.2783	3.08145	5.27023	3.96352	3.6353	4.17627	3.62463	2.42376	3.00813	3.01204	3.12856	12.6411	3.41592	9921.66	10516.4	9296.46	5737.92	7456.64	36308.1	5022	8589.17	6459.57	5924.64	6806.28	5907.26	3950.13	4902.51	4908.88	5098.78	20601.9	5567.1
Q7L576	CYFIP1	Cytoplasmic FMR1-interacting protein 1	57	2.29379	1.92668	1.8984	6.35121	5.68743	8.16355	2.45839	2.02523	2.11105	11.2529	9.75152	10.7784	1.84132	1.69239	2.00439	8.55646	8.70228	12.5046	2439.35	2048.93	2018.86	6754.23	6048.33	8681.57	2614.39	2153.74	2245.01	11966.9	10370.3	11462.4	1958.16	1799.78	2131.58	9099.41	9254.49	13298.1
Q8IZP0	ABI1	Abl interactor 1	56	1.54338	1.37938	1.32702	5.27322	5.77516	6.42402	1.73818	1.44908	1.51463	12.0174	13.5187	14.8171	1.34545	1.11298	1.35619	8.26621	9.18124	11.9606	1055.54	943.382	907.571	3606.44	3949.72	4393.49	1188.77	991.05	1035.88	8218.88	9245.66	10133.6	920.175	761.186	927.52	5653.39	6279.19	8180.05
O95602	POLR1A	DNA-directed RNA polymerase I subunit RPA1	53	5.71108	5.22985	4.69678	5.07556	4.96946	5.60347	6.3595	5.85773	5.55687	6.0918	5.76059	6.0061	5.26168	5.10147	5.45783	5.64095	5.39296	6.22631	5725.7	5243.24	4708.8	5088.56	4982.18	5617.82	6375.78	5872.72	5571.09	6107.39	5775.34	6021.47	5275.15	5114.52	5471.8	5655.39	5406.77	6242.24
Q13509	TUBB3	Tubulin beta-3 chain	52	6.27345	3.65595	3.49332	5.8504	6.1295	7.06139	5.77577	5.65017	3.54034	7.97942	7.1737	7.40112	3.31664	3.54519	4.28866	5.20216	6.73187	6.93095	4917.54	2865.77	2738.29	4585.93	4804.7	5535.18	4527.43	4428.97	2775.15	6254.79	5623.21	5801.48	2599.8	2778.95	3361.73	4077.79	5276.88	5432.93
Q00610	CLTC	Clathrin heavy chain 1	50	4.6267	4.0314	3.82058	5.02558	4.52842	5.69617	6.98332	6.42305	5.72107	6.69706	6.1167	6.26966	5.66039	5.04472	5.60252	5.61941	5.84571	6.28754	3616.9	3151.53	2986.72	3928.72	3540.08	4452.96	5459.18	5021.2	4472.42	5235.4	4781.71	4901.28	4424.99	3943.69	4379.75	4392.95	4569.86	4915.26
P52272	HNRNPM	Heterogeneous nuclear ribonucleoprotein M	49	14.4262	4.36013	3.18569	5.31413	8.17955	6.87765	6.61291	7.44773	2.72064	4.33625	5.19789	5.09718	2.85913	3.60837	3.6907	3.13747	9.71904	3.22935	24067	7273.95	5314.65	8865.5	13645.8	11473.9	11032.2	12425	4538.81	7234.11	8671.58	8503.55	4769.86	6019.79	6157.15	5234.2	16214.2	5387.49
Q86VI3	IQGAP3	Ras GTPase-activating-like protein IQGAP3	49	2.59935	2.07555	2.11281	8.02491	7.70712	8.66007	2.63887	2.35935	2.28901	9.43661	9.66519	9.14012	1.94671	1.85951	2.39311	8.51488	8.86641	9.71042	2652.25	2117.79	2155.81	8188.23	7863.96	8836.32	2692.57	2407.37	2335.59	9628.66	9861.89	9326.13	1986.33	1897.35	2441.81	8688.17	9046.85	9908.04
P78527	PRKDC	DNA-dependent protein kinase catalytic subunit	49	5.8993	3.92601	3.72299	6.05886	5.26349	6.78983	5.80199	5.24592	4.68212	6.82875	6.49297	6.32969	4.48113	4.59152	4.69289	5.97401	6.63501	6.58354	4820.92	3208.34	3042.44	4951.31	4301.33	5548.66	4741.4	4286.98	3826.24	5580.47	5306.07	5172.63	3661.99	3752.2	3835.04	4881.98	5422.14	5380.08
Q6P2Q9	PRPF8	Pre-mRNA-processing-splicing factor 8	48	6.21788	4.7691	4.37534	5.9841	6.03175	6.96014	5.25051	4.86247	4.56405	6.50397	6.61479	6.29607	4.38768	4.54462	4.53942	5.66096	6.32472	6.11242	4817.2	3694.78	3389.72	4636.08	4672.99	5392.24	4067.74	3767.12	3535.92	5038.83	5124.7	4877.77	3399.28	3520.87	3516.83	4385.73	4899.97	4735.49
Q9BVP2	GNL3	Guanine nucleotide-binding protein-like 3	48	5.11975	4.70035	4.25364	4.72111	3.58083	4.81096	7.19001	6.33436	5.55209	6.72507	4.88646	6.08698	6.32153	6.15902	6.20269	5.51771	5.46921	6.36823	7221.85	6630.24	6000.12	6659.52	5051.07	6786.27	10142.1	8935.15	7831.69	9486.29	6892.76	8586.21	8917.06	8687.82	8749.42	7783.2	7714.79	8982.93
Q9UJV9	DDX41	Probable ATP-dependent RNA helicase DDX41	47	4.93647	5.1208	4.70354	6.21244	5.53569	6.33769	5.59782	5.11206	5.05549	7.18253	5.62923	6.25058	4.93587	4.91381	5.64381	5.32495	5.09191	6.41531	4703.61	4879.24	4481.66	5919.38	5274.56	6038.73	5333.76	4870.91	4817.01	6843.71	5363.69	5955.73	4703.03	4682.01	5377.58	5073.76	4851.72	6112.68
Q5THJ4	VPS13D	Vacuolar protein sorting-associated protein 13D	46	7.7137	4.70156	4.32066	6.05874	6.52114	8.41266	4.73082	7.22808	4.51474	4.98464	6.33599	5.76211	3.45577	4.10015	5.22353	3.90371	8.0612	3.97081	6882.15	4194.73	3854.89	5405.6	5818.15	7505.76	4220.83	6448.88	4028.04	4447.29	5652.97	5140.94	3083.24	3658.15	4660.43	3482.89	7192.19	3542.75
P19338	NCL	Nucleolin	45	8.27932	4.84373	4.16547	5.59319	5.83532	6.87849	7.1535	5.7504	3.96905	5.87729	5.94326	5.99622	4.00027	5.10839	4.78735	4.77249	5.85081	5.19548	14132.2	8267.89	7110.15	9547.16	9960.47	11741.1	12210.5	9815.51	6774.87	10032.1	10144.7	10235.1	6828.17	8719.65	8171.65	8146.29	9986.91	8868.31
Q9H583	HEATR1	HEAT repeat-containing protein 1	45	5.19757	4.73724	4.85454	6.48188	5.62103	7.17491	5.82494	5.60221	5.21705	5.86213	5.64017	5.82814	4.60994	4.63733	4.88488	5.58711	5.98488	6.25405	4603.85	4196.1	4300	5741.45	4978.94	6355.32	5159.56	4962.27	4621.11	5192.5	4995.9	5162.39	4083.35	4107.61	4326.88	4948.9	5301.23	5539.65
P08670	VIM	Vimentin	44	8.98095	5.34444	4.03572	5.4288	6.07786	6.36374	5.01687	4.82196	3.99212	7.40455	6.96582	7.17169	4.66561	5.19338	4.80949	4.39542	4.91966	4.41192	8487.7	5050.91	3814.07	5130.64	5744.05	6014.22	4741.33	4557.12	3772.86	6997.88	6583.24	6777.8	4409.36	4908.15	4545.34	4154.02	4649.46	4169.61
P62266	RPS23	40S ribosomal protein S23	43	5.26588	5.23335	4.86074	5.44594	4.96252	6.07636	6.20174	5.95802	5.38874	6.25611	5.66755	5.9399	5.36216	5.37802	5.16195	5.48857	5.769	5.58344	5205.04	5172.89	4804.58	5383.02	4905.19	6006.16	6130.09	5889.19	5326.48	6183.83	5602.07	5871.28	5300.21	5315.89	5102.31	5425.16	5702.35	5518.93
O75165	DNAJC13	DnaJ homolog subfamily C member 13	40	4.04801	4.00719	4.23099	5.1983	3.95204	5.34207	7.40097	7.61281	7.2247	5.75243	4.752	4.83975	5.82769	5.33969	6.52437	5.74988	5.82501	6.37209	3143.72	3112.02	3285.83	4037.05	3069.19	4148.7	5747.66	5912.18	5610.77	4467.39	3690.45	3758.59	4525.84	4146.85	5066.89	4465.41	4523.76	4948.62
P46459	NSF	Vesicle-fusing ATPase	39	4.28543	4.08828	4.67265	5.57024	3.65132	5.57743	7.88796	8.37335	7.68	4.96481	3.89554	4.0408	6.22752	5.65422	6.97246	5.42797	5.52252	5.5075	5373.8	5126.57	5859.36	6984.9	4578.64	6993.92	9891.25	10499.9	9630.48	6225.71	4884.88	5067.03	7809.11	7090.21	8743.24	6806.5	6925.06	6906.23
P62847	RPS24	40S ribosomal protein S24	39	8.84066	6.90178	5.5064	5.72369	7.91308	6.60521	4.74371	4.37457	4.231	5.16205	6.04788	6.01647	4.32048	4.54263	4.15397	4.68415	5.6048	4.62748	8720.33	6807.85	5431.45	5645.79	7805.38	6515.31	4679.15	4315.03	4173.42	5091.79	5965.56	5934.59	4261.68	4480.8	4097.44	4620.4	5528.52	4564.5
Q6WKZ4	RAB11FIP1	Rab11 family-interacting protein 1	38	3.9619	3.93593	4.3959	4.80392	3.1567	4.6731	9.22029	9.80865	8.83919	4.78875	3.98694	4.19352	6.17263	5.69207	6.86889	4.91691	4.79775	5.78693	3744.42	3719.87	4154.59	4540.22	2983.42	4416.58	8714.16	9270.21	8353.97	4525.88	3768.08	3963.32	5833.79	5379.61	6491.83	4647	4534.39	5469.27
Q9NU22	MDN1	Midasin	37	8.88109	4.96094	3.69355	5.37076	7.18122	8.0568	4.21646	4.42312	3.96351	6.12604	7.29174	6.5825	3.49731	4.15024	3.85294	5.46928	6.99878	5.2837	5131.92	2866.67	2134.31	3103.48	4149.66	4655.6	2436.48	2555.89	2290.31	3539.92	4213.52	3803.69	2020.91	2398.21	2226.41	3160.41	4044.23	3053.17
P18621-3	RPL17	Isoform 3 of 60S ribosomal protein L17	37	5.2264	5.01287	4.82259	5.25282	4.52148	5.76476	6.58278	6.26246	5.83375	6.09599	5.59186	5.91831	5.51219	5.7561	5.43987	5.55825	5.41128	5.43625	5278.81	5063.14	4870.95	5305.49	4566.81	5822.56	6648.79	6325.26	5892.25	6157.11	5647.93	5977.66	5567.46	5813.81	5494.42	5613.98	5465.54	5490.76
P07437	TUBB	Tubulin beta chain	36	6.68655	3.93739	3.92771	6.0035	6.12706	6.35208	6.21718	5.99586	3.61689	7.56009	7.09797	7.00066	3.35216	3.86377	4.49369	5.38391	6.163	6.22055	2870.67	1690.4	1686.25	2577.42	2630.47	2727.07	2669.16	2574.14	1552.8	3245.7	3047.3	3005.53	1439.15	1658.8	1929.23	2311.42	2645.9	2670.61
Q9BUF5	TUBB6	Tubulin beta-6 chain	35	6.65368	3.92589	3.49828	5.90637	6.66373	7.15496	5.63519	5.60824	3.64139	7.20817	7.34239	6.9829	3.23739	3.44154	4.28686	5.1763	7.20636	6.43037	2330.78	1375.23	1225.44	2069	2334.3	2506.38	1974	1964.56	1275.58	2525.01	2572.03	2446.1	1134.05	1205.57	1501.68	1813.25	2524.38	2252.55
Q6P1X5	TAF2	Transcription initiation factor TFIID subunit 2	35	5.96879	5.67075	5.10857	5.96347	5.58063	6.50581	5.88722	5.54677	5.12048	5.93871	5.57239	5.94618	4.71557	4.8894	5.08268	5.28157	5.465	5.75601	4811.69	4571.43	4118.23	4807.41	4498.78	5244.61	4745.93	4471.49	4127.83	4787.45	4492.14	4793.47	3801.42	3941.55	4097.36	4257.69	4405.57	4640.16
P50991	CCT4	T-complex protein 1 subunit delta	35	7.21085	3.49029	3.57367	3.45424	5.38308	16.7215	3.39255	4.76859	2.97214	3.31851	3.61506	3.19097	2.19404	3.67017	2.66656	2.45434	24.6683	3.25516	6887.56	3333.81	3413.45	3299.38	5141.74	15971.8	3240.46	4554.8	2838.89	3169.73	3452.99	3047.91	2095.67	3505.62	2547.01	2344.31	23562.3	3109.22
Q15029	EFTUD2	116 kDa U5 small nuclear ribonucleoprotein component	35	6.12725	4.63133	4.2245	6.00134	6.0162	6.8517	5.44637	5.13312	4.40818	6.52301	6.95602	6.483	4.24226	4.32293	4.60618	5.58442	6.47139	5.9708	3376.12	2551.87	2327.7	3306.74	3314.93	3775.29	3000.95	2828.35	2428.91	3594.18	3832.77	3572.14	2337.48	2381.94	2538.01	3077.02	3565.74	3289.91
Q93008-3	USP9X	Isoform 2 of Probable ubiquitin carboxyl-terminal hydrolase FAF-X	35	3.11193	2.55545	2.49213	6.63393	6.68939	7.4075	3.62511	3.17696	3.01598	8.98893	9.71174	9.73211	2.61399	2.58496	2.92884	7.48315	8.15721	9.09069	1715.14	1408.43	1373.54	3656.28	3686.85	4082.63	1997.98	1750.98	1662.26	4954.24	5352.61	5363.84	1440.7	1424.7	1614.23	4124.33	4495.84	5010.32
P68104	EEF1A1	Elongation factor 1-alpha 1	35	5.26873	3.82921	3.45755	5.02105	3.96644	6.01653	7.24636	5.90803	4.50889	7.62286	5.99068	6.15636	4.51701	5.13184	6.10626	5.41426	6.94788	6.89005	4442.52	3228.74	2915.35	4233.68	3344.45	5073.05	6110.03	4981.57	3801.84	6427.49	5051.25	5190.96	3808.68	4327.1	5148.71	4565.23	5858.35	5809.59
P62861	FAU	40S ribosomal protein S30	35	7.96884	7.24055	5.5189	5.64246	7.64314	6.34929	5.10241	4.64396	4.48912	5.04701	6.09248	5.9973	4.65612	4.757	4.21257	4.69306	5.56381	4.38201	5352.15	4863.01	3706.68	3789.67	5133.4	4264.4	3426.95	3119.04	3015.05	3389.74	4091.92	4027.99	3127.21	3194.97	2829.31	3152.02	3736.85	2943.11
Q8N8S7-2	ENAH	Isoform 2 of Protein enabled homolog	34	1.41884	1.10362	1.1727	8.12219	6.01104	8.14314	1.53038	1.20548	1.26256	12.4377	12.1504	11.808	1.11799	0.943562	1.24974	9.3647	9.22735	11.7307	1301.36	1012.25	1075.61	7449.72	5513.36	7468.94	1403.67	1105.67	1158.03	11407.9	11144.4	10830.4	1025.43	865.441	1146.27	8589.36	8463.38	10759.4
P07900-2	HSP90AA1	Isoform 2 of Heat shock protein HSP 90-alpha	34	3.98286	3.07989	3.0339	5.21242	3.45419	7.42191	7.61851	4.6888	4.84909	7.27323	6.65898	7.19757	4.20434	4.37625	5.25418	6.29724	6.70034	8.69631	3515.14	2718.21	2677.62	4600.3	3048.55	6550.32	6723.84	4138.17	4279.64	6419.1	5876.98	6352.33	3710.61	3862.33	4637.16	5557.72	5913.49	7675.07
P62081	RPS7	40S ribosomal protein S7	34	6.66407	6.49154	5.05586	5.54601	6.83252	6.4873	5.63698	5.73505	4.91797	5.8881	5.95836	5.931	4.52481	4.83424	5.17753	4.5344	5.26152	4.52273	5172.5	5038.58	3924.24	4304.69	5303.25	5035.29	4375.29	4451.42	3817.22	4570.21	4624.74	4603.51	3512.06	3752.22	4018.68	3519.5	4083.88	3510.44
Q9H6S3	EPS8L2	Epidermal growth factor receptor kinase substrate 8-like protein 2	34	2.0047	1.47226	1.52665	1.91853	1.86432	2.38032	2.11584	1.85685	1.46637	18.183	27.4748	27.0657	1.20184	1.08987	2.259	1.85657	2.22008	2.04321	1591.45	1168.77	1211.94	1523.05	1480.01	1889.64	1679.68	1474.08	1164.09	14434.8	21811.2	21486.4	954.094	865.208	1793.33	1473.86	1762.44	1622.02
O75643	SNRNP200	U5 small nuclear ribonucleoprotein 200 kDa helicase	33	6.07949	4.67793	4.13549	5.99995	5.78936	6.6255	5.32465	4.74824	4.3767	6.74912	6.55725	6.57941	4.38874	4.51173	4.75297	5.69971	6.53852	6.46523	3808.89	2930.79	2590.94	3759.05	3627.12	4150.97	3335.97	2974.84	2742.07	4228.42	4108.21	4122.09	2749.61	2826.67	2977.8	3570.95	4096.48	4050.56
P40227	CCT6A	T-complex protein 1 subunit zeta	33	6.84758	3.48679	3.68904	3.68544	5.54989	12.5305	3.80873	7.42419	3.3833	3.25433	3.85907	3.15744	2.18212	4.63581	3.27913	2.62197	23.3762	3.22849	6000.25	3055.33	3232.55	3229.4	4863.14	10979.9	3337.43	6505.52	2964.65	2851.64	3381.55	2766.73	1912.11	4062.17	2873.37	2297.52	20483.6	2828.99
Q9H9Y6-3	POLR1B	Isoform 3 of DNA-directed RNA polymerase I subunit RPA2	33	6.01004	5.391	4.71765	4.95821	4.9673	5.80184	6.11183	5.9249	5.64721	6.04358	5.8363	5.7962	5.33102	5.38981	5.20417	5.24006	5.72594	5.90293	3114.16	2793.4	2444.49	2569.14	2573.85	3006.28	3166.9	3070.04	2926.16	3131.54	3024.13	3003.35	2762.32	2792.78	2696.59	2715.18	2966.95	3058.66
P62701	RPS4X	40S ribosomal protein S4, X isoform	33	8.06302	6.37843	4.88003	5.35941	6.67794	6.49267	5.74982	5.21776	4.4929	5.56338	5.93945	5.95673	4.51788	4.97145	4.59151	4.84677	5.55093	4.74991	8218.61	6501.51	4974.2	5462.83	6806.79	6617.95	5860.77	5318.44	4579.59	5670.74	6054.06	6071.67	4605.06	5067.38	4680.11	4940.3	5658.05	4841.56
Q9UG63-2	ABCF2	Isoform 2 of ATP-binding cassette sub-family F member 2	33	5.35919	5.27596	3.92193	5.51833	5.50186	6.44578	5.79339	4.82528	4.96423	6.68749	6.38797	6.68005	4.64477	4.83539	4.66634	6.11727	6.22511	6.14966	4660.7	4588.32	3410.76	4799.1	4784.78	5605.68	5038.31	4196.38	4317.22	5815.88	5555.4	5809.41	4039.4	4205.18	4058.15	5319.98	5413.76	5348.14
P56945-6	BCAR1	Isoform 6 of Breast cancer anti-estrogen resistance protein 1	32	5.48013	5.94098	5.89447	4.88123	3.56951	4.52172	9.21454	8.69548	8.10288	3.51954	3.075	3.12642	8.1644	7.42878	7.76195	3.66272	3.7028	3.25746	3758.08	4074.11	4042.21	3347.37	2447.84	3100.83	6319	5963.04	5556.66	2413.57	2108.72	2143.99	5598.85	5094.39	5322.86	2511.76	2539.25	2233.85
P08133	ANXA6	Annexin A6	32	5.79589	6.09001	2.82202	7.1975	6.2356	6.91526	1.92554	1.39364	2.66063	11.2205	7.91034	7.18265	8.50182	9.19449	3.10251	6.63005	2.49195	2.7296	6189.76	6503.86	3013.8	7686.61	6659.34	7385.19	2056.39	1488.34	2841.44	11983	8447.89	7670.75	9079.57	9819.31	3313.34	7080.6	2661.29	2915.09
P04843	RPN1	Dolichyl-diphosphooligosaccharide--protein glycosyltransferase subunit 1	32	4.64915	4.27412	4.43984	5.56183	4.09649	5.36845	5.82489	6.1043	5.98819	6.45577	7.95635	7.70419	5.0425	4.79386	6.94035	5.08646	4.61925	5.09401	2574.59	2366.9	2458.68	3080	2268.54	2972.92	3225.68	3380.41	3316.11	3575.05	4406.03	4266.39	2792.41	2654.73	3843.4	2816.76	2558.03	2820.94
P07384	CAPN1	Calpain-1 catalytic subunit	31	10.7263	3.79251	3.34209	5.1129	9.82786	13.9411	2.95318	4.45271	3.17033	3.53327	4.50672	3.98719	2.36574	3.30392	3.49421	2.56919	16.2167	2.70402	7479.99	2644.7	2330.61	3565.48	6853.45	9721.84	2059.4	3105.09	2210.83	2463.93	3142.76	2780.46	1649.75	2303.99	2436.69	1791.62	11308.7	1885.65
P16615	ATP2A2	Sarcoplasmic/endoplasmic reticulum calcium ATPase 2	30	4.79724	4.52113	4.78624	5.89028	4.4872	5.61879	6.47542	6.31221	5.6614	6.27498	7.50863	7.63729	4.79745	4.68558	6.51289	4.98711	4.28888	4.7573	3284.78	3095.72	3277.25	4033.21	3072.49	3847.32	4433.88	4322.12	3876.49	4296.63	5141.34	5229.44	3284.93	3208.33	4459.53	3414.79	2936.7	3257.44
P68032	ACTC1	Actin, alpha cardiac muscle 1	30	4.5283	3.35963	2.86733	5.14314	4.38564	6.63417	4.80572	3.72281	4.22041	8.75536	9.94012	9.7927	4.44835	4.26163	4.31759	5.94754	5.94003	6.92954	3160.84	2345.09	2001.45	3590.01	3061.26	4630.78	3354.48	2598.59	2945.93	6111.41	6938.39	6835.49	3105.03	2974.7	3013.76	4151.5	4146.25	4836.95
P27708	CAD	CAD protein	30	3.06	2.43456	2.49858	6.5425	5.62567	7.64635	4.06017	3.54215	3.08939	10.0463	8.61938	8.51645	2.68237	2.68385	3.14428	7.99322	8.52606	9.28872	1696.86	1350.04	1385.54	3628.01	3119.6	4240.13	2251.49	1964.23	1713.16	5570.98	4779.7	4722.63	1487.45	1488.27	1743.6	4432.48	4727.96	5150.87
P06733	ENO1	Alpha-enolase	29	4.42269	3.44099	3.38856	4.95411	2.67042	7.41634	8.80412	4.84978	5.59939	6.51378	4.85823	6.26545	5.18269	4.905	6.53004	5.07448	5.81854	9.30539	2810.67	2186.79	2153.47	3148.4	1697.09	4713.18	5595.13	3082.1	3558.48	4139.59	3087.46	3981.77	3293.67	3117.19	4149.92	3224.89	3697.75	5913.69
Q9UQB8	BAIAP2	Brain-specific angiogenesis inhibitor 1-associated protein 2	29	2.27656	2.02205	2.11955	6.83691	4.68734	7.95163	3.17946	2.93064	3.08827	11.0596	9.73171	10.1182	2.36929	2.06158	2.60884	8.69887	7.41398	10.8455	1748.91	1553.39	1628.29	5252.29	3600.93	6108.65	2442.54	2251.39	2372.49	8496.26	7476.15	7773.04	1820.15	1583.76	2004.18	6682.69	5695.61	8331.81
A0A1B0GTL5	RAB11FIP5	Rab11 family-interacting protein 5	29	4.78666	4.8179	4.55873	4.60842	3.46118	4.73539	9.154	9.16352	8.09486	4.54331	3.79406	3.87967	6.77659	6.12687	6.81096	4.76028	4.65556	5.27205	2563.91	2580.65	2441.82	2468.44	1853.93	2536.45	4903.22	4908.32	4335.91	2433.57	2032.24	2078.09	3629.79	3281.78	3648.21	2549.78	2493.69	2823.91
Q9Y6W5	WASF2	Wiskott-Aldrich syndrome protein family member 2	29	1.72139	1.39811	1.4105	6.45832	5.80357	8.32503	1.98445	1.43783	1.56244	11.7579	11.4061	11.793	1.40157	1.09168	1.61283	9.36485	8.98524	12.4852	1640.07	1332.06	1343.86	6153.23	5529.4	7931.75	1890.71	1369.91	1488.63	11202.5	10867.3	11235.9	1335.36	1040.11	1536.64	8922.44	8560.76	11895.4
P46940	IQGAP1	Ras GTPase-activating-like protein IQGAP1	28	4.98787	4.8012	4.52321	6.35273	5.28111	6.91377	6.08555	5.57015	5.27551	6.10331	5.9728	6.09529	4.77172	4.70216	5.19042	5.80734	5.6943	5.87154	2937.94	2827.98	2664.24	3741.86	3110.66	4072.32	3584.49	3280.91	3107.36	3594.95	3518.08	3590.22	2810.62	2769.65	3057.24	3420.61	3354.03	3458.43
Q9BVA1	TUBB2B	Tubulin beta-2B chain	28	6.18944	3.24356	3.11988	5.74152	5.92747	6.01437	5.71425	5.36774	3.06319	9.4165	7.14796	8.09227	3.20579	3.47489	4.16249	5.46941	7.53537	7.1139	2706.51	1418.34	1364.26	2510.64	2591.96	2629.96	2498.72	2347.2	1339.47	4117.63	3125.65	3538.58	1401.83	1519.5	1820.17	2391.66	3295.06	3110.76
P23396	RPS3	40S ribosomal protein S3	28	8.83831	6.32712	4.70261	4.77086	6.5014	6.40775	5.76227	4.6339	4.06152	5.8595	5.85056	6.63924	4.36246	4.35818	4.15306	5.02097	6.30219	5.4481	7085.58	5072.39	3770.03	3824.75	5212.11	5137.03	4619.55	3714.96	3256.08	4697.5	4690.33	5322.61	3497.34	3493.91	3329.47	4025.26	5052.41	4367.69
P35241-5	RDX	Isoform 5 of Radixin	28	6.43701	5.63868	4.20793	5.83574	6.35096	6.65572	5.31812	4.97772	4.94297	6.20623	6.1521	6.28315	5.06392	4.77282	4.89015	5.37866	5.5232	5.36491	4569.04	4002.38	2986.82	4142.26	4507.96	4724.28	3774.85	3533.22	3508.56	4405.23	4366.81	4459.83	3594.41	3387.78	3471.07	3817.81	3920.41	3808.06
P13639	EEF2	Elongation factor 2	28	4.60266	3.11162	3.14946	5.0413	3.4749	7.28587	8.59461	5.8343	4.9293	6.52469	5.894	6.10147	4.50164	4.77246	5.83911	5.3954	6.72729	8.21993	3358.17	2270.29	2297.9	3678.21	2535.34	5315.89	6270.76	4256.79	3596.49	4760.52	4300.35	4451.73	3284.47	3482.06	4260.3	3936.57	4908.34	5997.39
Q14008	CKAP5	Cytoskeleton-associated protein 5	28	6.67486	3.8911	4.03389	6.0611	5.35723	6.93922	6.86638	6.88173	4.23914	6.2126	5.99288	5.88037	3.74911	4.60666	4.90397	5.38795	6.51154	5.81026	3538.55	2062.79	2138.49	3213.18	2840.04	3678.7	3640.08	3648.22	2247.3	3293.5	3177.01	3117.37	1987.52	2442.14	2599.75	2856.32	3451.97	3080.2
Q16531	DDB1	DNA damage-binding protein 1	28	4.52619	3.7248	3.79952	5.77191	5.07369	6.42156	5.76726	5.1299	4.74821	7.4028	6.83981	7.232	4.49175	4.42132	4.88342	6.16246	6.42749	7.1759	2202.57	1812.59	1848.95	2808.77	2469	3124.91	2806.51	2496.35	2310.61	3602.41	3328.44	3519.29	2185.81	2151.54	2376.41	2998.82	3127.79	3491.99
P11021	HSPA5	Endoplasmic reticulum chaperone BiP	27	5.43063	4.29172	3.46281	5.33646	4.83599	6.59758	5.36441	4.65277	4.62568	7.46519	7.94185	8.24877	4.31596	4.20048	4.76884	5.77105	5.83911	6.85069	4091.42	3233.36	2608.87	4020.47	3643.41	4970.6	4041.53	3505.38	3484.97	5624.25	5983.36	6214.59	3251.63	3164.63	3592.83	4347.89	4399.16	5161.28
O14617-5	AP3D1	Isoform 5 of AP-3 complex subunit delta-1	27	5.62383	3.93721	3.60283	5.36701	6.20122	6.89877	6.93192	5.7704	3.92069	6.45339	7.03089	6.80846	3.84906	4.65971	4.80289	5.21331	6.91628	6.01214	3555.88	2489.45	2278.03	3393.5	3920.96	4362.02	4382.97	3648.56	2479.01	4080.4	4445.55	4304.91	2433.72	2946.28	3036.81	3296.32	4373.09	3801.41
Q9UPT5	EXOC7	Exocyst complex component 7	27	4.21389	3.51238	2.67604	5.96527	6.14079	7.36433	3.42531	3.17837	3.31621	8.6393	9.82076	9.95564	3.22656	3.10905	3.22352	6.62751	6.91127	8.6938	1981.02	1651.23	1258.05	2804.36	2886.88	3462.08	1610.29	1494.2	1559	4061.47	4616.89	4680.3	1516.86	1461.61	1515.43	3115.7	3249.1	4087.09
Q92558	WASF1	Wiskott-Aldrich syndrome protein family member 1	27	2.11926	1.74302	1.6818	6.15308	5.52422	7.93771	2.37072	2.12882	1.99558	10.9172	11.1933	11.5267	1.66848	1.68658	1.77461	8.84862	8.75538	11.9749	1064.43	875.457	844.71	3090.47	2774.62	3986.83	1190.73	1069.23	1002.31	5483.33	5622.01	5789.43	838.019	847.107	891.323	4444.35	4397.52	6014.58
P53621-2	COPA	Isoform 2 of Coatomer subunit alpha	27	5.0173	3.66887	3.79492	5.53578	5.03391	7.03805	6.24749	6.4004	4.85174	6.83957	7.18122	7.25115	4.01177	4.22331	5.16907	5.34327	6.51786	5.87432	2564.78	1875.48	1939.91	2829.82	2573.27	3597.76	3193.63	3271.8	2480.15	3496.3	3670.94	3706.69	2050.76	2158.9	2642.36	2731.41	3331.84	3002.87
P62244	RPS15A	40S ribosomal protein S15a	27	6.94315	5.93315	4.98514	5.84007	6.34729	6.41239	5.82036	5.40707	4.99567	5.60847	5.94259	5.93437	4.62038	4.82762	4.75563	5.03137	5.62425	4.97103	5662.03	4838.4	4065.3	4762.49	5176.12	5229.21	4746.42	4409.38	4073.89	4573.62	4846.09	4839.39	3767.85	3936.85	3878.14	4103	4586.49	4053.8
P62258	YWHAE	14-3-3 protein epsilon	26	4.32236	3.06123	3.22456	5.55635	4.38977	6.83868	6.51786	5.69359	4.90241	7.5674	7.22499	7.29753	4.00155	4.15671	5.17604	5.87852	6.67524	7.5152	2916.79	2065.76	2175.98	3749.51	2962.28	4614.84	4398.35	3842.12	3308.22	5106.6	4875.53	4924.48	2700.3	2805.01	3492.87	3966.91	4504.55	5071.37
P61247	RPS3A	40S ribosomal protein S3a	26	7.75075	6.34454	4.8695	5.39052	6.1002	6.14592	5.55043	4.98502	4.55387	6.08124	5.48819	6.07102	4.8208	4.90358	4.65506	4.94876	5.87523	5.46539	6793.2	5560.72	4267.9	4724.56	5346.56	5386.63	4864.71	4369.15	3991.27	5329.94	4810.16	5320.99	4225.22	4297.77	4079.96	4337.37	5149.39	4790.18
Q15907	RAB11B	Ras-related protein Rab-11B	26	4.59227	4.19842	4.53577	4.92374	3.65533	5.12189	9.26286	10.2655	8.55552	4.92124	3.80382	4.20716	5.46217	5.31153	6.97846	4.35123	4.58504	5.26802	2972.58	2717.63	2936.01	3187.13	2366.1	3315.4	5995.85	6644.86	5537.99	3185.52	2462.21	2723.3	3535.66	3438.15	4517.16	2816.55	2967.9	3409.99
Q99832	CCT7	T-complex protein 1 subunit eta	26	7.35006	3.5304	3.09044	5.0256	5.80298	9.2759	6.42393	6.18109	3.25156	5.98172	5.4074	5.70577	3.15338	4.06787	4.29353	4.21121	11.7735	5.47368	4833.46	2321.62	2032.3	3304.87	3816.08	6099.91	4224.43	4064.73	2138.25	3933.62	3555.95	3752.16	2073.69	2675.06	2823.46	2769.32	7742.33	3599.53
P51659	HSD17B4	Peroxisomal multifunctional enzyme type 2	26	6.70092	5.84135	5.17146	6.41517	5.94505	6.5905	6.18397	6.14902	5.59986	5.48653	5.50639	5.27754	4.73176	4.53267	5.0953	4.59496	5.12908	5.04848	3883.03	3384.93	2996.75	3717.45	3445.02	3819.05	3583.47	3563.22	3244.99	3179.32	3190.83	3058.22	2741.95	2626.58	2952.61	2662.67	2972.19	2925.48
P63010-2	AP2B1	Isoform 2 of AP-2 complex subunit beta	26	5.65787	4.18989	4.19026	5.20785	5.14258	5.903	7.94773	8.36974	5.85689	5.55719	5.17729	5.12868	5.00105	5.10153	5.86592	4.60689	5.86382	5.23183	3165.66	2344.3	2344.51	2913.87	2877.35	3302.82	4446.87	4682.99	3277.02	3109.33	2896.77	2869.57	2798.16	2854.38	3282.07	2577.62	3280.89	2927.29
P12956	XRCC6	X-ray repair cross-complementing protein 6	26	6.80266	4.2828	3.88076	6.24665	5.28433	7.05979	6.67772	5.68551	4.74915	5.88339	5.55883	5.56736	4.57081	4.60897	5.11944	5.50935	6.48005	6.03243	3304.93	2080.71	1885.39	3034.8	2567.28	3429.85	3244.23	2762.19	2307.27	2858.32	2700.64	2704.78	2220.63	2239.17	2487.17	2676.6	3148.2	2930.73
Q12929	EPS8	Epidermal growth factor receptor kinase substrate 8	25	2.42099	1.77172	1.81161	3.30556	3.0567	3.86969	2.63083	2.54463	1.97028	14.3498	21.0034	22.227	1.80512	1.53095	2.14123	4.45521	4.09704	5.00827	1147.09	839.461	858.363	1566.21	1448.3	1833.5	1246.52	1205.68	933.538	6799.11	9951.63	10531.4	855.287	725.381	1014.54	2110.93	1941.22	2372.97
Q07954	LRP1	Prolow-density lipoprotein receptor-related protein 1	25	4.29778	3.93194	4.55381	5.40448	4.04585	5.30627	7.55467	8.29591	7.70039	5.20066	4.58836	4.64056	5.46996	5.01582	7.29156	5.2337	5.89647	5.57182	1828.61	1672.96	1937.55	2299.49	1721.42	2257.71	3214.36	3529.74	3276.36	2212.77	1952.25	1974.46	2327.35	2134.12	3102.41	2226.83	2508.82	2370.69
P55072	VCP	Transitional endoplasmic reticulum ATPase	25	4.21605	3.46162	3.69874	5.34851	3.9774	5.8351	7.46871	6.23174	5.48876	6.7112	7.53255	8.21165	4.66201	4.42847	6.28593	5.14458	5.19731	6.09965	2229.33	1830.41	1955.79	2828.14	2103.14	3085.44	3949.24	3295.17	2902.3	3548.69	3983	4342.09	2465.14	2341.65	3323.82	2720.31	2748.19	3225.32
O00571	DDX3X	ATP-dependent RNA helicase DDX3X	25	4.57015	4.50256	4.38689	6.06113	5.00179	6.46981	6.43938	5.72236	5.27141	6.21883	5.77053	5.65616	5.07281	4.78079	5.26334	6.33336	6.27902	6.19969	2965.29	2921.43	2846.38	3932.69	3245.35	4197.86	4178.12	3712.89	3420.29	4035.01	3744.14	3669.93	3291.43	3101.96	3415.06	4109.33	4074.07	4022.6
P48643	CCT5	T-complex protein 1 subunit epsilon	25	4.5621	2.97631	2.95201	4.71887	4.08271	8.51976	6.00847	5.24366	4.25476	6.19348	6.21362	5.91021	3.56668	4.56081	4.35264	5.12006	13.9367	6.82717	2821.57	1840.79	1825.76	2918.53	2525.07	5269.3	3716.12	3243.1	2631.48	3830.54	3843	3655.35	2205.92	2820.77	2692.02	3166.66	8619.57	4222.47
P08708	RPS17	40S ribosomal protein S17	25	9.31334	7.53275	4.80442	4.74126	7.49731	6.25362	5.09074	4.54786	4.20907	5.57001	6.03776	6.52166	4.55211	4.98201	4.44524	4.39665	5.24017	4.26401	4768.74	3857.01	2460.02	2427.68	3838.87	3202.06	2606.63	2328.65	2155.18	2852.03	3091.53	3339.3	2330.83	2550.95	2276.11	2251.23	2683.14	2183.32
Q08211	DHX9	ATP-dependent RNA helicase A	24	7.41484	4.30389	3.8314	5.83452	5.81111	6.45777	6.08957	5.60955	4.4555	6.15306	7.16532	6.15183	4.32913	4.526	4.84066	4.98569	6.41857	5.62161	3673.64	2132.33	1898.24	2890.68	2879.08	3199.46	3017.04	2779.22	2207.45	3048.5	3550.01	3047.89	2144.84	2242.38	2398.28	2470.13	3180.04	2785.2
P14625	HSP90B1	Endoplasmin	24	6.49894	4.69527	3.84183	4.8061	3.13873	7.18046	7.29607	5.31074	5.86549	6.06314	6.00164	6.39275	5.32326	5.21159	6.00673	5.09666	5.16367	6.10694	3406.17	2460.84	2013.55	2518.93	1645.04	3763.36	3823.95	2783.42	3074.17	3177.76	3145.53	3350.51	2789.98	2731.45	3148.19	2671.22	2706.34	3200.72
P27824-2	CANX	Isoform 2 of Calnexin	24	4.74102	4.49918	4.73694	5.82742	4.01131	5.22525	6.27291	6.23369	5.95005	6.55926	7.81025	8.09961	4.95932	4.78679	7.14986	4.83801	3.84145	4.45769	3499.01	3320.53	3496.01	4300.81	2960.47	3856.39	4629.59	4600.65	4391.31	4840.93	5764.2	5977.76	3660.13	3532.79	5276.81	3570.6	2835.1	3289.91
A5YKK6	CNOT1	CCR4-NOT transcription complex subunit 1	24	6.03473	3.40625	3.25375	5.84517	5.32717	7.09228	6.14455	5.58863	3.46055	8.04193	6.59507	6.35488	3.5301	4.38404	4.81185	5.89384	7.37235	6.86287	1994.63	1125.85	1075.45	1931.97	1760.76	2344.17	2030.93	1847.18	1143.8	2658.06	2179.83	2100.45	1166.78	1449.04	1590.44	1948.06	2436.74	2268.35
Q8IVL6	P3H3	Prolyl 3-hydroxylase 3	24	3.01603	2.5292	2.37375	5.89723	7.07931	7.28071	3.19535	2.75296	2.98006	9.10481	12.62	12.0964	2.20885	2.14779	2.63479	6.68125	6.9039	8.49758	902.127	756.511	710.014	1763.93	2117.5	2177.74	955.766	823.441	891.368	2723.35	3774.79	3618.17	660.692	642.429	788.095	1998.44	2065.03	2541.72
P19474	TRIM21	E3 ubiquitin-protein ligase TRIM21	24	3.25546	3.62781	3.59767	5.27763	3.81117	5.53594	6.45096	5.6161	5.65373	7.48653	6.48945	6.96104	5.42625	4.88193	5.335	6.65891	5.84773	8.0867	3123.23	3480.46	3451.55	5063.27	3656.37	5311.09	6188.95	5387.99	5424.1	7182.46	6225.88	6678.31	5205.86	4683.65	5118.31	6388.46	5610.22	7758.25
P49368	CCT3	T-complex protein 1 subunit gamma	23	5.44231	2.87475	2.87889	4.57803	4.66336	7.48905	6.06337	4.87683	3.30188	8.02535	6.48263	7.13934	3.50228	4.51335	4.33992	5.01381	11.691	7.12381	2888.71	1525.89	1528.08	2429.97	2475.26	3975.1	3218.37	2588.57	1752.6	4259.77	3440.91	3789.48	1858.97	2395.64	2303.58	2661.27	6205.47	3781.24
P07355-2	ANXA2	Isoform 2 of Annexin A2	23	4.47815	4.58024	4.46102	4.83818	3.63349	5.01933	4.89716	5.30943	9.43457	5.63991	4.41591	4.90643	7.15392	6.18312	7.65249	5.56013	5.05908	6.77744	2988.71	3056.84	2977.27	3228.99	2424.98	3349.89	3268.36	3543.51	6296.61	3764.06	2947.17	3274.54	4774.51	4126.6	5107.25	3710.82	3376.42	4523.25
P51572-2	BCAP31	Isoform 2 of B-cell receptor-associated protein 31	23	5.90645	5.56564	5.10502	5.44075	4.62348	5.56629	5.98612	6.21404	6.05342	5.72327	6.83214	7.00903	5.38083	5.45684	6.90859	4.39635	3.72538	4.10637	5895.78	5555.59	5095.8	5430.92	4615.13	5556.24	5975.31	6202.81	6042.48	5712.94	6819.8	6996.38	5371.11	5446.99	6896.12	4388.41	3718.65	4098.95
O43175	PHGDH	D-3-phosphoglycerate dehydrogenase	23	7.40219	3.56385	3.51064	4.71991	5.2116	8.81781	5.77891	7.04099	4.11987	4.97164	4.42987	4.37188	3.35385	5.30915	5.15767	3.5645	14.0138	4.66185	5182.22	2495.03	2457.77	3304.38	3648.61	6173.29	4045.77	4929.35	2884.29	3480.61	3101.32	3060.72	2348.01	3716.9	3610.85	2495.48	9810.98	3263.73
P83731	RPL24	60S ribosomal protein L24	23	4.34036	4.17856	4.36339	5.51501	4.21022	5.52119	6.42082	5.78785	5.46293	7.38586	5.37779	6.09754	5.68529	5.386	5.48748	5.97882	6.337	6.4639	2649.44	2550.68	2663.5	3366.47	2570	3370.24	3919.4	3533.02	3334.68	4508.47	3282.71	3722.05	3470.41	3287.72	3349.67	3649.59	3868.23	3945.69
P17844	DDX5	Probable ATP-dependent RNA helicase DDX5	23	7.49829	5.23067	3.8948	5.16923	5.62236	6.05135	6.20898	5.17144	4.45373	6.23429	6.09844	6.14534	4.95153	5.34607	5.07447	5.35472	5.87335	5.62094	4578.69	3194.01	2378.28	3156.49	3433.19	3695.14	3791.39	3157.84	2719.58	3806.85	3723.9	3752.53	3023.56	3264.48	3098.62	3269.76	3586.45	3432.32
Q14974	KPNB1	Importin subunit beta-1	22	5.59024	3.61342	3.73614	5.62534	5.0139	6.96924	6.37325	5.46008	4.4413	6.99808	6.89096	7.01529	4.02877	4.24918	4.86378	5.82033	6.56389	6.74682	2166.95	1400.67	1448.24	2180.56	1943.54	2701.49	2470.47	2116.5	1721.58	2712.67	2671.15	2719.34	1561.67	1647.11	1885.35	2256.14	2544.36	2615.28
Q15393	SF3B3	Splicing factor 3B subunit 3	22	6.15398	4.82891	4.11018	6.02046	5.81243	6.75913	5.32334	4.77198	4.44057	6.71377	6.99772	6.3944	4.39123	4.53296	4.60352	5.65511	6.38426	6.10606	2833.12	2223.1	1892.21	2771.66	2675.88	3111.72	2450.72	2196.89	2044.32	3090.83	3221.56	2943.81	2021.6	2086.85	2119.33	2603.46	2939.14	2811.06
P17987	TCP1	T-complex protein 1 subunit alpha	22	5.95999	3.31239	3.27517	4.78503	5.64858	7.90529	6.19042	5.95723	3.70009	5.81434	5.92123	5.47764	3.17031	4.61354	4.5455	4.26026	13.8659	5.59704	2911.02	1617.86	1599.68	2337.14	2758.92	3861.16	3023.57	2909.68	1807.22	2839.88	2892.09	2675.43	1548.47	2253.38	2220.14	2080.83	6772.5	2733.75
Q9UPW5	AGTPBP1	Cytosolic carboxypeptidase 1	22	5.82268	5.50071	5.06158	6.1234	6.00015	6.69421	5.73452	5.36803	5.20504	5.90583	5.39383	5.53515	5.07304	4.84503	5.49639	5.33641	5.2651	5.63888	2700.5	2551.17	2347.51	2839.97	2782.81	3104.7	2659.61	2489.64	2414.04	2739.06	2501.6	2567.14	2352.83	2247.08	2549.17	2474.97	2441.9	2615.26
P41208	CETN2	Centrin-2	22	4.17443	4.37372	5.33756	6.99705	4.39815	6.50078	2.78589	2.68426	4.47228	7.67411	6.14834	6.10761	7.37903	7.16176	5.62551	6.76862	5.08377	6.32714	2034.93	2132.08	2601.94	3410.9	2143.99	3168.97	1358.05	1308.51	2180.13	3740.95	2997.17	2977.31	3597.1	3491.19	2742.3	3299.54	2478.21	3084.33
P15880	RPS2	40S ribosomal protein S2	22	8.69885	4.58976	3.84137	5.88934	6.63378	7.84832	6.02036	6.39703	3.89239	4.98222	5.81496	5.88895	3.46908	4.27886	4.72996	4.40389	7.96293	4.65793	4843.31	2555.47	2138.78	3279.04	3693.53	4369.75	3351.99	3561.71	2167.19	2773.98	3237.63	3278.82	1931.5	2382.37	2633.53	2451.98	4433.57	2593.42
P16402	H1-3	Histone H1.3	22	7.72732	7.15522	6.10562	5.75726	5.59218	6.50555	5.21374	5.2091	4.83031	5.31942	5.40901	5.54023	5.28664	5.57214	4.98717	4.55702	4.93721	4.29486	9426.24	8728.37	7448	7023.05	6821.67	7935.85	6360.03	6354.37	5892.3	6488.95	6598.22	6758.29	6448.96	6797.23	6083.65	5558.92	6022.7	5239.12
P11717	IGF2R	Cation-independent mannose-6-phosphate receptor	22	4.9542	5.05537	5.2477	6.08017	4.74414	6.1509	6.19098	6.18581	6.69842	4.98879	4.42575	4.28463	6.62485	6.0654	6.48055	5.52687	5.32643	4.96902	2706.67	2761.95	2867.03	3321.84	2591.91	3360.48	3382.38	3379.55	3659.61	2725.57	2417.96	2340.86	3619.42	3313.77	3540.58	3019.55	2910.04	2714.77
P55060	CSE1L	Exportin-2	22	5.58129	5.4556	5.29356	3.93479	4.41221	23.627	3.81577	6.17906	3.99304	3.5624	3.97361	3.52493	2.81859	3.03998	3.42195	2.8327	11.1811	3.35237	2775.23	2712.74	2632.16	1956.53	2193.92	11748.3	1897.35	3072.47	1985.5	1771.36	1975.83	1752.73	1401.51	1511.59	1701.52	1408.53	5559.69	1666.93
Q02809-2	PLOD1	Isoform 2 of Procollagen-lysine,2-oxoglutarate 5-dioxygenase 1	22	2.50218	1.76787	1.54491	6.17485	7.8898	7.36057	2.05129	1.55441	1.7322	10.3411	14.5787	13.9836	1.60894	1.32215	1.88787	7.20221	7.37066	9.12659	980.817	692.977	605.58	2420.45	3092.68	2885.23	804.074	609.305	678.996	4053.57	5714.64	5481.38	630.679	518.262	740.015	2823.16	2889.19	3577.49
Q96A65	EXOC4	Exocyst complex component 4	22	5.94715	5.21912	3.79957	6.56037	7.29121	7.52997	4.58296	4.24344	4.4737	6.96203	7.40426	6.71445	4.38789	4.32875	4.17599	5.36729	5.36364	5.64822	2051.36	1800.24	1310.59	2262.88	2514.97	2597.33	1580.81	1463.7	1543.12	2401.43	2553.97	2316.03	1513.52	1493.12	1440.43	1851.35	1850.09	1948.25
Q08J23	NSUN2	RNA cytosine C(5)-methyltransferase NSUN2	22	6.50867	5.26851	4.43424	5.60065	5.48838	6.56967	6.11034	5.33447	4.95281	5.8131	5.80949	6.06392	4.94317	4.97408	5.10262	5.29734	5.97522	5.75332	3266.62	2644.2	2225.49	2810.9	2754.55	3297.24	3066.71	2677.31	2485.75	2917.52	2915.71	3043.41	2480.92	2496.43	2560.94	2658.67	2998.89	2887.52
Q92878-2	RAD50	Isoform 2 of DNA repair protein RAD50	22	5.60557	5.45579	5.09324	6.19222	5.12521	6.55459	5.801	5.48986	4.86535	5.22905	5.17428	5.40719	5.35072	4.94463	5.30822	5.8855	5.78305	6.73451	2689.42	2617.56	2443.61	2970.88	2458.95	3144.73	2783.18	2633.9	2334.28	2508.77	2482.49	2594.24	2567.15	2372.32	2546.76	2823.72	2774.57	3231.05
O14654	IRS4	Insulin receptor substrate 4	21	5.8085	4.05949	3.46185	6.36919	6.29301	6.45815	4.88218	4.68827	3.96934	7.32754	7.07815	6.99614	3.91222	3.94485	4.12949	6.46533	7.07168	7.08462	1543.93	1079.03	920.179	1692.97	1672.72	1716.61	1297.71	1246.17	1055.07	1947.7	1881.41	1859.61	1039.89	1048.56	1097.64	1718.52	1879.69	1883.13
P04406	GAPDH	Glyceraldehyde-3-phosphate dehydrogenase	21	5.8536	3.67371	3.60002	4.96276	4.20335	8.36205	7.33036	5.40193	4.87388	5.11699	5.1312	5.35974	4.40614	4.77953	5.2357	4.42876	10.8415	6.43882	2772.56	1740.05	1705.15	2350.61	1990.92	3960.68	3472.03	2558.62	2308.51	2423.66	2430.4	2538.64	2086.97	2263.82	2479.89	2097.68	5135.06	3049.75
Q9Y230	RUVBL2	RuvB-like 2	21	3.36035	2.37947	2.18364	6.19346	8.24592	7.67182	3.22688	2.80396	2.8789	9.1518	11.5086	10.0704	2.48696	2.29101	2.85123	7.26332	8.17805	7.25415	2129.44	1507.86	1383.77	3924.78	5225.42	4861.61	2044.87	1776.86	1824.35	5799.47	7292.99	6381.61	1575.98	1451.81	1806.82	4602.74	5182.41	4596.94
Q93050-3	ATP6V0A1	Isoform 3 of V-type proton ATPase 116 kDa subunit a1	21	4.22746	4.13156	4.55115	5.13733	3.7769	4.86045	8.31465	8.79799	7.77597	5.08212	4.77328	4.42375	5.82992	5.52115	6.60271	5.48051	4.99816	5.71497	2079.61	2032.43	2238.84	2527.2	1857.96	2390.99	4090.21	4327.98	3825.22	2500.04	2348.11	2176.17	2867.9	2716.01	3248.06	2696.02	2458.74	2811.36
P18124	RPL7	60S ribosomal protein L7	21	7.55405	4.32371	4.07475	5.85343	6.08918	6.88745	7.60356	6.50051	3.98357	5.47512	6.1851	5.78939	3.84078	4.76071	4.92069	4.76867	6.21751	5.17184	3800.47	2175.28	2050.02	2944.89	3063.49	3465.1	3825.38	3270.43	2004.15	2754.55	3111.75	2912.67	1932.31	2395.13	2475.62	2399.14	3128.05	2601.97
P50990	CCT8	T-complex protein 1 subunit theta	21	4.53633	3.23356	3.46589	5.26582	4.15481	7.2656	7.0691	5.26854	5.05666	6.64705	6.19784	6.43549	4.4245	4.77956	5.27971	5.85607	7.43888	7.62459	2681.47	1911.39	2048.72	3112.68	2455.95	4294.77	4178.62	3114.29	2989.05	3929.14	3663.61	3804.08	2615.37	2825.25	3120.89	3461.58	4397.2	4506.97
Q14789-2	GOLGB1	Isoform 2 of Golgin subfamily B member 1	21	9.05582	4.81975	4.53328	4.91338	5.77739	7.2458	5.1356	5.32783	4.91202	5.25743	5.23894	5.30961	5.00791	5.84827	4.96433	4.95989	7.09266	4.60009	2837.2	1510.04	1420.28	1539.37	1810.06	2270.12	1608.99	1669.22	1538.94	1647.16	1641.37	1663.51	1568.99	1832.27	1555.33	1553.94	2222.14	1441.21
P49327	FASN	Fatty acid synthase	21	4.79202	3.59719	3.68509	5.07493	4.0709	6.86543	7.54146	5.781	5.18912	6.56464	6.07068	6.33199	4.56561	4.52738	5.37532	5.81352	6.42066	7.73304	1344.97	1009.62	1034.29	1424.38	1142.58	1926.92	2116.66	1622.55	1456.43	1842.49	1703.85	1777.2	1281.43	1270.7	1508.69	1631.68	1802.08	2170.43
O75131	CPNE3	Copine-3	21	5.52884	5.40985	4.28216	5.09856	4.65931	5.86963	2.62899	2.4467	6.283	7.82546	5.2332	5.91287	9.08022	8.14793	6.20652	5.47282	4.57371	5.34022	2980.75	2916.6	2308.63	2748.77	2511.96	3164.48	1417.36	1319.08	3387.34	4218.92	2821.36	3187.79	4895.4	4392.77	3346.1	2950.55	2465.81	2879.06
Q9P258	RCC2	Protein RCC2	20	4.82077	4.82667	4.51027	5.72445	4.46885	6.89637	6.52189	5.34833	5.05395	6.58131	4.8968	5.84256	5.36508	5.02377	5.80845	5.37452	6.02115	6.91482	2319.3	2322.14	2169.92	2754.07	2149.99	3317.88	3137.72	2573.11	2431.48	3166.31	2355.88	2810.89	2581.17	2416.96	2794.48	2585.71	2896.81	3326.76
P11387	TOP1	DNA topoisomerase 1	20	8.07714	6.74827	5.01801	5.69721	6.8867	6.29884	5.33367	4.68367	4.27377	5.56124	5.72811	6.19094	4.49236	4.72553	4.47125	5.75568	5.10756	4.95006	4887.59	4083.48	3036.47	3447.47	4167.25	3811.52	3227.48	2834.16	2586.12	3365.19	3466.16	3746.23	2718.4	2859.49	2705.62	3482.84	3090.66	2995.36
Q9UHR4	BAIAP2L1	Brain-specific angiogenesis inhibitor 1-associated protein 2-like protein 1	20	3.31614	2.96913	3.2076	5.36207	3.64585	5.71205	7.75445	7.25875	6.11361	6.8171	6.81015	6.65918	4.11281	3.96166	5.14597	6.54441	6.28534	8.32373	1443.32	1292.29	1396.08	2333.79	1586.82	2486.12	3375.05	3159.31	2660.89	2967.08	2964.06	2898.35	1790.06	1724.28	2239.74	2848.39	2735.64	3622.83
Q9Y265	RUVBL1	RuvB-like 1	20	3.70506	2.67822	2.46387	6.29933	7.97893	7.40275	3.58414	3.19123	3.29151	8.78258	10.7602	9.46445	2.79479	2.70101	3.29054	7.09903	7.69783	6.81453	1422.89	1028.54	946.225	2419.2	3064.23	2842.95	1376.45	1225.56	1264.07	3372.87	4132.36	3634.73	1073.31	1037.3	1263.7	2726.31	2956.28	2617.05
P13010	XRCC5	X-ray repair cross-complementing protein 5	20	6.42677	4.28831	3.99527	6.0862	5.19666	7.16052	6.7834	5.59981	4.71736	5.79102	5.5126	5.89466	4.8156	4.80777	5.34866	5.38142	6.1837	6.01027	2062.67	1376.33	1282.28	1953.36	1667.87	2298.17	2177.13	1797.26	1514.04	1858.63	1769.27	1891.89	1545.56	1543.05	1716.65	1727.16	1984.66	1928.99
Q12906-7	ILF3	Isoform 7 of Interleukin enhancer-binding factor 3	20	7.90812	4.81761	4.41092	6.20765	5.91044	6.44685	5.94396	5.50186	5.25692	5.73552	5.92236	5.55973	4.6664	4.87078	5.16939	4.79227	5.89689	4.98234	2934.49	1787.68	1636.77	2303.49	2193.21	2392.25	2205.64	2041.59	1950.7	2128.3	2197.63	2063.07	1731.57	1807.42	1918.22	1778.28	2188.18	1848.81
O43143	DHX15	Pre-mRNA-splicing factor ATP-dependent RNA helicase DHX15	20	5.57561	4.35614	4.29191	6.29999	5.57669	6.84676	5.69032	5.26462	4.51344	6.45318	6.29309	6.23767	4.59888	4.60548	5.00362	5.66824	6.5169	6.20743	2693.58	2104.45	2073.42	3043.53	2694.1	3307.67	2749	2543.34	2180.45	3117.54	3040.19	3013.42	2221.72	2224.91	2417.25	2738.33	3148.32	2998.81
O15400	STX7	Syntaxin-7	20	4.36785	4.04213	4.48759	5.29174	3.88638	5.17837	8.08127	8.43312	7.91973	5.31687	4.67259	4.6241	5.62615	5.4251	6.52295	5.0672	5.18927	5.86758	1504.71	1392.5	1545.96	1822.99	1338.85	1783.93	2783.97	2905.19	2728.33	1831.65	1609.69	1592.99	1938.19	1868.93	2247.14	1745.64	1787.69	2021.37
O60645	EXOC3	Exocyst complex component 3	19	6.23209	5.88099	4.09993	6.31016	6.77802	7.07869	4.92588	4.64005	4.99051	6.39873	6.64937	6.17147	4.9832	4.9496	4.49601	5.04215	5.15646	5.21669	2739.89	2585.53	1802.5	2774.21	2979.9	3112.09	2165.62	2039.96	2194.03	2813.15	2923.34	2713.24	2190.82	2176.05	1976.63	2216.74	2266.99	2293.47
Q9Y5B9	SUPT16H	FACT complex subunit SPT16	19	5.98499	4.10688	3.30472	7.05673	4.61904	7.01758	5.71975	4.29084	5.61954	6.06939	6.39542	5.14259	6.18116	4.98559	5.91369	5.11518	6.77644	5.70046	2658.3	1824.11	1467.83	3134.33	2051.6	3116.94	2540.49	1905.83	2495.98	2695.79	2840.6	2284.14	2745.43	2214.4	2626.63	2271.97	3009.83	2531.93
P62269	RPS18	40S ribosomal protein S18	19	11.5125	8.21092	5.46153	4.48682	7.13981	6.53723	5.09953	4.56276	3.78486	4.68518	5.54084	5.57274	4.10849	4.60948	4.10786	4.47044	5.8707	4.23835	8110.09	5784.28	3847.44	3160.79	5029.72	4605.23	3592.43	3214.29	2666.29	3300.53	3903.31	3925.79	2894.28	3247.21	2893.84	3149.26	4135.69	2985.76
Q9BSJ8-2	ESYT1	Isoform 2 of Extended synaptotagmin-1	19	7.74294	6.35086	5.23021	4.91609	4.49503	5.28005	6.61605	6.56981	5.8957	5.12445	5.60443	5.80572	5.48316	5.72886	5.92531	4.39871	4.16882	4.66381	2735.2	2243.45	1847.58	1736.62	1587.88	1865.19	2337.13	2320.79	2082.66	1810.22	1979.77	2050.88	1936.94	2023.73	2093.13	1553.85	1472.64	1647.5
P14618	PKM	Pyruvate kinase PKM	19	4.42141	3.56839	3.67505	4.8243	2.97748	7.45469	7.74782	5.41465	5.56769	6.07278	5.43425	6.56548	4.71667	5.26546	5.84817	5.18129	7.53259	7.73184	2121.45	1712.16	1763.33	2314.76	1428.63	3576.85	3717.5	2598.02	2671.44	2913.79	2607.42	3150.2	2263.12	2526.43	2806.02	2486.05	3614.23	3709.83
P22626	HNRNPA2B1	Heterogeneous nuclear ribonucleoproteins A2/B1	19	8.04602	5.27582	3.83441	6.01058	5.48438	5.78234	5.39045	5.05017	5.4798	6.21596	6.36509	5.31429	5.49409	4.79753	5.48826	4.71907	6.56161	4.69014	4057.03	2660.21	1933.42	3030.7	2765.38	2915.62	2718.02	2546.43	2763.07	3134.26	3209.45	2679.61	2770.27	2419.05	2767.34	2379.48	3308.55	2364.9
P34932	HSPA4	Heat shock 70 kDa protein 4	19	3.7474	2.93199	2.95063	5.83759	4.6776	7.42924	5.57814	4.14714	4.15232	7.92949	7.2421	8.01661	3.79025	3.57296	4.30474	7.50184	7.15042	9.03958	1581.06	1237.03	1244.89	2462.93	1973.52	3134.46	2353.46	1749.71	1751.9	3345.52	3055.5	3382.27	1599.14	1507.46	1816.2	3165.09	3016.82	3813.87
P50851	LRBA	Lipopolysaccharide-responsive and beige-like anchor protein	19	4.24817	3.55816	3.62636	5.08902	4.47936	5.67348	7.15038	6.80179	6.3328	7.13922	6.54672	6.50396	4.57063	4.57915	5.37137	5.86562	5.96259	6.50123	1223.37	1024.66	1044.3	1465.52	1289.95	1633.83	2059.14	1958.75	1823.7	2055.92	1885.3	1872.98	1316.23	1318.69	1546.82	1689.16	1717.08	1872.2
Q14839-2	CHD4	Isoform 2 of Chromodomain-helicase-DNA-binding protein 4	19	5.83527	3.62055	3.76441	6.74524	5.45869	6.39481	5.45153	5.10232	5.56152	7.09107	6.61356	5.61666	4.91407	4.85576	5.35316	5.20804	7.03766	5.37566	1772.3	1099.64	1143.33	2048.67	1657.92	1942.24	1655.75	1549.69	1689.16	2153.71	2008.68	1705.9	1492.51	1474.8	1625.87	1581.79	2137.49	1632.71
Q9H0A0	NAT10	RNA cytidine acetyltransferase	19	7.64203	5.84072	4.90107	5.70068	6.12876	6.1979	5.64254	5.29458	5.02461	5.76598	5.59929	5.85158	4.86336	5.20431	5.07642	4.76608	5.43802	5.06207	2653.16	2027.78	1701.56	1979.16	2127.78	2151.79	1958.98	1838.17	1744.44	2001.83	1943.96	2031.55	1688.46	1806.83	1762.43	1654.69	1887.97	1757.45
Q00403	GTF2B	Transcription initiation factor IIB	19	5.2846	5.13875	4.71516	5.95084	5.31798	6.41483	6.18699	5.45916	5.27266	6.07305	5.45804	5.86462	5.3872	5.00516	5.456	5.59484	5.56893	5.85118	2582.01	2510.75	2303.79	2907.53	2598.32	3134.23	3022.91	2667.3	2576.18	2967.24	2666.75	2865.41	2632.14	2445.48	2665.76	2733.59	2720.93	2858.84
Q92841	DDX17	Probable ATP-dependent RNA helicase DDX17	19	6.34502	4.34412	4.01994	5.75364	5.5048	6.25788	6.16733	5.21496	4.6391	6.84532	6.15105	6.65646	4.79019	4.84664	4.99665	5.38509	6.05208	6.02971	2998.88	2053.18	1899.96	2719.37	2601.76	2957.69	2914.9	2464.77	2192.6	3235.34	2907.2	3146.07	2264.01	2290.69	2361.59	2545.18	2860.43	2849.85
P46782	RPS5	40S ribosomal protein S5	19	8.18798	6.8968	5.86681	5.35276	5.98184	6.12793	5.93596	5.04417	4.38338	5.40429	4.79956	5.80044	4.71518	4.70143	4.72782	4.93432	5.89705	5.2423	3551.85	2991.75	2544.95	2321.96	2594.85	2658.22	2574.95	2188.1	1901.46	2344.32	2081.99	2516.16	2045.39	2039.42	2050.87	2140.45	2558.07	2274.05
O14980	XPO1	Exportin-1	19	4.3452	3.49946	3.58083	4.88682	3.95059	6.42208	7.13094	6.35938	4.30885	8.31924	6.60961	6.2186	4.19796	5.20022	5.61208	5.64263	6.47472	7.24078	1100.87	886.595	907.21	1238.08	1000.89	1627.05	1806.64	1611.16	1091.65	2107.69	1674.56	1575.49	1063.56	1317.48	1421.83	1429.57	1640.38	1834.46
P62280	RPS11	40S ribosomal protein S11	19	6.63517	5.99911	4.97077	5.61494	6.4306	6.55824	5.55847	5.14255	4.48732	6.03785	5.52989	6.02919	4.87748	4.98888	4.83876	5.12411	5.79272	5.38396	6049.39	5469.48	4531.93	5119.23	5862.88	5979.25	5067.74	4688.54	4091.16	5504.8	5041.69	5496.91	4446.87	4548.44	4411.57	4671.73	5281.31	4908.64
P61254	RPL26	60S ribosomal protein L26	19	6.54559	5.74316	5.18876	5.78958	6.20887	6.77526	5.73944	5.51452	4.91865	5.54787	5.513	5.67623	4.92221	5.12335	5.06482	5.04459	5.43893	5.24516	4934.2	4329.31	3911.4	4364.3	4680.37	5107.33	4326.51	4156.96	3707.78	4182.1	4155.81	4278.86	3710.47	3862.09	3817.96	3802.71	4099.98	3953.91
P23284	PPIB	Peptidyl-prolyl cis-trans isomerase B	19	5.27891	5.08708	3.44151	5.05302	4.87018	6.08095	4.70795	4.16892	4.31872	7.79735	7.1564	8.71689	5.27018	4.4185	4.89207	5.97294	5.84628	6.92217	3382.19	3259.28	2204.96	3237.46	3120.32	3896.05	3016.37	2671.02	2766.99	4995.75	4585.09	5584.89	3376.59	2830.93	3134.34	3826.85	3745.7	4435.02
P07237	P4HB	Protein disulfide-isomerase	19	6.40884	4.23609	3.4782	5.14045	3.84839	7.25237	6.72756	4.75139	5.02712	6.5414	6.83624	7.40055	4.5298	4.78274	5.58973	5.51672	5.65638	6.27603	3530.25	2333.41	1915.93	2831.57	2119.85	3994.9	3705.82	2617.26	2769.14	3603.27	3765.68	4076.53	2495.2	2634.53	3079.05	3038.84	3115.76	3457.1
P13667	PDIA4	Protein disulfide-isomerase A4	19	6.50657	4.82342	3.81808	5.30685	4.10835	6.84315	6.65586	5.04182	5.41308	6.15868	6.03396	6.58512	5.14872	5.06908	5.71011	5.08421	5.38551	6.30743	3608.04	2674.7	2117.21	2942.77	2278.17	3794.68	3690.82	2795.8	3001.68	3415.13	3345.97	3651.6	2855.08	2810.92	3166.39	2819.31	2986.39	3497.61
Q92499	DDX1	ATP-dependent RNA helicase DDX1	19	6.44039	4.5871	4.34142	5.70333	5.56969	7.252	6.45464	5.63394	4.59059	5.95571	6.19453	5.92653	4.35789	4.49155	4.80821	5.63426	6.26644	5.79178	1765.57	1257.51	1190.16	1563.51	1526.88	1988.06	1769.48	1544.49	1258.47	1632.7	1698.17	1624.7	1194.67	1231.32	1318.12	1544.58	1717.88	1587.76
Q9NR31	SAR1A	GTP-binding protein SAR1a	19	5.07936	2.54017	4.36914	2.7737	4.74013	13.6378	3.73849	3.76171	3.21228	3.40582	3.11072	3.4493	2.44069	8.00432	2.36979	2.10676	28.0339	3.22595	2002.05	1001.22	1722.11	1093.27	1868.34	5375.39	1473.54	1482.69	1266.13	1342.42	1226.1	1359.56	962.008	3154.93	934.061	830.388	11049.7	1271.52
Q96CT7	CCDC124	Coiled-coil domain-containing protein 124	18	4.73401	5.4597	5.72725	6.62045	5.31492	6.66693	6.30378	5.86906	5.61374	5.30503	4.8821	4.95572	5.58143	5.01684	5.52302	5.60098	5.41425	5.4108	3178.85	3666.14	3845.8	4445.57	3568.92	4476.78	4232.93	3941.02	3769.57	3562.28	3278.29	3327.72	3747.88	3368.76	3708.66	3761.01	3635.62	3633.31
Q13576	IQGAP2	Ras GTPase-activating-like protein IQGAP2	18	5.71907	5.31283	3.99915	6.4047	6.66885	7.58437	3.59218	3.22299	4.32028	7.38796	7.84327	7.75611	4.6257	4.4253	4.17079	5.74475	5.56569	5.65602	1965.47	1825.85	1374.38	2201.09	2291.88	2606.51	1234.52	1107.64	1484.74	2539.01	2695.48	2665.53	1589.71	1520.84	1433.37	1974.29	1912.75	1943.8
O43663	PRC1	Protein regulator of cytokinesis 1	18	5.10155	4.89778	4.76794	6.29224	5.66955	6.71387	5.69273	5.1552	4.65347	5.90126	6.0483	6.45274	4.80709	4.32398	5.12671	6.13669	5.97023	6.28868	2703.54	2595.56	2526.75	3334.54	3004.55	3557.98	3016.84	2731.97	2466.08	3127.35	3205.27	3419.6	2547.5	2291.47	2716.88	3252.11	3163.89	3332.66
P62263	RPS14	40S ribosomal protein S14	18	6.76775	6.19529	4.76908	5.56359	6.38186	6.39147	5.3961	4.86075	4.69451	5.84761	6.23355	6.51722	4.73209	4.79975	4.54576	5.04153	5.86647	5.39559	2924.45	2677.09	2060.8	2404.12	2757.71	2761.86	2331.74	2100.41	2028.57	2526.84	2693.62	2816.2	2044.81	2074.05	1964.3	2178.52	2535	2331.52
P11234-2	RALB	Isoform 2 of Ras-related protein Ral-B	18	7.6672	5.43088	4.53104	5.01895	5.66888	7.36483	5.93162	6.12869	5.74987	5.82153	6.01118	5.63342	4.68206	4.51787	5.13875	4.7313	5.00577	4.96616	1356.66	960.96	801.74	888.072	1003.07	1303.16	1049.56	1084.43	1017.4	1030.08	1063.64	996.799	828.461	799.409	909.269	837.175	885.74	878.732
Q9Y4I1	MYO5A	Unconventional myosin-Va	18	4.96547	4.2818	4.21371	4.90698	4.22699	5.00269	8.58529	8.82348	6.67565	5.7086	5.27637	5.67158	5.18895	5.36171	5.83986	4.64428	5.08229	5.54429	1181.13	1018.51	1002.31	1167.22	1005.47	1189.99	2042.18	2098.84	1587.93	1357.9	1255.09	1349.1	1234.29	1275.39	1389.12	1104.73	1208.92	1318.82
P05388	RPLP0	60S acidic ribosomal protein P0	18	7.44821	3.95429	3.76028	5.84394	5.8907	6.95652	7.94725	5.94647	3.60762	6.27051	5.93021	6.08781	3.65745	4.59778	4.78987	4.98605	6.47275	5.85229	2775.87	1473.72	1401.41	2177.97	2195.4	2592.62	2961.86	2216.19	1344.52	2336.95	2210.13	2268.86	1363.09	1713.54	1785.13	1858.25	2412.33	2181.09
Q15643	TRIP11	Thyroid receptor-interacting protein 11	18	8.64714	3.76413	3.49797	4.45372	6.05314	11.4681	5.10513	4.80831	4.03139	4.79295	4.78067	5.22384	3.43359	5.14812	3.77212	3.99004	12.7779	4.25174	3003.11	1307.26	1214.83	1546.75	2102.22	3982.81	1772.99	1669.9	1400.08	1664.56	1660.3	1814.21	1192.47	1787.91	1310.04	1385.72	4437.7	1476.61
O14776	TCERG1	Transcription elongation regulator 1	18	4.25228	4.4063	3.73456	6.17785	5.23274	6.90018	5.32443	4.50705	4.35859	7.22637	6.37693	7.04673	4.46743	4.06501	5.10919	6.60803	6.6402	7.56614	2163.59	2241.96	1900.17	3143.33	2662.45	3510.86	2709.11	2293.22	2217.68	3676.83	3244.62	3585.42	2273.06	2068.3	2599.59	3362.21	3378.58	3849.71
P10809	HSPD1	60 kDa heat shock protein, mitochondrial	18	8.02601	3.62019	4.10586	6.95538	5.70632	5.69221	5.06527	7.79487	7.13677	5.43461	4.5493	3.7505	5.10652	4.37166	5.02678	4.4298	9.6551	3.57285	2742.01	1236.8	1402.73	2376.24	1949.51	1944.69	1730.5	2663.04	2438.21	1856.68	1554.22	1281.32	1744.59	1493.54	1717.35	1513.4	3298.57	1220.63
Q5QNW6-2	H2BC18	Isoform 2 of Histone H2B type 2-F	18	7.13481	5.64372	3.86766	7.34889	5.28372	5.3807	4.31529	4.88815	7.11311	5.52942	6.3349	3.5965	6.75026	4.57064	6.46217	4.37601	7.3034	4.10064	2518.48	1992.15	1365.22	2594.05	1865.07	1899.31	1523.23	1725.45	2510.82	1951.8	2236.13	1269.51	2382.74	1613.37	2281.05	1544.67	2577.99	1447.46
P42166	TMPO	Lamina-associated polypeptide 2, isoform alpha	18	3.97917	3.20319	2.94673	4.41445	3.47013	4.47433	9.12632	10.1421	9.14625	4.82367	4.80203	4.31352	5.2194	4.1982	8.88345	4.24703	5.18023	7.42983	1297.57	1044.53	960.9	1439.51	1131.58	1459.04	2976.01	3307.24	2982.51	1572.95	1565.9	1406.6	1702	1368.99	2896.81	1384.92	1689.22	2422.8
Q9P206-2	KIAA1522	Isoform 2 of Uncharacterized protein KIAA1522	18	1.72917	1.34875	1.49932	7.64082	5.31104	9.12506	2.00669	1.53442	1.78444	12.4253	10.2513	10.9272	1.37394	1.26402	1.68456	9.67867	8.29426	12.1211	1071.75	835.962	929.287	4735.81	3291.8	5655.75	1243.75	951.042	1106	7701.22	6353.8	6772.72	851.575	783.444	1044.1	5998.87	5140.81	7512.68
O00116	AGPS	Alkyldihydroxyacetonephosphate synthase, peroxisomal	18	12.4752	6.20585	3.51608	3.5091	4.51949	13.6383	3.63873	5.2935	4.75029	4.79829	5.25703	4.72283	3.59008	4.2295	5.39353	3.56103	6.80991	4.09126	6681.24	3323.61	1883.08	1879.34	2420.46	7304.14	1948.76	2834.99	2544.07	2569.78	2815.46	2529.36	1922.7	2265.16	2888.57	1907.15	3647.12	2191.12
Q9NTJ5	SACM1L	Phosphatidylinositol-3-phosphatase SAC1	18	5.53134	4.8567	4.72187	5.49781	4.59621	5.64574	6.55689	6.33674	5.45808	6.38278	7.49725	7.67745	4.6802	4.98045	6.38473	4.35959	4.34777	4.48842	2736.13	2402.41	2335.72	2719.54	2273.56	2792.72	3243.43	3134.53	2699.89	3157.3	3708.59	3797.72	2315.11	2463.62	3158.27	2156.51	2150.67	2220.24
P23258	TUBG1	Tubulin gamma-1 chain	18	5.13553	3.74765	3.49612	5.387	5.74684	8.39902	5.3226	5.09252	3.71768	6.96679	7.54605	7.35254	3.53582	3.49119	4.1386	6.03643	8.05753	6.83008	1545.86	1128.09	1052.37	1621.55	1729.87	2528.21	1602.17	1532.91	1119.07	2097.09	2271.46	2213.21	1064.33	1050.89	1245.77	1817.04	2425.42	2055.94
P20042	EIF2S2	Eukaryotic translation initiation factor 2 subunit 2	18	6.5534	5.4999	5.10538	5.71479	5.76292	6.70488	6.22664	5.43181	5.05375	5.53107	5.70522	5.55829	4.76677	4.88995	4.79325	5.41895	5.78999	5.49305	3302.3	2771.43	2572.63	2879.72	2903.97	3378.63	3137.64	2737.12	2546.62	2787.14	2874.89	2800.85	2402	2464.07	2415.35	2730.64	2917.61	2767.98
P07099	EPHX1	Epoxide hydrolase 1	18	5.6511	4.74354	4.56771	5.4972	4.57465	5.46159	6.68951	6.83761	5.68085	6.21217	7.11032	7.55376	4.91016	4.96601	6.37477	4.46246	4.24632	4.46029	2562.72	2151.15	2071.41	2492.92	2074.55	2476.77	3033.62	3100.78	2576.21	2817.15	3224.45	3425.55	2226.71	2252.03	2890.89	2023.68	1925.66	2022.69
P33981	TTK	Dual specificity protein kinase TTK	18	9.65301	4.32167	3.88158	6.38177	7.72275	7.25694	5.82785	6.71689	3.38459	5.0079	6.01746	5.75479	3.21146	3.97456	4.18278	4.29459	7.88678	4.52265	3808.22	1704.95	1531.33	2517.68	3046.71	2862.95	2299.16	2649.89	1335.26	1975.68	2373.96	2270.33	1266.96	1568.01	1650.15	1694.27	3111.43	1784.24
Q96AY4	TTC28	Tetratricopeptide repeat protein 28	18	3.84955	3.40791	3.29029	6.48165	5.95524	7.33139	4.26046	3.83436	3.57774	7.91708	8.52563	8.83009	3.36637	3.41256	3.4666	6.7198	7.20125	8.57203	1229.35	1088.31	1050.75	2069.91	1901.8	2341.27	1360.57	1224.5	1142.55	2528.32	2722.65	2819.88	1075.05	1089.8	1107.06	2145.96	2299.72	2737.47
P62937	PPIA	Peptidyl-prolyl cis-trans isomerase A	18	4.1164	3.17958	3.19691	5.07273	3.304	6.81069	7.63608	5.37223	5.62276	7.40415	6.39865	7.2514	4.89373	4.405	5.97277	5.41785	6.1699	7.77518	1585.14	1224.39	1231.07	1953.41	1272.31	2622.66	2940.5	2068.74	2165.22	2851.19	2464	2792.37	1884.48	1696.28	2300	2086.31	2375.91	2994.07
P62277	RPS13	40S ribosomal protein S13	18	6.89557	5.95298	4.90647	5.69382	6.46948	6.66974	5.80193	5.78205	4.89042	5.79895	5.72986	5.59309	4.48457	4.6885	5.00569	4.91703	5.72881	4.99104	4218.26	3641.65	3001.46	3483.11	3957.61	4080.12	3549.24	3537.09	2991.65	3547.43	3505.16	3421.49	2743.37	2868.12	3062.16	3007.92	3504.52	3053.2
Q9GZS1	POLR1E	DNA-directed RNA polymerase I subunit RPA49	17	6.02542	5.55699	4.80905	4.90979	4.67475	5.43144	6.40959	6.35592	6.02705	5.84004	5.91889	5.50551	5.64154	5.41866	5.28018	5.48869	5.07789	5.62858	2625.97	2421.82	2095.86	2139.76	2037.33	2367.11	2793.4	2770.01	2626.68	2545.18	2579.54	2399.39	2458.67	2361.54	2301.19	2392.05	2213.02	2453.02
Q8IWA0	WDR75	WD repeat-containing protein 75	17	4.7977	4.35922	4.45234	6.40214	5.75578	6.60649	6.08538	5.58989	5.23264	6.55024	5.71769	5.57516	4.50985	4.41939	5.04423	5.64346	6.21728	7.04112	1363.51	1238.9	1265.36	1819.5	1635.8	1877.57	1729.47	1588.65	1487.12	1861.59	1624.98	1584.47	1281.71	1256	1433.58	1603.88	1766.96	2001.1
O75533	SF3B1	Splicing factor 3B subunit 1	17	6.57617	5.24941	4.04648	6.5227	6.46482	6.80154	5.03285	4.48292	4.39379	6.3709	6.49978	5.96476	4.74236	4.71701	4.80082	5.47049	6.19438	5.66881	2029.43	1619.99	1248.76	2012.93	1995.07	2098.98	1553.16	1383.45	1355.94	1966.09	2005.86	1840.75	1463.51	1455.69	1481.55	1688.22	1911.61	1749.42
P78371	CCT2	T-complex protein 1 subunit beta	17	4.98596	3.45049	3.69984	5.01959	4.30313	6.93947	7.317	6.01741	4.64282	6.67444	6.37235	5.88043	4.10352	5.21713	5.28484	5.5009	8.05659	6.5341	1516.82	1049.7	1125.56	1527.05	1309.09	2111.11	2225.96	1830.6	1412.43	2030.48	1938.58	1788.93	1248.36	1587.14	1607.74	1673.47	2450.95	1987.79
P08238	HSP90AB1	Heat shock protein HSP 90-beta	17	3.95455	2.95092	2.92269	5.23537	3.30293	7.68462	7.49349	4.81262	4.70431	7.07581	6.85525	7.00196	4.29079	4.4977	5.15558	6.36709	6.9124	8.78193	2075.27	1548.59	1533.77	2747.42	1733.32	4032.74	3932.44	2525.57	2468.74	3713.25	3597.5	3674.5	2251.72	2360.31	2705.55	3341.33	3627.5	4608.59
P08195-4	SLC3A2	Isoform 4 of 4F2 cell-surface antigen heavy chain	17	4.78897	4.33706	4.80408	4.9594	3.81296	4.73558	8.13463	8.03014	7.77274	4.97754	4.1112	4.12538	6.59499	6.21559	6.83336	5.35592	4.91245	5.49802	1507.36	1365.12	1512.12	1561.01	1200.16	1490.56	2560.43	2527.54	2446.53	1566.72	1294.03	1298.49	2075.82	1956.4	2150.85	1685.82	1546.23	1730.54
Q70E73	RAPH1	Ras-associated and pleckstrin homology domains-containing protein 1	17	2.46045	1.87201	1.9255	9.6556	5.88649	8.54534	2.47073	2.01945	2.22983	12.2687	8.98267	9.77572	1.83678	1.72388	2.03122	8.36594	8.50779	9.44193	940.643	715.682	736.129	3691.39	2250.44	3266.94	944.574	772.049	852.477	4690.38	3434.13	3737.32	702.21	659.051	776.547	3198.35	3252.58	3609.71
P61011	SRP54	Signal recognition particle 54 kDa protein	17	11.3665	3.63261	2.96571	4.40878	7.08277	8.18003	6.32711	5.84004	3.28027	4.92195	5.25698	4.89323	3.02147	4.6768	4.50043	3.47202	11.889	4.2843	4505.37	1439.87	1175.53	1747.52	2807.42	3242.34	2507.89	2314.83	1300.21	1950.93	2083.72	1939.54	1197.63	1853.76	1783.85	1376.21	4712.47	1698.18
Q9NRZ9	HELLS	Lymphoid-specific helicase	17	4.71133	5.00399	4.6419	6.46686	5.23005	6.85182	6.34962	5.43737	5.07987	5.99867	5.23655	5.61924	5.12173	4.56492	5.42444	6.00113	6.09145	6.16906	2334.15	2479.14	2299.75	3203.9	2591.14	3394.61	3145.81	2693.85	2516.73	2971.94	2594.36	2783.95	2537.47	2261.61	2687.44	2973.16	3017.9	3056.36
Q92945	KHSRP	Far upstream element-binding protein 2	17	5.94894	4.04323	3.80956	6.42333	4.92777	6.74055	6.43844	5.69007	5.26468	6.33597	5.78265	5.48952	4.84718	4.81866	5.44732	5.25151	6.74507	5.99555	2134.03	1450.41	1366.58	2304.21	1767.71	2418	2309.63	2041.17	1888.57	2272.87	2074.38	1969.23	1738.8	1728.57	1954.09	1883.85	2419.62	2150.75
P46379-3	BAG6	Isoform 3 of Large proline-rich protein BAG6	17	8.03847	4.07454	3.85897	5.33461	6.75148	11.667	5.255	6.59765	3.73035	4.93863	4.65811	4.59527	3.16759	3.79029	5.25473	3.47679	10.8394	3.97116	2479.61	1256.86	1190.37	1645.55	2082.61	3598.88	1620.99	2035.16	1150.69	1523.41	1436.88	1417.49	977.097	1169.18	1620.91	1072.48	3343.6	1224.97
Q9UHX1-2	PUF60	Isoform 2 of Poly(U)-binding-splicing factor PUF60	17	6.25893	5.74952	4.11349	5.85615	6.70295	6.93139	4.39037	3.59622	3.72658	7.90292	6.25713	6.62706	4.67757	4.61157	4.4205	5.68291	6.2878	6.20694	2904.03	2667.67	1908.58	2717.15	3110.05	3216.04	2037.05	1668.58	1729.07	3666.81	2903.19	3074.83	2170.31	2139.69	2051.03	2636.77	2917.42	2879.91
Q9UHB9	SRP68	Signal recognition particle subunit SRP68	17	8.4743	4.2126	3.62708	5.09818	6.20525	7.25736	6.28232	6.16606	4.10354	5.6488	5.88421	5.77214	3.74745	5.26983	4.98893	4.08859	8.61377	4.55959	2455.91	1220.84	1051.15	1477.49	1798.32	2103.23	1820.66	1786.97	1189.23	1637.06	1705.29	1672.8	1086.04	1527.23	1445.83	1184.9	2496.33	1321.4
Q14527	HLTF	Helicase-like transcription factor	17	9.21937	4.94818	4.21146	6.02471	6.6215	6.77548	5.56901	6.00093	4.46781	5.13465	6.21658	5.45846	4.19496	4.47447	4.65537	4.83291	6.18947	5.0047	5343.43	2867.9	2440.91	3491.84	3837.74	3926.98	3227.73	3478.06	2589.48	2975.98	3603.05	3163.65	2431.34	2593.34	2698.19	2801.09	3587.34	2900.66
P62805	H4C1	Histone H4	17	6.75772	5.19361	3.73913	7.44649	5.45745	5.83177	4.41047	5.26716	7.00731	5.76254	6.32228	3.70532	6.27418	4.48443	6.69585	4.22087	7.41608	4.00735	3945.16	3032.03	2182.91	4347.26	3186.06	3404.59	2574.84	3074.97	4090.87	3364.17	3690.95	2163.17	3662.87	2618.01	3909.04	2464.15	4329.51	2339.49
P06748	NPM1	Nucleophosmin	17	8.2346	4.61741	3.80007	5.62273	5.62439	6.8711	6.8204	5.76583	4.28006	5.7005	5.79171	5.612	4.06423	5.43852	4.94958	4.82705	6.63582	5.34399	4231.05	2372.49	1952.53	2889.04	2889.89	3530.46	3504.42	2962.56	2199.15	2928.99	2975.86	2883.52	2088.26	2794.39	2543.16	2480.2	3409.57	2745.82
Q13616	CUL1	Cullin-1	17	4.94174	4.19601	4.2663	5.62679	4.25687	5.69301	7.66167	7.02415	5.94622	5.89447	5.70419	5.80479	5.37863	5.21186	5.73144	5.49208	5.46792	5.70187	1437.78	1220.81	1241.26	1637.09	1238.52	1656.36	2229.13	2043.65	1730.03	1714.97	1659.61	1688.88	1564.89	1516.37	1667.54	1597.9	1590.87	1658.93
P62753	RPS6	40S ribosomal protein S6	17	6.00658	5.77323	5.32453	5.42919	4.84697	6.01391	6.50809	5.76137	5.31931	5.77361	5.06017	5.66197	5.31488	5.65086	5.37155	5.26972	5.56493	5.34913	4130.19	3969.73	3661.2	3733.16	3332.83	4135.22	4475.02	3961.57	3657.61	3969.99	3479.43	3893.23	3654.57	3885.59	3693.53	3623.51	3826.5	3678.12
P61978-2	HNRNPK	Isoform 2 of Heterogeneous nuclear ribonucleoprotein K	17	5.00401	3.24609	2.76566	5.756	5.10832	6.58437	4.58755	3.57746	3.74172	8.28127	8.71052	8.94352	3.75892	3.41288	4.13494	6.24951	7.53945	8.5978	3247.3	2106.51	1794.75	3735.29	3314.99	4272.86	2977.04	2321.55	2428.15	5374.04	5652.6	5803.8	2439.31	2214.75	2683.33	4055.55	4892.65	5579.45
O00471	EXOC5	Exocyst complex component 5	17	5.57368	5.03695	3.48435	6.43507	6.79057	7.40419	4.55259	4.26666	4.52386	7.31261	7.29998	7.05557	4.34248	4.37925	4.28266	5.69477	5.44106	6.12369	1998.44	1806	1249.31	2307.29	2434.76	2654.77	1632.33	1529.81	1622.03	2621.94	2617.41	2529.77	1557	1570.18	1535.55	2041.86	1950.89	2195.65
P46781	RPS9	40S ribosomal protein S9	17	6.51262	4.78162	4.31057	5.37644	5.41624	6.15269	6.43341	5.85361	4.84242	6.20528	6.03977	6.34895	4.6018	4.99487	4.68518	5.52956	6.1963	5.71867	3747.36	2751.34	2480.3	3093.6	3116.5	3540.26	3701.78	3368.17	2786.33	3570.52	3475.28	3653.19	2647.87	2874.05	2695.85	3181.71	3565.35	3290.52
Q5SYE7-2	NHSL1	Isoform 2 of NHS-like protein 1	17	2.88581	1.99087	1.9652	8.72149	5.92997	8.55678	2.693	2.21881	2.40504	10.4605	8.77771	8.5682	2.01358	1.85616	2.18339	8.77894	8.90814	11.0865	1376.32	949.499	937.26	4159.52	2828.16	4080.96	1284.37	1058.21	1147.03	4988.88	4186.33	4086.41	960.333	885.253	1041.32	4186.92	4248.54	5287.43
P42684-5	ABL2	Isoform 5 of Tyrosine-protein kinase ABL2	16	2.49199	1.91703	1.87437	9.32503	5.91931	8.42142	2.5378	2.24112	2.24255	9.47727	8.7007	8.6375	2.00287	1.82288	2.19689	8.961	9.42308	11.8072	962.474	740.407	723.933	3601.57	2286.19	3252.58	980.168	865.58	866.134	3660.37	3360.44	3336.03	773.563	704.046	848.499	3460.98	3639.45	4560.25
Q13813-2	SPTAN1	Isoform 2 of Spectrin alpha chain, non-erythrocytic 1	16	5.70593	4.63931	4.52369	5.12126	5.02984	5.92145	5.8317	5.77385	6.86929	5.94826	6.0867	5.82769	5.61683	5.30469	5.86612	5.18672	5.35034	5.39632	917.302	745.829	727.242	823.31	808.612	951.95	937.522	928.221	1104.33	956.261	978.517	936.877	902.978	852.798	943.056	833.833	860.137	867.529
P68371	TUBB4B	Tubulin beta-4B chain	16	7.72353	3.46019	3.09985	6.4448	6.6528	6.35784	5.66808	6.02344	2.91766	7.65267	7.63504	7.24238	2.86918	3.27024	3.94407	5.32947	6.95832	6.75046	1763.83	790.206	707.914	1471.8	1519.3	1451.94	1294.42	1375.58	666.307	1747.64	1743.62	1653.95	655.237	746.828	900.71	1217.09	1589.08	1541.61
P05023-4	ATP1A1	Isoform 4 of Sodium/potassium-transporting ATPase subunit alpha-1	16	4.67251	4.29496	4.82002	5.05403	3.97233	4.79124	8.03401	8.25255	7.66552	4.81208	4.27779	4.35041	6.70077	6.19017	6.94445	5.19304	4.87588	5.09824	2300.51	2114.62	2373.13	2488.35	1955.77	2358.96	3955.54	4063.14	3774.11	2369.23	2106.16	2141.92	3299.12	3047.72	3419.09	2556.79	2400.64	2510.12
Q9NZI8	IGF2BP1	Insulin-like growth factor 2 mRNA-binding protein 1	16	7.70874	4.53615	4.1904	5.99464	6.3716	6.66084	6.57616	6.16666	4.20954	5.82474	6.09807	5.87913	4.03246	4.52731	4.69016	5.12083	6.35151	5.06106	4462.82	2626.12	2425.95	3470.48	3688.71	3856.16	3807.14	3570.06	2437.03	3372.12	3530.36	3403.61	2334.52	2621	2715.28	2964.6	3677.08	2930
P39023	RPL3	60S ribosomal protein L3	16	7.02899	4.21603	4.14625	6.04786	5.90471	6.84872	7.14851	5.99156	4.09269	5.82171	5.99611	5.96496	3.96032	4.92562	5.03977	5.04305	6.5015	5.32164	4840.68	2903.47	2855.41	4165	4066.42	4716.53	4922.99	4126.23	2818.53	4009.26	4129.36	4107.91	2727.37	3392.15	3470.76	3473.02	4477.41	3664.87
O43390-2	HNRNPR	Isoform 2 of Heterogeneous nuclear ribonucleoprotein R	16	7.89474	4.79846	3.88674	6.11818	5.51086	5.95049	5.62548	5.16119	5.08984	6.41743	6.02859	5.64962	5.06739	4.77147	5.37858	4.83637	6.53693	5.27763	3466.03	2106.67	1706.4	2686.07	2419.43	2612.45	2469.76	2265.92	2234.59	2817.45	2646.74	2480.35	2224.74	2094.82	2361.36	2123.32	2869.91	2317.04
P52701	MSH6	DNA mismatch repair protein Msh6	16	9.64238	4.57436	3.31653	5.96451	8.09114	6.58035	5.1889	5.3039	3.65909	6.41029	6.92983	6.18814	3.44623	3.74884	4.19807	4.89207	6.34976	5.5156	2507.04	1189.34	862.306	1550.79	2103.71	1710.91	1349.13	1379.02	951.371	1666.69	1801.77	1608.93	896.027	974.706	1091.51	1271.95	1650.95	1434.07
Q53GS9	USP39	U4/U6.U5 tri-snRNP-associated protein 2	16	6.34455	5.44082	4.85159	5.86058	5.78811	6.84688	6.03219	5.39931	5.02085	5.70422	5.66715	5.60546	4.79526	4.78215	5.07275	5.24348	6.09995	5.44471	1888.9	1619.84	1444.42	1744.81	1723.24	2038.45	1795.91	1607.48	1494.81	1698.26	1687.22	1668.86	1427.64	1423.74	1510.26	1561.09	1816.08	1621
Q9NR30	DDX21	Nucleolar RNA helicase 2	16	8.79148	5.12579	4.27192	6.07837	6.0318	5.98474	5.76692	5.41064	4.95116	5.95545	5.98529	5.3909	4.77921	5.18493	5.11108	4.47818	6.11859	4.58353	3033.03	1768.38	1473.8	2097.02	2080.95	2064.72	1989.57	1866.65	1708.13	2054.61	2064.91	1859.85	1648.82	1788.79	1763.31	1544.96	2110.89	1581.3
O60826	CCDC22	Coiled-coil domain-containing protein 22	16	3.5561	2.75683	2.85977	5.52319	5.28069	6.89265	3.67787	3.74803	3.30114	9.11888	10.4822	10.1413	2.85157	2.60255	3.13526	7.08469	8.06202	8.92523	749.973	581.408	603.118	1164.83	1113.68	1453.64	775.654	790.45	696.201	1923.15	2210.67	2138.78	601.388	548.871	661.219	1494.14	1700.26	1882.31
P31689	DNAJA1	DnaJ homolog subfamily A member 1	16	3.83685	2.91721	2.78086	6.07115	6.36719	7.00164	3.71299	3.43609	3.17641	9.33139	9.23879	9.04914	3.18647	3.17283	3.26581	7.1899	7.6908	8.5745	744.622	566.146	539.685	1178.24	1235.69	1358.82	720.585	666.847	616.451	1810.95	1792.98	1756.18	618.401	615.755	633.8	1395.35	1492.56	1664.06
Q16850	CYP51A1	Lanosterol 14-alpha demethylase	16	5.31281	4.82954	4.58035	5.58911	4.74906	5.61459	6.60062	6.29661	5.17043	6.24426	7.22057	7.59157	4.93376	4.96133	6.36667	4.83431	4.39515	4.70925	2039.97	1854.4	1758.72	2146.06	1823.5	2155.84	2534.45	2417.72	1985.3	2397.62	2772.49	2914.95	1894.42	1905.01	2444.62	1856.23	1687.61	1808.22
P51153	RAB13	Ras-related protein Rab-13	16	5.3985	4.01913	3.89076	5.17078	4.29587	6.61317	8.49354	8.70419	7.33526	4.70871	4.65932	4.41696	4.85797	4.74585	6.42462	5.04353	5.6605	5.56133	2205.43	1641.92	1589.48	2112.4	1754.97	2701.65	3469.83	3555.88	2996.64	1923.63	1903.45	1804.44	1984.61	1938.8	2624.62	2060.41	2312.46	2271.95
P62820	RAB1A	Ras-related protein Rab-1A	16	10.3303	6.81398	3.70528	4.60729	6.5724	11.321	4.51579	6.78274	5.38564	4.62987	4.82115	4.5082	3.65217	3.48795	5.30668	3.62382	6.47827	3.4574	6690.5	4413.11	2399.75	2983.93	4256.65	7332.13	2924.67	4392.88	3488.04	2998.56	3122.44	2919.76	2365.35	2258.99	3436.9	2346.99	4195.69	2239.21
Q9NVP1	DDX18	ATP-dependent RNA helicase DDX18	16	7.77651	5.48242	4.74848	5.63358	6.2145	6.43091	5.47669	5.43641	4.87923	5.66443	6.06815	5.72087	4.92614	4.94648	5.1154	4.78758	6.05232	4.63988	1792.07	1263.41	1094.27	1298.24	1432.11	1481.98	1262.09	1252.8	1124.4	1305.35	1398.39	1318.35	1135.21	1139.9	1178.83	1103.28	1394.74	1069.24
Q8NE71	ABCF1	ATP-binding cassette sub-family F member 1	15	5.7938	5.02889	4.64727	6.04653	5.6555	6.59106	6.24797	5.33412	5.07286	5.9971	5.85194	5.89242	4.67512	4.77678	4.91	5.68404	5.80863	5.98598	1511.98	1312.36	1212.78	1577.93	1475.89	1720.04	1630.5	1392.02	1323.84	1565.03	1527.15	1537.72	1220.04	1246.57	1281.34	1483.34	1515.85	1562.13
Q14683	SMC1A	Structural maintenance of chromosomes protein 1A	15	8.42972	4.40124	3.35442	5.39773	6.98733	7.0049	5.56442	5.03164	4.04194	6.02311	6.8145	6.13543	3.9169	4.4891	4.32847	5.1051	7.40166	5.5724	2840.6	1483.11	1130.35	1818.9	2354.55	2360.48	1875.07	1695.54	1362.03	2029.64	2296.31	2067.48	1319.9	1512.71	1458.58	1720.29	2494.17	1877.76
P48449	LSS	Lanosterol synthase	15	5.45059	4.90752	4.8158	5.46659	4.83144	5.86298	6.3151	6.6014	5.62161	6.30192	6.54409	7.04567	4.95729	4.99541	5.90136	4.75492	4.5548	5.07152	1378.37	1241.03	1217.84	1382.41	1221.79	1482.65	1596.99	1669.39	1421.61	1593.65	1654.89	1781.73	1253.62	1263.26	1492.36	1202.44	1151.84	1282.5
Q13263	TRIM28	Transcription intermediary factor 1-beta	15	5.85583	4.08796	4.04307	5.66707	4.78371	6.79387	6.96862	6.13782	4.88829	6.28445	6.12822	5.95988	4.66647	4.83203	5.30129	5.17224	5.93394	6.49523	1856.53	1296.04	1281.81	1796.68	1516.62	2153.92	2209.33	1945.93	1549.78	1992.42	1942.88	1889.51	1479.46	1531.94	1680.72	1639.8	1881.29	2059.24
Q5JPE7	NOMO2	Nodal modulator 2	15	5.38455	3.97657	4.1018	5.35551	4.80154	6.05523	5.71329	5.7489	5.57488	6.69849	7.95246	7.55628	4.74941	4.50419	5.68844	5.27291	5.57048	5.29509	862.867	637.24	657.307	858.213	769.44	970.342	915.546	921.253	893.368	1073.42	1274.37	1210.88	761.086	721.79	911.566	844.976	892.662	848.531
P08183	ABCB1	ATP-dependent translocase ABCB1	15	4.19123	3.86318	4.22166	5.08426	3.78013	5.02116	8.62986	8.68852	7.68052	5.36626	4.825	5.12247	5.39149	5.5737	6.14697	5.05606	5.05053	6.307	1174.65	1082.71	1183.18	1424.93	1059.43	1407.25	2418.64	2435.08	2152.57	1503.97	1352.27	1435.64	1511.04	1562.11	1722.77	1417.03	1415.48	1767.62
P62424	RPL7A	60S ribosomal protein L7a	15	7.03185	4.24249	4.2939	5.87484	5.89744	6.76478	7.33137	6.20577	4.12354	5.59445	5.78705	6.04223	3.99377	4.93756	5.09492	5.01512	6.41961	5.34931	2290.7	1382.03	1398.78	1913.79	1921.15	2203.7	2388.27	2021.59	1343.29	1822.45	1885.19	1968.32	1301.01	1608.46	1659.72	1633.73	2091.25	1742.59
O00410-3	IPO5	Isoform 3 of Importin-5	15	5.85738	4.19055	4.12269	5.1822	4.96398	6.7406	6.73029	5.88273	4.5375	6.66342	6.49635	6.38627	4.29078	4.79366	5.08776	5.23138	6.29228	6.55016	1331.96	952.929	937.497	1178.43	1128.81	1532.81	1530.46	1337.73	1031.83	1515.26	1477.27	1452.23	975.722	1090.07	1156.95	1189.61	1430.86	1489.5
P40616	ARL1	ADP-ribosylation factor-like protein 1	15	10.8097	5.64371	3.40844	3.98055	6.77014	10.2124	5.85502	5.86281	4.04823	5.01134	6.07076	5.23825	3.41403	4.29338	4.69848	3.72252	7.37711	3.58315	2041.96	1066.09	643.853	751.925	1278.88	1929.11	1106.01	1107.48	764.71	946.642	1146.76	989.505	644.909	811.018	887.542	703.184	1393.53	676.856
O95782	AP2A1	AP-2 complex subunit alpha-1	15	5.53706	4.24673	4.07123	4.89086	4.87198	6.33737	7.64118	8.2744	6.23576	5.6774	5.02211	5.1124	5.14143	4.92475	5.77746	4.84907	6.03485	5.35396	1875.77	1438.65	1379.2	1656.86	1650.46	2146.89	2588.58	2803.09	2112.47	1923.31	1701.32	1731.91	1741.74	1668.34	1957.21	1642.7	2044.4	1813.74
Q9UIQ6	LNPEP	Leucyl-cystinyl aminopeptidase	15	4.47248	4.27565	4.66864	5.31499	3.83976	5.53267	6.76838	7.14436	7.61909	5.34218	5.23728	4.58731	6.10396	5.75563	6.93854	5.43774	5.19224	5.76907	1279.87	1223.55	1336.01	1520.97	1098.81	1583.26	1936.88	2044.47	2180.32	1528.75	1498.73	1312.73	1746.75	1647.07	1985.57	1556.1	1485.84	1650.91
O00203	AP3B1	AP-3 complex subunit beta-1	15	5.74078	3.5276	3.51957	5.21465	5.54161	6.22997	6.62158	6.2089	4.42598	6.8994	7.21124	6.85843	3.95511	4.83855	4.87831	5.34539	6.66137	6.32155	1599.47	982.843	980.606	1452.88	1543.97	1735.76	1844.87	1729.89	1233.14	1922.27	2009.16	1910.86	1101.95	1348.09	1359.17	1489.3	1855.96	1761.28
P51149	RAB7A	Ras-related protein Rab-7a	15	6.50352	5.14139	4.1065	5.2073	5.06929	6.9826	6.21295	7.55275	6.18301	5.83831	6.0935	5.79738	4.46379	4.43133	6.24833	4.61139	4.78962	4.76705	2524.33	1995.62	1593.93	2021.21	1967.64	2710.29	2411.55	2931.59	2399.93	2266.13	2365.18	2250.24	1732.61	1720.01	2425.28	1789.9	1859.08	1850.32
P16435	POR	NADPH--cytochrome P450 reductase	15	5.25151	4.90659	4.6226	5.58675	4.45148	5.83736	6.27966	6.61766	5.74946	5.98633	7.45484	7.56055	4.86109	4.8252	6.44525	4.59485	4.31395	4.65487	1902.39	1777.44	1674.57	2023.84	1612.58	2114.62	2274.85	2397.29	2082.78	2168.59	2700.56	2738.86	1760.96	1747.96	2334.83	1664.52	1562.76	1686.26
P62906	RPL10A	60S ribosomal protein L10a	15	7.13433	4.54791	4.11905	6.2005	5.70777	6.85765	7.13827	6.16756	3.99478	5.52801	5.7978	5.94095	4.03729	4.57496	4.91751	4.97783	6.66526	5.69258	1623.99	1035.24	937.618	1411.42	1299.26	1561	1624.88	1403.92	909.329	1258.34	1319.75	1352.33	919.007	1041.4	1119.37	1133.1	1517.21	1295.8
Q14126	DSG2	Desmoglein-2	15	4.41508	4.05294	4.35021	5.56114	4.10434	5.13158	7.77174	7.8543	7.56546	5.35543	4.6925	4.79363	5.5477	5.55803	6.24411	5.4966	5.32655	6.17865	935.313	858.594	921.57	1178.1	869.483	1087.1	1646.4	1663.89	1602.7	1134.52	994.083	1015.51	1175.25	1177.44	1322.78	1164.43	1128.4	1308.92
P19447	ERCC3	General transcription and DNA repair factor IIH helicase subunit XPB	15	6.58172	5.37249	5.09071	6.05978	6.1327	6.51228	5.78814	5.43083	4.97146	5.6374	5.61355	5.89472	4.76503	4.74057	4.77073	5.31943	5.58855	5.72992	1946.46	1588.84	1505.51	1792.1	1813.67	1925.92	1711.77	1606.1	1470.24	1667.19	1660.13	1743.29	1409.2	1401.96	1410.88	1573.15	1652.74	1694.55
P49959-3	MRE11	Isoform 3 of Double-strand break repair protein MRE11	15	5.55975	5.25847	4.84485	6.14275	5.28709	6.43247	5.89305	5.67859	5.1569	5.39093	5.36228	5.38065	5.14245	5.08619	5.37391	5.75528	5.86697	6.3874	1517.43	1435.2	1322.31	1676.55	1443.01	1755.62	1608.4	1549.86	1407.48	1471.35	1463.53	1468.55	1403.53	1388.18	1466.71	1570.8	1601.28	1743.32
Q9NRY5	FAM114A2	Protein FAM114A2	15	6.46676	2.52044	2.66799	2.64773	5.81658	18.0857	2.84798	3.22585	2.76579	3.87385	3.0612	4.67657	2.04968	4.58347	2.22317	2.16022	27.2338	3.09324	2456.69	957.506	1013.56	1005.86	2209.69	6870.67	1081.93	1225.49	1050.71	1471.66	1162.94	1776.61	778.665	1741.24	844.573	820.657	10346	1175.11
Q8N1G4	LRRC47	Leucine-rich repeat-containing protein 47	15	6.44034	5.8394	4.22981	5.21527	5.98531	6.71511	6.16323	5.07351	5.02338	5.97331	5.97287	6.12682	4.58071	4.61516	4.84904	5.29131	6.29278	5.61266	1886.39	1710.37	1238.92	1527.56	1753.11	1966.87	1805.22	1486.04	1471.36	1749.6	1749.47	1794.56	1341.7	1351.79	1420.29	1549.84	1843.17	1643.96
Q10471	GALNT2	Polypeptide N-acetylgalactosaminyltransferase 2	15	11.2593	5.40606	4.29482	3.83659	6.07148	6.88357	4.97693	5.52385	4.67363	4.6226	5.21161	4.84674	5.1113	5.73448	5.07338	3.95993	8.57489	3.93881	2675.19	1284.47	1020.44	911.562	1442.57	1635.52	1182.5	1312.45	1110.44	1098.32	1238.26	1151.57	1214.43	1362.5	1205.42	940.867	2037.37	935.849
Q9Y3I0	RTCB	RNA-splicing ligase RtcB homolog	15	5.37317	3.87752	3.85953	5.97436	5.39955	6.80808	5.89519	5.34424	4.23384	7.37278	6.91061	7.00094	3.97807	3.99803	4.49346	5.93113	6.99063	6.55885	1626.93	1174.07	1168.62	1808.96	1634.92	2061.4	1784.99	1618.17	1281.95	2232.39	2092.45	2119.8	1204.51	1210.55	1360.56	1795.87	2116.68	1985.94
P42766	RPL35	60S ribosomal protein L35	15	6.52143	6.20624	4.92508	5.32721	5.68149	6.36791	6.04303	5.95421	5.06976	5.65563	5.81248	6.09083	5.0694	5.40029	4.9246	4.88119	5.4632	4.606	6117.9	5822.22	4620.33	4997.58	5329.93	5973.88	5669.1	5585.77	4756.05	5305.67	5452.82	5713.95	4755.72	5066.13	4619.88	4579.16	5125.15	4321
Q8WVM8	SCFD1	Sec1 family domain-containing protein 1	15	5.4807	4.22922	4.26466	5.58981	5.17096	6.36669	5.41013	5.17779	4.81338	6.79061	7.81983	7.73307	4.33103	4.55786	5.18746	5.45948	5.74171	5.8756	1347.04	1039.45	1048.16	1373.85	1270.91	1564.79	1329.69	1272.59	1183.02	1668.98	1921.94	1900.62	1064.47	1120.22	1274.96	1341.82	1411.19	1444.09
O94906	PRPF6	Pre-mRNA-processing factor 6	14	7.0082	5.45322	4.62771	6.1606	6.57808	7.02118	5.28401	4.94852	4.4434	6.02666	6.30767	6.06894	4.42547	4.55764	4.65012	5.17967	6.00432	5.25459	2055.38	1599.33	1357.22	1806.79	1929.23	2059.18	1549.7	1451.31	1303.17	1767.51	1849.92	1779.91	1297.91	1336.67	1363.8	1519.1	1760.95	1541.07
Q9UNQ2	DIMT1	Probable dimethyladenosine transferase	14	8.19044	6.70636	5.61073	5.83411	5.79972	6.21538	5.59838	5.22878	4.98965	5.12225	5.00546	5.21466	5.07557	5.42738	5.21897	4.78371	5.01815	4.9603	3309.44	2709.78	2267.08	2357.34	2343.44	2511.4	2262.09	2112.75	2016.13	2069.7	2022.51	2107.04	2050.84	2193	2108.79	1932.91	2027.64	2004.26
Q96I25	RBM17	Splicing factor 45	14	5.45072	5.26838	4.29724	6.65054	6.43819	6.67082	4.51696	3.82412	3.58345	8.20348	6.21263	6.52655	4.67349	4.61707	4.45645	5.99704	6.69669	5.91617	2060.44	1991.52	1624.41	2513.99	2433.72	2521.66	1707.47	1445.57	1354.59	3101.03	2348.46	2467.12	1766.64	1745.31	1684.6	2266.96	2531.44	2236.39
P22314	UBA1	Ubiquitin-like modifier-activating enzyme 1	14	4.38954	3.61657	3.60311	5.00004	3.16417	7.15774	7.87624	5.25714	5.63901	6.08783	8.52462	5.94397	4.58101	4.79078	5.71389	5.07362	5.91212	7.66859	861.133	709.493	706.852	980.9	620.743	1404.19	1545.15	1031.34	1106.25	1194.3	1672.35	1166.08	898.695	939.847	1120.94	995.335	1159.83	1504.41
P42892	ECE1	Endothelin-converting enzyme 1	14	4.269	3.49161	4.18833	4.89702	3.63651	5.00882	8.83753	9.41717	8.01184	5.32203	4.21296	4.7169	5.33707	5.66438	6.4441	4.85325	5.71289	5.97857	790.778	646.776	775.834	907.109	673.617	927.819	1637.04	1744.41	1484.09	985.837	780.396	873.746	988.624	1049.25	1193.69	899.001	1058.24	1107.45
O95573	ACSL3	Long-chain-fatty-acid--CoA ligase 3	14	5.67344	4.91842	4.76318	5.22863	4.43154	5.38553	6.68527	6.6392	5.67252	6.50754	7.04813	7.49955	4.88835	4.83491	6.54395	4.3578	4.28919	4.63284	1746.19	1513.81	1466.03	1609.29	1363.96	1657.58	2057.62	2043.44	1745.91	2002.91	2169.3	2308.24	1504.55	1488.11	2014.12	1341.26	1320.14	1425.91
P54920	NAPA	Alpha-soluble NSF attachment protein	14	4.17979	3.92774	4.32438	5.35244	3.82864	5.20777	7.33573	7.39902	7.01471	5.88802	4.59462	5.04699	5.9009	5.26123	6.82995	5.61772	5.67424	6.61611	1003.29	942.791	1038	1284.77	919.005	1250.04	1760.83	1776.02	1683.77	1413.33	1102.87	1211.45	1416.42	1262.87	1639.42	1348.45	1362.01	1588.09
Q9UQE7	SMC3	Structural maintenance of chromosomes protein 3	14	9.57746	4.7264	3.4174	5.40281	7.76634	7.20354	5.37959	4.60864	3.83574	5.70786	6.22005	6.11181	3.91517	4.76849	4.6097	4.86047	6.91558	4.97296	2716.71	1340.67	969.365	1532.54	2202.97	2043.33	1525.95	1307.27	1088.03	1619.07	1764.35	1733.65	1110.56	1352.61	1307.57	1378.7	1961.65	1410.61
P26038	MSN	Moesin	14	5.25248	4.65074	3.41572	6.24663	6.58205	7.15861	4.6695	4.16088	4.11313	7.2099	7.87736	7.76865	4.1714	3.85453	4.16028	6.14828	5.92358	6.63626	2302.58	2038.79	1497.38	2738.39	2885.43	3138.18	2047.01	1824.04	1803.11	3160.67	3453.26	3405.61	1828.65	1689.75	1823.78	2695.28	2596.77	2909.2
Q15366-2	PCBP2	Isoform 2 of Poly(rC)-binding protein 2	14	4.93363	3.87357	3.30249	4.59353	4.41523	6.12003	6.9903	5.2976	3.47878	9.2831	5.70504	6.34765	4.06042	5.37574	5.48321	5.17936	8.72691	6.83341	1734.18	1361.57	1160.83	1614.64	1551.96	2151.2	2457.1	1862.12	1222.8	3263.03	2005.33	2231.21	1427.24	1889.58	1927.36	1820.55	3067.52	2401.96
O60506	SYNCRIP	Heterogeneous nuclear ribonucleoprotein Q	14	6.41797	4.45154	4.43177	6.23877	5.28644	6.55786	6.51502	5.84716	4.93859	6.13676	6.15497	5.91927	4.47329	4.5431	5.2183	4.96782	6.49105	5.41032	1356.62	940.959	936.781	1318.74	1117.44	1386.19	1377.13	1235.96	1043.91	1297.18	1301.03	1251.21	945.556	960.313	1103.04	1050.09	1372.07	1143.62
P35268	RPL22	60S ribosomal protein L22	14	5.44537	5.38831	4.63001	5.77692	5.97542	6.46114	6.0526	6.0341	4.878	6.83691	5.88157	6.22728	4.24506	4.42642	5.68722	5.11709	5.56682	5.36974	1575.71	1559.19	1339.77	1671.65	1729.08	1869.64	1751.42	1746.07	1411.53	1978.37	1701.93	1801.96	1228.38	1280.86	1645.69	1480.71	1610.85	1553.82
P35580-4	MYH10	Isoform 4 of Myosin-10	14	5.17978	4.09888	4.14597	5.67041	5.05012	6.62771	5.94814	5.63434	5.68501	6.13334	5.97991	5.96049	5.91917	5.29651	5.63961	5.63561	5.44978	5.94521	851.002	673.419	681.154	931.609	829.7	1088.89	977.239	925.683	934.008	1007.67	982.459	979.268	972.479	870.18	926.55	925.893	895.361	976.758
P35579	MYH9	Myosin-9	14	4.83807	3.75889	3.468	5.37078	4.0393	6.81817	6.75081	5.10381	5.54388	6.51211	6.6436	6.54311	5.21124	4.99093	5.32472	5.88762	6.02859	7.16637	1002.99	779.26	718.956	1113.42	837.392	1413.48	1399.52	1058.08	1149.31	1350.03	1377.29	1356.46	1080.35	1034.68	1103.87	1220.57	1249.79	1485.67
O14976	GAK	Cyclin-G-associated kinase	14	7.5257	4.18519	3.95652	5.45393	6.50676	6.98364	6.87872	6.44699	4.52728	5.28697	6.24993	5.59528	3.763	4.31667	4.53613	4.46175	8.69774	4.62779	1379.77	767.318	725.392	999.929	1192.96	1280.39	1261.15	1182	830.037	969.319	1145.87	1025.85	689.912	791.422	831.658	818.022	1594.65	848.464
Q9Y2G3	ATP11B	Phospholipid-transporting ATPase IF	14	4.70548	4.15175	4.60346	5.21031	4.21685	5.36688	7.87146	8.14723	7.5105	5.19632	4.71052	4.7779	5.41516	5.3194	6.27925	5.05764	5.71072	5.74917	1121.68	989.684	1097.36	1242.02	1005.2	1279.35	1876.38	1942.12	1790.34	1238.69	1122.88	1138.95	1290.85	1268.03	1496.83	1205.63	1361.31	1370.47
Q96KP1	EXOC2	Exocyst complex component 2	14	6.13168	5.53336	3.82438	6.35039	7.20544	7.59812	4.73614	4.3458	4.38958	6.90209	6.53951	6.6648	4.52266	4.50285	4.39501	5.20898	5.43658	5.71264	1865.72	1683.66	1163.66	1932.26	2192.44	2311.92	1441.09	1322.32	1335.64	2100.13	1989.81	2027.93	1376.13	1370.11	1337.29	1584.96	1654.22	1738.21
P60842	EIF4A1	Eukaryotic initiation factor 4A-I	14	5.422	3.82751	3.51636	5.1039	4.04753	7.47294	7.39002	5.72112	4.97393	6.4965	6.26063	6.18545	4.38396	4.84779	5.49227	5.26974	6.64173	6.94661	1775.98	1253.7	1151.79	1671.79	1325.77	2447.77	2420.61	1873.96	1629.21	2127.94	2050.68	2026.05	1435.97	1587.9	1799	1726.11	2175.5	2275.37
Q8IY67-2	RAVER1	Isoform 2 of Ribonucleoprotein PTB-binding 1	14	10.4998	3.94807	4.13882	4.52755	5.79929	5.89959	7.12932	7.25583	3.57818	4.82958	5.22969	4.7704	3.45287	4.50075	4.09308	3.59904	12.4682	4.27995	1983.04	745.651	781.679	855.095	1095.28	1114.23	1346.48	1370.37	675.793	912.138	987.706	900.962	652.126	850.033	773.04	679.732	2354.8	808.333
Q96R06	SPAG5	Sperm-associated antigen 5	14	3.62773	2.70226	2.6854	5.60293	5.69839	6.82253	3.83987	3.36747	2.86529	9.62843	10.3526	10.5818	2.63188	2.87883	3.13928	7.10886	7.86655	8.59985	1049.93	782.081	777.203	1621.58	1649.21	1974.56	1111.33	974.606	829.265	2786.64	2996.22	3062.57	761.712	833.185	908.562	2057.43	2276.72	2488.95
P30101	PDIA3	Protein disulfide-isomerase A3	14	5.81661	4.49519	4.16499	5.5792	3.94342	6.87465	6.38924	5.57743	5.80754	6.71872	6.57317	7.10603	4.77788	4.64864	6.11898	4.91541	4.86322	5.62965	1876.83	1450.45	1343.91	1800.22	1272.41	2218.23	2061.6	1799.65	1873.9	2167.91	2120.95	2292.88	1541.67	1499.96	1974.4	1586.04	1569.2	1816.5
P32969	RPL9	60S ribosomal protein L9	14	5.91273	4.9499	4.42766	5.24655	5.76821	6.09613	6.29726	5.07414	4.4194	7.06408	5.3029	6.85601	5.10088	5.06649	4.98621	5.32278	6.40405	5.70461	2665.96	2231.83	1996.36	2365.59	2600.8	2748.65	2839.34	2287.85	1992.64	3185.09	2391	3091.27	2299.91	2284.41	2248.2	2399.96	2887.49	2572.12
P05198	EIF2S1	Eukaryotic translation initiation factor 2 subunit 1	14	6.35153	5.39715	5.10491	5.72888	5.53381	6.40282	6.47158	5.46586	5.04293	5.62356	5.50197	5.68143	4.93018	4.85532	4.85874	5.57667	5.83571	5.63696	3444.07	2926.56	2768.1	3106.44	3000.66	3471.88	3509.16	2963.82	2734.49	3049.33	2983.4	3080.71	2673.35	2632.76	2634.61	3023.9	3164.37	3056.59
P52732	KIF11	Kinesin-like protein KIF11	14	4.37169	3.2965	3.03339	4.78483	4.80088	7.76952	6.17891	5.71297	3.40581	8.93004	6.87631	6.73047	3.35594	4.25983	5.17676	5.72252	8.4615	7.13214	1341.43	1011.51	930.778	1468.2	1473.12	2384.03	1895.96	1752.99	1045.05	2740.13	2109.96	2065.21	1029.75	1307.1	1588.46	1755.92	2596.36	2188.46
Q9Y450	HBS1L	HBS1-like protein	14	4.92947	5.21891	4.27695	6.2415	5.41594	7.12438	4.98052	4.5126	4.85141	6.41361	6.2229	6.17297	5.07294	4.67625	5.04163	6.09056	6.34554	6.41193	1153.25	1220.96	1000.59	1460.2	1267.06	1666.75	1165.19	1055.72	1134.99	1500.46	1455.85	1444.16	1186.81	1094.01	1179.49	1424.89	1484.54	1500.07
P12277	CKB	Creatine kinase B-type	14	4.52899	3.4569	3.61169	5.36294	2.9728	7.81755	8.67014	5.37332	5.99524	6.05888	5.3584	5.74065	4.79925	4.99215	6.08212	5.37761	5.65426	8.14713	873.174	666.478	696.322	1033.96	573.145	1507.2	1671.57	1035.96	1155.86	1168.13	1033.08	1106.78	925.279	962.469	1172.61	1036.78	1090.12	1570.74
P26599	PTBP1	Polypyrimidine tract-binding protein 1	14	6.48558	3.99271	3.6237	5.80579	5.07569	5.73402	6.84022	5.11219	3.89292	9.57467	5.10669	7.83461	3.97646	4.46821	5.69749	4.45703	5.70234	6.6197	2015.8	1240.98	1126.29	1804.51	1577.59	1782.2	2126.03	1588.93	1209.97	2975.93	1587.22	2435.1	1235.93	1388.78	1770.85	1385.3	1772.36	2057.49
P41252	IARS1	Isoleucine--tRNA ligase, cytoplasmic	14	4.97247	3.62232	3.83149	5.85237	5.03821	7.24172	6.5508	5.30433	4.71291	6.8921	6.59666	6.49519	4.01557	4.5131	4.7011	5.91429	6.77457	6.97082	1137.53	828.657	876.508	1338.81	1152.56	1656.65	1498.59	1213.44	1078.15	1576.67	1509.08	1485.87	918.62	1032.44	1075.45	1352.98	1549.78	1594.68
P27635	RPL10	60S ribosomal protein L10	14	5.33562	4.19131	4.11516	5.17748	4.82664	6.09259	6.67416	5.94518	4.78897	7.50799	5.44845	6.5518	4.86629	5.04791	5.45492	5.38323	6.35159	6.24071	1868.08	1467.44	1440.78	1812.72	1689.88	2133.11	2336.73	2081.5	1676.69	2628.66	1907.59	2293.89	1703.76	1767.35	1909.85	1884.75	2223.79	2184.97
Q9Y4C2-2	TCAF1	Isoform 2 of TRPM8 channel-associated factor 1	14	4.30241	3.83951	3.42083	5.79198	4.91285	6.46179	5.30938	4.75676	4.64156	7.49551	7.93152	7.78672	5.00573	4.88272	4.804	6.06942	6.0026	6.58471	1432.23	1278.13	1138.76	1928.1	1635.44	2151.07	1767.44	1583.48	1545.13	2495.18	2640.33	2592.12	1666.36	1625.41	1599.21	2020.45	1998.21	2191.98
Q8IWJ2	GCC2	GRIP and coiled-coil domain-containing protein 2	14	3.27774	2.44365	2.33366	5.89538	5.70753	7.36411	3.89552	3.37433	2.96315	9.99777	9.93618	10.2229	2.90102	2.80639	3.44124	7.22501	7.55473	8.65963	741.507	552.813	527.932	1333.68	1291.19	1665.94	881.262	763.357	670.339	2261.74	2247.81	2312.68	656.283	634.876	778.493	1634.48	1709.07	1959.02
P41091	EIF2S3	Eukaryotic translation initiation factor 2 subunit 3	14	6.20269	4.99289	4.60154	5.72227	5.64863	6.36769	6.38087	5.37646	4.86235	5.69971	5.43356	5.77273	4.84754	4.70316	4.98456	5.71725	6.78044	5.90567	2995.62	2411.34	2222.33	2763.59	2728.03	3075.3	3081.67	2596.58	2348.29	2752.7	2624.16	2787.97	2341.14	2271.41	2407.31	2761.17	3274.64	2852.17
Q96P11-2	NSUN5	Isoform 2 of 28S rRNA (cytosine-C(5))-methyltransferase	14	6.04951	5.50643	5.27515	6.47393	5.45276	6.43874	5.61501	5.33714	5.29109	5.75847	5.50773	5.51403	5.11467	5.19883	5.12581	5.58798	5.28652	5.46619	1392.06	1267.09	1213.87	1489.72	1254.74	1481.63	1292.08	1228.13	1217.54	1325.09	1267.39	1268.84	1176.94	1196.31	1179.51	1285.86	1216.49	1257.83
Q14498	RBM39	RNA-binding protein 39	13	5.80656	4.99544	3.85143	5.28099	5.28383	7.12493	6.60124	4.68369	4.38157	6.47407	5.87471	6.62439	5.53205	5.81802	5.63992	5.29656	5.2887	5.44192	1238.85	1065.79	821.715	1126.72	1127.32	1520.13	1408.4	999.281	934.822	1381.26	1253.39	1413.33	1180.28	1241.29	1203.3	1130.04	1128.36	1161.05
P35606	COPB2	Coatomer subunit beta'	13	5.3491	4.07268	4.13597	5.31247	4.70853	6.68438	6.75029	6.57326	5.21198	6.28373	6.57857	6.56857	4.47928	4.72537	5.58259	4.94791	6.38872	5.64662	2107.52	1604.62	1629.55	2093.09	1855.14	2633.61	2659.58	2589.83	2053.49	2475.76	2591.92	2587.98	1764.81	1861.77	2199.51	1949.45	2517.12	2224.74
Q14978-2	NOLC1	Isoform Beta of Nucleolar and coiled-body phosphoprotein 1	13	4.89985	4.35844	3.80245	4.76329	3.31445	4.75971	7.42983	7.63725	7.51346	5.26808	4.49627	4.49096	7.47134	6.61633	6.87849	5.52129	5.27389	5.50461	2550.93	2269.06	1979.61	2479.83	1725.55	2477.97	3868.07	3976.06	3911.61	2742.64	2340.82	2338.05	3889.68	3444.55	3581.03	2874.46	2745.66	2865.77
Q8N766	EMC1	ER membrane protein complex subunit 1	13	4.94128	4.20054	4.54409	5.77773	4.4974	5.49043	6.0334	6.46818	6.04396	6.22069	8.04164	7.54007	4.7742	4.7474	6.30519	4.95798	4.81174	4.6041	1354.42	1151.39	1245.55	1583.7	1232.75	1504.95	1653.78	1772.95	1656.67	1705.11	2204.25	2066.76	1308.63	1301.28	1728.28	1359	1318.92	1262
P46783	RPS10	40S ribosomal protein S10	13	8.40772	6.30035	4.93849	5.29161	6.5092	6.0541	5.91355	5.18399	4.95409	4.81276	5.66365	5.72817	4.92136	5.03788	4.66408	5.17978	5.57293	4.86628	1980.64	1484.2	1163.38	1246.57	1533.4	1426.19	1393.08	1221.22	1167.06	1133.76	1334.21	1349.41	1159.35	1186.79	1098.74	1220.22	1312.84	1146.37
Q6UN15	FIP1L1	Pre-mRNA 3'-end-processing factor FIP1	13	6.98032	6.6158	5.46864	5.61753	5.1892	5.73652	6.52136	6.08383	5.92621	5.0698	4.67639	4.35414	6.0881	5.96728	6.3394	4.41904	4.70912	4.23731	1661.97	1575.17	1302.05	1337.49	1235.51	1365.83	1552.69	1448.52	1410.99	1207.09	1113.42	1036.69	1449.53	1420.77	1509.37	1052.14	1121.21	1008.88
Q9UGN5	PARP2	Poly [ADP-ribose] polymerase 2	13	6.54449	5.73747	5.11505	5.77057	4.92828	6.14994	6.36326	5.20793	4.85187	5.8581	5.09826	5.43378	5.19692	5.39785	5.76617	5.48407	5.31776	5.7782	2018.27	1769.39	1577.44	1779.6	1519.84	1896.59	1962.38	1606.08	1496.28	1806.59	1572.26	1675.73	1602.69	1664.65	1778.24	1691.24	1639.95	1781.95
P30519	HMOX2	Heme oxygenase 2	13	5.45829	4.79138	4.84466	5.47165	4.613	6.52538	6.33922	6.27329	5.42598	6.12905	7.25758	7.495	4.67589	4.63615	6.04232	4.64928	4.72019	4.65168	1315.49	1154.76	1167.6	1318.71	1111.77	1572.67	1527.8	1511.91	1307.7	1477.15	1749.13	1806.35	1126.92	1117.35	1456.25	1120.51	1137.6	1121.09
P53396	ACLY	ATP-citrate synthase	13	4.81155	3.57558	3.73629	5.52424	4.20761	7.01123	7.30761	5.37492	5.18705	6.22015	6.17735	6.4523	4.60831	4.6332	5.32238	5.88671	6.32689	7.63662	896.627	666.306	696.254	1029.44	784.083	1306.54	1361.77	1001.61	966.603	1159.12	1151.14	1202.38	858.754	863.392	991.821	1096.98	1179.01	1423.08
Q15738	NSDHL	Sterol-4-alpha-carboxylate 3-dehydrogenase, decarboxylating	13	5.82688	4.9592	4.7626	5.09751	4.41653	5.12564	6.97958	7.10411	5.6588	6.1405	7.26746	7.85446	4.97636	5.19501	6.42708	4.22443	3.69258	4.29129	2436	2073.25	1991.07	2131.08	1846.38	2142.84	2917.9	2969.96	2365.73	2567.11	3038.25	3283.65	2080.43	2171.84	2686.92	1766.08	1543.73	1794.03
P09543	CNP	2',3'-cyclic-nucleotide 3'-phosphodiesterase	13	11.5998	5.4252	4.1402	5.16849	6.74205	6.93606	5.4517	5.80127	4.76108	5.60191	6.06547	5.56024	4.07303	4.63557	4.56204	4.10218	5.20741	4.1663	4485.66	2097.93	1601.02	1998.66	2607.16	2682.19	2108.18	2243.36	1841.12	2166.27	2345.53	2150.15	1575.05	1792.58	1764.15	1586.32	2013.71	1611.11
P20700	LMNB1	Lamin-B1	13	5.87948	4.73499	4.40946	6.11526	5.44513	5.62552	7.11194	6.04781	6.09874	6.0741	6.01117	5.70505	5.22453	4.84536	5.57998	5.01895	5.36129	4.71123	1774.66	1429.21	1330.95	1845.83	1643.56	1698.01	2146.67	1825.47	1840.84	1833.41	1814.41	1722.01	1576.97	1462.53	1684.26	1514.92	1618.25	1422.04
Q99615	DNAJC7	DnaJ homolog subfamily C member 7	13	6.45141	3.1849	2.88893	6.09589	6.50878	7.11376	4.83422	4.96148	3.17717	8.09828	7.50781	8.1057	3.01709	3.02689	3.89512	6.04215	6.9992	8.09124	1701.04	839.76	761.721	1607.3	1716.17	1875.68	1274.64	1308.19	837.722	2135.27	1979.58	2137.22	795.515	798.097	1027.02	1593.13	1845.48	2133.41
Q93009	USP7	Ubiquitin carboxyl-terminal hydrolase 7	13	5.87415	4.09638	3.8582	5.54405	5.12696	6.81949	6.11735	5.97208	4.82613	6.69336	6.25077	6.36085	4.29984	4.48296	5.00959	5.43401	6.88358	6.35026	670.021	467.244	440.077	632.368	584.794	777.849	697.761	681.191	550.481	763.462	712.979	725.535	490.451	511.338	571.407	619.818	785.159	724.328
Q13310-3	PABPC4	Isoform 3 of Polyadenylate-binding protein 4	13	6.83277	4.02226	3.93846	5.99277	5.74328	6.361	6.76462	5.89385	4.04839	6.48263	6.11415	6.53063	4.10008	4.64617	4.91858	5.48338	6.2554	5.87158	1951.96	1149.06	1125.12	1711.99	1640.72	1817.19	1932.49	1683.74	1156.53	1851.93	1746.67	1865.65	1171.3	1327.3	1405.12	1566.47	1787.02	1677.37
P62249	RPS16	40S ribosomal protein S16	13	8.48428	5.86952	4.65429	5.21593	6.53925	6.8066	5.90017	4.85109	4.01727	5.36969	5.9932	6.20109	4.00587	4.35396	4.38504	5.55906	6.07315	5.72052	2960.41	2048.04	1624.01	1819.98	2281.73	2375.02	2058.73	1692.68	1401.74	1873.64	2091.2	2163.73	1397.76	1519.22	1530.06	1939.71	2119.09	1996.05
Q14152	EIF3A	Eukaryotic translation initiation factor 3 subunit A	13	5.60752	3.97928	3.72575	5.20507	5.30601	6.66356	6.78713	5.91202	4.9178	6.16738	6.52581	6.50919	4.46919	4.58445	4.89978	5.76957	6.36337	6.60714	775.684	550.451	515.381	720.014	733.976	921.766	938.859	817.805	680.276	853.13	902.711	900.413	618.22	634.164	677.783	798.101	880.241	913.962
Q00839	HNRNPU	Heterogeneous nuclear ribonucleoprotein U	13	8.19356	4.93729	3.58682	5.5688	5.80359	6.44286	5.91947	4.65288	4.54027	6.77748	5.98518	6.37291	4.69516	4.79593	5.26328	4.61452	6.28487	5.56513	3559.33	2144.79	1558.13	2419.12	2521.11	2798.81	2571.45	2021.24	1972.32	2944.17	2599.99	2768.42	2039.6	2083.37	2286.4	2004.57	2730.18	2417.52
Q06830	PRDX1	Peroxiredoxin-1	13	4.43478	3.75084	3.34373	5.36929	3.80046	7.36054	6.71953	5.0539	5.09188	6.96526	6.68118	6.95289	4.54365	4.44804	5.13143	5.76307	6.44842	8.1411	1812.18	1532.7	1366.35	2194.05	1552.98	3007.73	2745.79	2065.17	2080.69	2846.21	2730.12	2841.15	1856.67	1817.6	2096.85	2354.96	2635.01	3326.69
Q86Y82	STX12	Syntaxin-12	13	3.93557	3.63837	4.08618	4.98025	3.71408	5.17374	7.96785	7.89071	7.39836	6.11383	3.93661	4.83095	5.59599	5.61342	6.5461	4.92714	7.45298	6.19786	1495.97	1383	1553.22	1893.07	1411.78	1966.62	3028.7	2999.38	2812.23	2323.96	1496.37	1836.32	2127.12	2133.75	2488.27	1872.88	2832.99	2355.9
Q9H8H0	NOL11	Nucleolar protein 11	13	5.36616	4.36789	4.33076	5.97687	5.1225	6.15325	6.37739	6.19255	5.33502	6.70861	5.90056	5.97374	4.74821	4.58218	5.0058	5.56261	6.19557	6.10033	720.365	586.356	581.372	802.35	687.657	826.026	856.116	831.302	716.186	900.579	792.104	801.929	637.411	615.122	671.99	746.738	831.708	818.923
P51148-2	RAB5C	Isoform 2 of Ras-related protein Rab-5C	13	7.47529	5.25871	4.17007	5.08303	5.36954	9.7517	5.35874	6.37312	5.48519	5.36186	5.7736	5.52228	4.14163	4.06755	5.0504	4.53646	6.47989	4.74092	1727.82	1215.49	963.862	1174.88	1241.1	2253.99	1238.61	1473.07	1267.84	1239.33	1334.5	1276.41	957.289	940.166	1167.34	1048.55	1497.75	1095.81
O94874	UFL1	E3 UFM1-protein ligase 1	13	5.29556	4.51702	4.79731	5.7586	4.33411	5.51795	6.52755	6.55083	5.77757	6.16651	7.00384	7.3766	4.95611	5.01761	6.41579	4.78998	4.48639	4.71067	1434.66	1223.74	1299.68	1560.11	1174.19	1494.91	1768.43	1774.74	1565.25	1670.62	1897.46	1998.45	1342.7	1359.36	1738.15	1297.69	1215.44	1276.2
P38432	COIL	Coilin	13	4.15786	4.19864	4.05054	4.26192	3.45787	4.98486	8.00833	8.20796	6.90662	4.81938	4.19229	4.74506	7.0481	6.4415	6.83575	5.90031	5.62624	6.15677	1842.22	1860.28	1794.66	1888.32	1532.07	2208.63	3548.24	3636.68	3060.1	2135.31	1857.47	2102.39	3122.79	2854.02	3028.7	2614.24	2492.81	2727.87
O15160	POLR1C	DNA-directed RNA polymerases I and III subunit RPAC1	13	5.73402	5.23257	4.37337	5.17294	4.98785	5.77029	6.35508	5.55617	5.40121	6.49142	5.80816	6.02055	5.07218	4.98074	5.38225	5.29169	5.86144	6.50808	958.861	875.008	731.329	865.036	834.083	964.926	1062.72	929.12	903.207	1085.52	971.259	1006.78	848.186	832.894	900.036	884.893	980.168	1088.3
Q8IWX8	CHERP	Calcium homeostasis endoplasmic reticulum protein	13	5.41247	5.2118	4.38448	6.36147	6.18075	7.1215	5.0599	4.79372	4.25223	6.61641	6.70625	6.09819	4.59049	4.75641	4.85065	5.93171	6.06287	5.60871	1136.33	1094.2	920.503	1335.56	1297.62	1495.13	1062.3	1006.42	892.739	1389.09	1407.95	1280.29	963.754	998.589	1018.37	1245.34	1272.87	1177.52
Q7Z3B4	NUP54	Nucleoporin p54	13	13.5062	4.58103	3.86118	5.29162	6.81823	5.94896	7.99686	5.87291	3.52182	5.08458	5.49838	5.05594	3.32558	5.02453	5.25245	3.68461	5.51949	4.15564	2646.31	897.573	756.532	1036.8	1335.92	1165.6	1566.85	1150.7	690.04	996.236	1077.31	990.624	651.59	984.47	1029.13	721.936	1081.45	814.227
P00387-3	CYB5R3	Isoform 3 of NADH-cytochrome b5 reductase 3	13	5.89687	4.76066	4.74973	5.421	4.62921	5.60453	6.64093	6.93705	5.55175	6.04881	7.28731	7.59362	5.04512	4.89757	6.24661	4.38977	4.18892	4.11054	1638.96	1323.16	1320.12	1506.69	1286.63	1557.7	1845.76	1928.06	1543.03	1681.18	2025.41	2110.54	1402.22	1361.21	1736.16	1220.08	1164.25	1142.47
P62854	RPS26	40S ribosomal protein S26	13	6.75902	6.07085	5.17929	5.66475	7.23517	6.5553	5.46716	4.84553	4.60825	6.11929	5.57811	5.38643	4.60542	4.65021	4.49741	4.64861	6.35307	5.77614	3286.92	2952.27	2518.7	2754.78	3518.48	3187.85	2658.69	2356.39	2241	2975.82	2712.65	2619.43	2239.62	2261.4	2187.1	2260.63	3089.51	2808.95
Q53GQ0	HSD17B12	Very-long-chain 3-oxoacyl-CoA reductase	13	5.58406	4.49129	4.43301	5.59047	4.6322	5.78351	6.3108	6.32287	5.24129	6.54593	7.41835	7.74024	4.54742	4.85525	6.09771	4.66709	4.61192	5.12657	1442.28	1160.03	1144.98	1443.93	1196.43	1493.79	1629.98	1633.1	1353.75	1690.71	1916.05	1999.19	1174.53	1254.04	1574.94	1205.44	1191.19	1324.11
Q9Y285	FARSA	Phenylalanine--tRNA ligase alpha subunit	13	5.99004	4.61934	4.00639	5.71368	5.67774	6.95098	5.64421	5.12241	4.26253	6.7219	6.69997	6.73937	4.03437	4.29363	4.58988	5.53104	7.29889	6.10362	1282.53	989.045	857.807	1223.36	1215.66	1488.27	1208.48	1096.76	912.649	1439.22	1434.53	1442.96	863.797	919.309	982.738	1184.25	1562.76	1306.85
P61026	RAB10	Ras-related protein Rab-10	13	8.62552	5.59232	3.76173	4.58319	5.44947	10.4854	5.61536	6.71987	5.20343	5.19971	5.13841	5.24564	3.54838	3.68073	5.55462	4.52403	6.32124	4.751	2242.33	1453.81	977.92	1191.47	1416.67	2725.83	1459.8	1746.93	1352.71	1351.74	1335.81	1363.68	922.457	956.861	1444.01	1176.09	1643.3	1235.1
P08243	ASNS	Asparagine synthetase [glutamine-hydrolyzing]	13	4.92652	3.65292	3.35425	5.54988	3.69409	7.6583	7.55776	4.8098	4.76444	6.5179	6.29092	6.46641	4.29294	4.65947	5.14235	5.89033	6.56166	8.21006	1130.15	837.988	769.471	1273.15	847.431	1756.83	1733.76	1103.38	1092.97	1495.22	1443.15	1483.41	984.808	1068.89	1179.66	1351.25	1505.26	1883.4
Q9BU76	MMTAG2	Multiple myeloma tumor-associated protein 2	13	5.13726	5.00394	4.10488	5.15638	4.25196	5.83465	6.26728	5.41381	5.38565	6.89397	5.69676	6.33752	5.9127	5.67257	5.60595	5.54092	5.71413	6.06966	1865.68	1817.26	1490.76	1872.62	1544.17	2118.95	2276.07	1966.11	1955.89	2503.66	2068.87	2301.57	2147.3	2060.09	2035.89	2012.28	2075.18	2204.3
Q9C0E8-4	LNPK	Isoform 4 of Endoplasmic reticulum junction formation protein lunapark	13	5.88528	5.1962	4.96863	5.66163	4.7524	5.73283	6.37753	6.50126	5.62591	5.88941	6.73026	7.07629	5.01783	4.92283	6.30891	4.42376	4.36041	4.56864	1192.61	1052.97	1006.85	1147.28	963.036	1161.71	1292.36	1317.43	1140.05	1193.44	1363.83	1433.95	1016.82	997.572	1278.45	896.439	883.602	925.799
O60884	DNAJA2	DnaJ homolog subfamily A member 2	13	3.93002	2.85263	2.62081	5.81259	6.67113	6.93936	4.27463	3.08994	2.76435	10.3383	8.45577	9.93197	2.78578	2.81231	3.32454	6.80128	7.28861	9.30594	873.568	634.084	582.555	1292.03	1482.86	1542.49	950.168	686.833	614.46	2298.01	1879.55	2207.68	619.226	625.122	738.98	1511.79	1620.12	2068.53
P62899	RPL31	60S ribosomal protein L31	13	6.23675	5.17443	4.85351	5.76474	5.90099	6.45141	6.28952	6.00528	5.12252	5.50314	5.69203	5.64628	4.68137	5.01366	5.253	5.30686	5.70107	5.40344	3570.93	2962.68	2778.93	3300.67	3378.68	3693.83	3601.14	3438.39	2932.96	3150.89	3259.04	3232.85	2680.38	2870.63	3007.67	3038.5	3264.22	3093.81
Q9P2J5	LARS1	Leucine--tRNA ligase, cytoplasmic	13	5.07876	3.92068	3.98691	5.73525	4.8217	7.04392	6.49546	5.63998	4.87409	6.50322	6.60924	6.25666	4.18516	4.62305	4.84937	5.82172	6.74632	6.8085	650.94	502.511	510.999	735.082	617.993	902.813	832.517	722.872	624.708	833.513	847.101	801.911	536.408	592.533	621.54	746.165	864.67	872.639
P62318	SNRPD3	Small nuclear ribonucleoprotein Sm D3	13	6.3723	5.5943	4.82918	6.26226	6.24213	6.73215	5.6534	5.24279	4.778	6.06983	5.67795	5.87396	4.85616	4.58516	4.7703	5.2703	5.77281	5.41702	756.068	663.759	572.978	743.011	740.624	798.764	670.771	622.052	566.905	720.18	673.685	696.94	576.18	544.025	565.992	625.317	684.939	642.725
P07910	HNRNPC	Heterogeneous nuclear ribonucleoproteins C1/C2	13	8.16029	5.31662	4.11314	6.70021	5.76886	5.44436	5.01002	5.38968	6.26189	5.86298	6.28335	4.39732	5.97906	4.74613	5.87007	4.20291	6.29036	4.20274	3388.01	2207.37	1707.71	2781.81	2395.13	2260.41	2080.07	2237.7	2599.83	2434.21	2608.74	1825.69	2482.4	1970.51	2437.15	1744.98	2611.65	1744.91
P63104	YWHAZ	14-3-3 protein zeta/delta	12	4.02812	3.3811	3.40986	5.3171	4.04786	6.59681	7.1395	5.80876	5.26352	7.21066	6.6641	7.06246	4.4214	4.267	5.52269	5.89024	6.53846	7.43036	1079.2	905.854	913.56	1424.54	1084.49	1767.4	1912.79	1556.27	1410.19	1931.86	1785.43	1892.15	1184.57	1143.2	1479.62	1578.1	1751.77	1990.72
O14744	PRMT5	Protein arginine N-methyltransferase 5	12	10.9177	8.14747	4.85542	5.07936	7.87774	6.97413	4.76804	4.08131	3.80072	5.05275	5.42632	5.44925	3.72838	4.03406	3.84198	4.40273	6.14722	5.41546	3489.26	2603.91	1551.78	1623.35	2517.7	2228.91	1523.85	1304.38	1214.7	1614.85	1734.24	1741.57	1191.58	1289.27	1227.89	1407.1	1964.64	1730.77
O00139-4	KIF2A	Isoform 4 of Kinesin-like protein KIF2A	12	5.52097	4.96778	4.73526	6.27093	6.03422	6.7282	5.72445	5.14515	4.75603	6.0263	5.77803	5.70433	5.0043	4.8001	4.87736	5.89368	6.07531	5.95759	1202.07	1081.62	1031	1365.35	1313.82	1464.91	1246.37	1120.24	1035.52	1312.09	1258.04	1241.99	1089.57	1045.12	1061.94	1283.22	1322.76	1297.13
A0FGR8-2	ESYT2	Isoform 2 of Extended synaptotagmin-2	12	8.48598	6.79313	5.32292	4.72437	4.31999	5.07701	6.71267	6.45409	6.20467	4.72477	5.37138	5.50437	5.92058	6.0852	6.19886	4.21921	3.70031	4.18048	2145.92	1717.84	1346.05	1194.69	1092.43	1283.87	1697.49	1632.1	1569.03	1194.79	1358.3	1391.94	1497.19	1538.82	1567.56	1066.95	935.727	1057.15
Q15233	NONO	Non-POU domain-containing octamer-binding protein	12	7.10041	4.37828	4.14434	5.89871	5.5184	6.193	6.55408	5.74469	4.61166	6.23991	6.59093	6.33786	4.55846	5.03712	4.92241	5.06764	5.95949	5.14261	2680.51	1652.86	1564.55	2226.85	2083.28	2337.95	2474.26	2168.7	1740.97	2355.66	2488.17	2392.63	1720.88	1901.58	1858.28	1913.11	2249.79	1941.41
Q13435	SF3B2	Splicing factor 3B subunit 2	12	6.99367	5.1411	4.33891	6.33047	6.34527	7.31269	5.1382	4.39722	4.22268	6.37854	6.47772	5.88142	4.52607	4.75224	4.74266	5.17408	6.35036	5.4967	2433.49	1788.88	1509.75	2202.73	2207.88	2544.49	1787.87	1530.04	1469.31	2219.45	2253.96	2046.48	1574.87	1653.57	1650.24	1800.35	2209.65	1912.61
P13637-3	ATP1A3	Isoform 3 of Sodium/potassium-transporting ATPase subunit alpha-3	12	4.71385	4.33706	4.57091	5.28121	4.45713	5.36902	7.32278	7.16018	6.9024	5.56782	5.15222	4.88595	6.04583	5.87584	6.35419	5.44155	5.13558	5.42647	923.279	849.478	895.282	1034.41	872.995	1051.6	1434.28	1402.43	1351.94	1090.54	1009.14	956.986	1184.17	1150.87	1244.56	1065.81	1005.88	1062.86
Q8NEY1	NAV1	Neuron navigator 1	12	3.84232	2.92011	2.70867	5.95329	5.90633	7.20905	3.76925	3.50694	3.20153	8.64302	9.35768	9.64293	2.75597	2.68391	2.9901	7.56832	8.45284	8.88773	596.47	453.308	420.486	924.169	916.88	1119.11	585.127	544.406	496.995	1341.72	1452.66	1496.94	427.827	416.642	464.174	1174.88	1312.19	1379.7
P61421	ATP6V0D1	V-type proton ATPase subunit d 1	12	4.28192	4.17286	4.69625	5.19638	3.75572	4.91798	8.15274	8.40254	7.28546	5.47221	4.36664	4.51317	5.91964	5.44823	6.47556	5.23235	5.51341	6.19694	1217.9	1186.88	1335.75	1478	1068.23	1398.81	2318.87	2389.92	2072.19	1556.45	1242	1283.67	1683.71	1549.63	1841.83	1488.23	1568.17	1762.59
P63244	RACK1	Receptor of activated protein C kinase 1	12	4.40553	3.18152	3.04649	5.69726	3.60861	7.13173	7.19542	4.86935	4.63327	7.05994	5.84165	6.50901	4.36582	4.37384	5.60136	7.04319	6.99525	8.44076	973.944	703.349	673.496	1259.51	797.766	1576.63	1590.71	1076.48	1024.29	1560.76	1291.43	1438.97	965.165	966.938	1238.31	1557.06	1546.46	1866.02
Q9BUJ2	HNRNPUL1	Heterogeneous nuclear ribonucleoprotein U-like protein 1	12	4.51101	4.2128	3.4894	7.09267	5.4934	6.99429	4.40385	3.90244	4.25543	8.49368	6.6682	6.73489	6.17009	5.44923	4.77165	5.67454	5.92667	5.75576	1504.6	1405.13	1163.85	2365.68	1832.26	2332.86	1468.85	1301.61	1419.35	2832.97	2224.1	2246.34	2057.96	1817.53	1591.53	1892.68	1976.77	1919.77
Q8N6T3-2	ARFGAP1	Isoform 2 of ADP-ribosylation factor GTPase-activating protein 1	12	8.43768	2.9695	2.79088	3.63677	5.64861	13.8704	5.18745	8.01825	3.50063	3.78473	4.0688	4.23886	2.49344	3.64278	3.38401	2.85091	17.8584	3.61792	1975.48	695.238	653.417	851.46	1322.48	3247.42	1214.52	1877.28	819.588	886.103	952.61	992.425	583.779	852.869	792.284	667.471	4181.11	847.049
P29372	MPG	DNA-3-methyladenine glycosylase	12	5.14642	4.98715	4.77936	5.92089	4.87939	6.03633	6.56516	5.6097	5.4891	6.53751	5.25138	5.65984	5.22926	4.93428	5.57995	5.64636	5.58118	6.16674	1631.88	1581.38	1515.49	1877.46	1547.21	1914.06	2081.75	1778.78	1740.54	2072.98	1665.16	1794.68	1658.15	1564.61	1769.35	1790.41	1769.74	1955.41
P36578	RPL4	60S ribosomal protein L4	12	7.0761	4.27751	3.83525	5.8261	5.84194	6.80431	7.52261	6.1271	4.04599	5.85797	5.93442	6.05835	3.87868	4.93973	4.89258	5.14011	6.47158	5.46967	1767.56	1068.49	958.019	1455.32	1459.27	1699.67	1879.1	1530.51	1010.66	1463.28	1482.38	1513.33	968.867	1233.91	1222.13	1283.96	1616.55	1366.29
Q92598	HSPH1	Heat shock protein 105 kDa	12	4.02022	3.12066	3.07507	5.79956	5.2897	7.45048	5.20665	4.36244	4.1778	7.63069	8.18363	7.57428	3.65631	3.61985	4.04435	7.26991	7.00339	8.515	706.287	548.248	540.239	1018.89	929.313	1308.93	914.724	766.41	733.971	1340.59	1437.73	1330.68	642.353	635.948	710.525	1277.2	1230.38	1495.95
P50995	ANXA11	Annexin A11	12	5.42923	6.32815	3.82165	7.87745	5.59926	7.69255	2.21144	1.74841	3.88983	6.91419	5.46973	4.95541	10.0843	8.69056	4.79452	7.1931	3.73774	3.56251	1640.1	1911.65	1154.47	2379.67	1691.46	2323.82	668.047	528.171	1175.07	2088.68	1652.33	1496.96	3046.33	2625.3	1448.36	2172.94	1129.12	1076.19
Q02878	RPL6	60S ribosomal protein L6	12	7.27694	4.30966	4.08752	5.91677	6.10352	7.01298	7.24768	6.06535	3.89407	5.5359	5.98614	6.04183	3.67382	4.92659	4.78452	5.08919	6.72572	5.32181	2029.78	1202.11	1140.14	1650.38	1702.47	1956.15	2021.62	1691.82	1086.19	1544.14	1669.73	1685.26	1024.75	1374.19	1334.56	1419.54	1876.02	1484.43
Q5KU26	COLEC12	Collectin-12	12	3.87968	3.73373	4.36245	5.08871	3.53134	4.83997	9.40725	9.78625	7.80216	5.06296	4.19826	4.3209	5.55385	5.56058	6.49004	5.04589	5.31976	6.01623	1408.07	1355.1	1583.28	1846.86	1281.64	1756.59	3414.21	3551.77	2831.67	1837.52	1523.69	1568.2	2015.68	2018.12	2355.46	1831.32	1930.72	2183.5
P11940	PABPC1	Polyadenylate-binding protein 1	12	7.0555	4.14125	3.90742	6.3073	5.87194	6.54965	6.72786	6.17031	3.92347	6.13615	6.34855	6.37902	4.08951	4.35779	4.86917	5.62843	5.98039	5.5563	2639.15	1549.06	1461.59	2359.28	2196.43	2449.93	2516.59	2308.04	1467.59	2295.26	2374.71	2386.11	1529.7	1630.05	1821.34	2105.34	2236.99	2078.36
Q9NYB9	ABI2	Abl interactor 2	12	1.38852	1.0437	1.07773	6.52727	7.08185	7.44189	1.36912	1.03662	1.18415	11.1089	14.6302	14.0944	0.921918	0.747482	1.17907	8.09758	8.70215	12.3674	566.562	425.866	439.751	2663.35	2889.63	3036.54	558.646	422.975	483.174	4532.82	5969.6	5751.01	376.174	304.998	481.101	3304.09	3550.77	5046.32
Q9Y490	TLN1	Talin-1	12	5.01615	3.82696	3.67614	5.44681	4.82532	6.99216	6.34563	5.92588	4.83018	6.90418	6.94609	6.69957	3.98155	4.53947	4.79236	5.69045	6.53739	7.02373	709.131	541.016	519.694	770.013	682.154	988.479	897.079	837.739	682.841	976.042	981.966	947.116	562.87	641.744	677.495	804.457	924.188	992.942
O60749	SNX2	Sorting nexin-2	12	4.07979	3.50458	3.99595	5.17067	3.93955	5.52623	7.68675	7.31772	6.93599	6.56974	6.12892	5.91277	4.89153	4.85342	5.7564	5.74941	5.63266	6.34792	742.419	637.745	727.163	940.932	716.9	1005.64	1398.8	1331.64	1262.18	1195.53	1115.31	1075.98	890.136	883.201	1047.52	1046.25	1025	1155.16
P07814	EPRS1	Bifunctional glutamate/proline--tRNA ligase	12	5.34965	3.90395	3.83753	5.77934	5.25927	7.15108	6.2707	5.2406	4.62236	6.81243	6.62531	6.34662	4.10256	4.33285	4.85013	5.97833	6.78933	6.74796	1213.28	885.398	870.335	1310.73	1192.78	1621.83	1422.16	1188.54	1048.33	1545.03	1502.59	1439.38	930.44	982.67	1099.99	1355.86	1539.79	1530.41
Q12905	ILF2	Interleukin enhancer-binding factor 2	12	8.20993	4.72113	4.01316	6.1849	6.03369	6.34305	6.10757	5.3216	4.77279	5.6943	6.73559	5.77698	4.72201	4.77707	5.03821	4.77874	5.8406	4.92868	1430.28	822.485	699.147	1077.49	1051.15	1105.05	1064.02	927.095	831.485	992.026	1173.43	1006.43	822.64	832.232	877.725	832.523	1017.51	858.644
Q99459	CDC5L	Cell division cycle 5-like protein	12	6.82187	4.98029	4.53477	5.84917	6.18589	7.03029	5.20096	4.96574	4.8247	6.24134	6.19781	5.94924	4.53732	4.84478	4.72306	5.45418	6.37862	5.27995	1093.02	797.96	726.577	937.175	991.125	1126.42	833.316	795.628	773.03	1000.01	993.035	953.208	726.986	776.248	756.745	873.888	1022.01	845.972
O14828	SCAMP3	Secretory carrier-associated membrane protein 3	12	4.40781	4.57617	4.82581	5.2452	3.68039	5.0787	8.07903	8.36598	8.13479	4.72033	3.95195	4.20543	6.56757	5.94597	6.59538	5.29236	4.93515	5.39197	1755.88	1822.95	1922.4	2089.46	1466.11	2023.14	3218.34	3332.65	3240.55	1880.38	1574.29	1675.26	2616.24	2368.62	2627.32	2108.25	1965.95	2147.93
Q5SQN1	SNAP47	Synaptosomal-associated protein 47	12	4.79849	3.51205	4.09944	5.51338	4.31191	5.58158	8.29478	9.44575	6.82532	5.36694	5.17865	4.8773	4.777	4.87	6.00233	4.96113	5.56057	6.02337	1243.25	909.947	1062.14	1428.48	1117.18	1446.15	2149.12	2447.33	1768.39	1390.54	1341.75	1263.67	1237.69	1261.78	1555.16	1285.39	1440.7	1560.61
Q14677-3	CLINT1	Isoform 3 of Clathrin interactor 1	12	7.0133	3.87096	4.03587	5.03509	5.04245	5.65375	7.93288	7.63778	4.81629	5.44487	5.04405	5.07965	4.91591	6.55337	5.62549	4.47237	6.94032	4.88559	2362.52	1303.98	1359.53	1696.13	1698.62	1904.54	2672.29	2572.89	1622.43	1834.17	1699.15	1711.15	1655.99	2207.59	1895.02	1506.57	2337.93	1645.77
Q8N6R0	EEF1AKNMT	eEF1A lysine and N-terminal methyltransferase	12	5.13253	4.81449	4.60494	5.87129	5.13694	6.80956	5.86411	5.59639	4.96446	6.09194	6.79197	6.35842	4.67969	4.52421	4.8498	5.47765	6.28392	6.14768	622.611	584.03	558.611	712.228	623.146	826.047	711.356	678.88	602.222	738.994	823.913	771.32	567.678	548.818	588.314	664.476	762.283	745.756
P21281	ATP6V1B2	V-type proton ATPase subunit B, brain isoform	12	4.56868	4.22122	4.54714	5.38176	4.28241	5.51906	7.03671	7.09944	7.13149	5.65001	5.35374	5.12139	5.60954	5.56198	6.04825	5.48481	5.46825	5.91411	1276.58	1179.49	1270.56	1503.77	1196.59	1542.13	1966.2	1983.72	1992.68	1578.73	1495.94	1431.02	1567.42	1554.13	1690	1532.57	1527.94	1652.52
P11586	MTHFD1	C-1-tetrahydrofolate synthase, cytoplasmic	12	6.39355	3.45635	3.41701	5.4329	5.27396	7.19217	7.33685	8.21429	4.46641	5.22682	5.05972	4.96632	3.48565	4.56971	5.33969	4.35982	10.0302	5.77854	1600.84	865.414	855.564	1360.31	1320.51	1800.8	1837.03	2056.72	1118.32	1308.71	1266.87	1243.48	872.749	1144.18	1336.97	1091.63	2511.41	1446.85
P61586	RHOA	Transforming protein RhoA	12	7.738	5.07499	4.03631	4.7518	5.18503	7.40621	7.34281	7.09576	6.71213	4.9037	4.73381	4.3622	4.8451	4.4311	6.95937	4.48505	5.36535	4.57127	1626.75	1066.91	848.548	998.964	1090.04	1557	1543.67	1491.73	1411.08	1030.9	995.181	917.059	1018.58	931.544	1463.06	942.886	1127.95	961.012
P13797	PLS3	Plastin-3	12	4.6307	3.59708	3.63543	5.09502	3.04236	7.3505	8.76623	5.52965	5.85682	6.0789	5.57621	5.91821	4.9586	5.05385	5.75483	5.60208	5.65179	7.90176	804.769	625.136	631.801	885.462	528.731	1277.44	1523.48	960.997	1017.86	1056.45	969.088	1028.52	861.754	878.307	1000.13	973.584	982.224	1373.25
Q6PI48	DARS2	Aspartate--tRNA ligase, mitochondrial	12	11.7617	5.44241	4.41257	6.70898	7.88677	9.60628	3.94129	7.18369	3.78887	4.0609	6.30422	5.39161	3.12187	3.55188	4.61787	3.40346	5.18381	3.63179	3129.35	1448.02	1174.02	1785.01	2098.37	2555.87	1048.63	1911.31	1008.08	1080.45	1677.32	1434.51	830.612	945.022	1228.64	905.534	1379.22	966.284
Q9NV70	EXOC1	Exocyst complex component 1	12	5.42225	4.74301	3.54773	6.50064	6.85635	7.49303	4.24753	3.92175	4.25702	7.4635	7.64075	7.91137	4.46174	4.34701	4.12551	5.80926	5.34324	5.90833	1550.74	1356.48	1014.64	1859.16	1960.89	2142.98	1214.78	1121.61	1217.49	2134.54	2185.23	2262.62	1276.04	1243.23	1179.88	1661.43	1528.15	1689.76
P63173	RPL38	60S ribosomal protein L38	12	5.26089	5.26954	5.05394	5.57596	5.07378	6.05448	6.20884	6.59084	5.90446	5.0861	6.135	5.72517	5.15188	5.13847	5.29403	5.36461	5.73397	5.37804	2117.45	2120.92	2034.15	2244.26	2042.14	2436.85	2498.98	2652.73	2376.47	2047.1	2469.26	2304.31	2073.57	2068.17	2130.78	2159.19	2307.85	2164.6
P38606	ATP6V1A	V-type proton ATPase catalytic subunit A	12	4.32438	3.70272	4.24804	5.38876	3.90391	5.49888	7.19531	7.27141	7.09799	5.81105	5.18628	5.08554	5.87674	5.50854	5.88825	5.9437	5.70181	6.36668	919.317	787.16	903.09	1145.59	829.93	1169	1529.65	1545.83	1508.96	1235.37	1102.55	1081.13	1249.33	1171.06	1251.78	1263.57	1212.15	1353.49
P04632	CAPNS1	Calpain small subunit 1	12	8.495	3.65862	3.41195	4.89789	8.83706	11.6238	4.46741	5.41624	3.32921	4.5917	5.80225	4.91389	2.81527	3.89022	3.73239	3.51369	12.6592	3.94418	1297.26	558.705	521.036	747.952	1349.5	1775.07	682.215	827.111	508.401	701.195	886.057	750.396	429.918	594.072	569.97	536.572	1933.18	602.313
Q6P1M0	SLC27A4	Long-chain fatty acid transport protein 4	12	5.43034	4.82309	4.56929	5.29293	4.63184	5.90458	6.42793	6.50488	5.25143	6.67544	7.40171	7.52595	4.73553	4.74265	5.77336	4.51599	4.62978	5.16329	1099.24	976.315	924.939	1071.42	937.602	1195.24	1301.18	1316.75	1063.02	1351.28	1498.29	1523.44	958.591	960.031	1168.67	914.151	937.184	1045.18
Q93034	CUL5	Cullin-5	12	5.35207	5.26656	4.76391	5.96051	5.59191	6.4781	5.88783	5.61982	5.30963	5.87967	5.93967	5.89757	5.15962	5.11003	4.94493	5.48921	5.56763	5.78132	1262.53	1242.36	1123.79	1406.06	1319.11	1528.15	1388.91	1325.69	1252.52	1386.99	1401.14	1391.21	1217.13	1205.43	1166.49	1294.88	1313.38	1363.79
O76094	SRP72	Signal recognition particle subunit SRP72	12	9.36779	3.99815	3.51986	4.88073	6.31594	7.52548	6.04828	5.49801	3.72508	5.7363	5.44011	5.4463	3.55335	5.6155	5.24134	3.85651	9.55709	4.67418	2926.32	1248.95	1099.54	1524.65	1972.98	2350.82	1889.37	1717.48	1163.65	1791.91	1699.39	1701.32	1110	1754.18	1637.3	1204.7	2985.46	1460.13
Q15459	SF3A1	Splicing factor 3A subunit 1	12	6.73089	5.59823	4.37092	6.27477	6.1997	7.15219	5.20653	4.56817	4.7007	6.05046	6.47769	5.86849	4.62496	4.49613	4.65502	5.30508	5.99183	5.72826	931.946	775.12	605.188	868.792	858.398	990.279	720.885	632.5	650.849	837.734	896.888	812.54	640.363	622.525	644.525	734.531	829.617	793.124
P61224	RAP1B	Ras-related protein Rap-1b	12	6.75326	4.88346	4.45457	4.90514	4.8982	6.24955	7.35819	7.62727	6.94975	5.50353	4.90867	4.77246	4.86823	5.09528	6.48112	4.39164	5.05166	4.84802	1736.48	1255.7	1145.41	1261.27	1259.49	1606.96	1892.03	1961.22	1787.01	1415.13	1262.18	1227.15	1251.78	1310.16	1666.51	1129.23	1298.94	1246.58
Q8WUD1	RAB2B	Ras-related protein Rab-2B	12	5.74196	4.4756	4.33205	5.26149	4.9476	6.36952	6.11158	5.8347	5.26886	6.72413	6.40075	6.94947	4.56931	4.73707	5.70067	5.31848	5.43909	5.81769	821.232	640.114	619.583	752.515	707.621	910.987	874.097	834.497	753.568	961.706	915.454	993.935	653.516	677.509	815.327	760.665	777.915	832.063
P61353	RPL27	60S ribosomal protein L27	12	7.92626	5.46903	4.56201	5.74258	5.93604	6.44988	6.71601	6.00004	4.16786	5.1273	5.95621	5.77403	4.58026	5.08558	5.02852	4.74731	5.79947	4.9316	3460.51	2387.71	1991.72	2507.15	2591.61	2815.94	2932.13	2619.55	1819.64	2238.52	2600.41	2520.88	1999.69	2220.3	2195.39	2072.62	2531.98	2153.08
P78347	GTF2I	General transcription factor II-I	12	5.66067	4.60414	3.71323	4.87529	4.39766	5.45561	5.91598	5.72293	5.36057	6.70944	6.66977	6.32892	6.33013	6.65369	5.41881	5.40704	5.46506	5.31106	1105.8	899.409	725.372	952.377	859.074	1065.74	1155.67	1117.96	1047.18	1310.67	1302.92	1236.34	1236.58	1299.78	1058.55	1056.25	1067.59	1037.5
Q01433	AMPD2	AMP deaminase 2	12	7.43055	7.45517	4.54385	6.44867	7.87596	7.60607	3.53236	3.18631	4.27158	6.44271	6.46292	6.2672	5.24004	5.199	4.20297	5.00567	4.23529	4.59366	2055.57	2062.38	1257	1783.95	2178.79	2104.13	977.186	881.454	1181.68	1782.3	1787.89	1733.75	1449.59	1438.24	1162.7	1384.76	1171.64	1270.78
P68400	CSNK2A1	Casein kinase II subunit alpha	12	5.54125	4.71822	4.2922	5.75619	5.23643	6.39757	5.89447	5.2483	5.18818	6.09706	6.27611	6.08947	4.89989	4.67346	4.92568	6.06427	6.06311	6.63816	1120.98	954.486	868.303	1164.47	1059.32	1294.22	1192.44	1061.72	1049.56	1233.42	1269.65	1231.89	991.238	945.432	996.455	1226.79	1226.56	1342.89
P62495	ETF1	Eukaryotic peptide chain release factor subunit 1	12	4.29402	4.32121	3.87772	5.53091	4.08911	6.3006	6.50951	5.31948	5.25064	6.03953	5.552	6.14325	5.26713	4.55611	5.97586	6.50308	7.00564	7.4642	1053.56	1060.23	951.418	1357.04	1003.28	1545.88	1597.14	1305.16	1288.27	1481.83	1362.21	1507.28	1292.32	1117.86	1466.21	1595.56	1718.87	1831.38
Q9P035	HACD3	Very-long-chain (3R)-3-hydroxyacyl-CoA dehydratase 3	12	4.94592	4.78823	4.96839	5.57073	4.55409	5.61705	6.09323	6.25717	5.66266	6.0984	7.59232	7.52084	4.99271	4.79971	6.50926	4.83661	4.45054	4.74214	1510.6	1462.44	1517.46	1701.43	1390.93	1715.58	1861.02	1911.09	1729.51	1862.6	2318.88	2297.04	1524.89	1465.95	1988.08	1477.22	1359.3	1448.36
Q9BSD7	NTPCR	Cancer-related nucleoside-triphosphatase	12	10.1868	3.7637	3.07147	4.86697	8.68158	8.17365	4.86689	5.21335	3.02947	5.82808	5.51326	5.56719	2.92593	4.28654	4.15938	3.61105	11.9628	4.29191	1997.6	738.051	602.307	954.399	1702.43	1602.83	954.384	1022.32	594.071	1142.87	1081.14	1091.71	573.768	840.578	815.643	708.118	2345.87	841.631
P31948-2	STIP1	Isoform 2 of Stress-induced-phosphoprotein 1	11	3.85843	2.62552	2.80025	5.10679	3.70866	7.61374	6.59398	4.40182	4.59305	7.2498	7.17654	7.31341	3.95606	4.06854	4.92316	7.12562	7.19391	9.6907	1448.72	985.803	1051.41	1917.44	1392.49	2858.72	2475.84	1652.75	1724.55	2722.08	2694.57	2745.96	1485.38	1527.61	1848.5	2675.45	2701.09	3638.56
O60716	CTNND1	Catenin delta-1	11	4.70982	3.83316	4.07376	5.18452	4.03026	6.03222	7.84493	7.13099	6.69339	6.10914	5.34035	5.29596	5.21509	5.30875	6.06854	5.35781	5.59763	6.17368	755.634	614.984	653.586	831.794	646.608	967.797	1258.62	1144.08	1073.87	980.138	856.796	849.672	836.699	851.725	973.624	859.597	898.073	990.492
P06493	CDK1	Cyclin-dependent kinase 1	11	6.25139	4.20178	3.78682	5.74863	5.51372	8.04609	5.82903	5.85855	4.50503	5.88729	6.30538	6.36722	3.67649	4.03147	4.98426	4.99899	8.30417	5.70369	1411.88	948.974	855.256	1298.33	1245.28	1817.21	1316.49	1323.16	1017.46	1329.65	1424.07	1438.04	830.337	910.51	1125.7	1129.02	1875.5	1288.18
P08758	ANXA5	Annexin A5	11	4.45645	3.51904	3.0305	4.86527	3.33507	6.2773	5.62957	3.88473	5.73227	6.72975	12.4416	9.15385	4.78783	4.88416	5.36663	4.72592	4.92461	6.25546	971.547	767.183	660.678	1060.67	727.077	1368.51	1227.3	846.908	1249.69	1467.15	2712.39	1995.63	1043.79	1064.79	1169.98	1030.3	1073.61	1363.75
P00558	PGK1	Phosphoglycerate kinase 1	11	4.79543	3.27345	3.37623	5.0324	2.16201	8.09374	9.13448	4.89022	6.00695	5.36913	4.99473	6.44038	5.40171	5.16494	7.06676	5.31642	5.59166	7.88937	1089.9	743.985	767.346	1143.76	491.378	1839.53	2076.07	1111.44	1365.25	1220.29	1135.2	1463.76	1227.69	1173.88	1606.12	1208.31	1270.87	1793.09
O60488	ACSL4	Long-chain-fatty-acid--CoA ligase 4	11	7.10888	4.28936	3.51272	4.59902	5.03943	7.43175	5.7591	5.82047	5.15804	6.19268	6.4887	6.37168	4.63473	4.99217	5.4245	4.9701	6.62004	5.58662	1946.81	1174.67	961.98	1259.47	1380.08	2035.23	1577.16	1593.97	1412.56	1695.9	1776.97	1744.92	1269.25	1367.13	1485.53	1361.09	1812.94	1529.93
P62241	RPS8	40S ribosomal protein S8	11	5.77579	4.33431	4.47977	5.19606	4.74836	5.87291	7.00786	6.20306	5.37448	6.03954	5.82517	6.07215	4.89264	5.073	5.35775	5.6307	5.90137	6.21506	1635.9	1227.63	1268.82	1471.7	1344.9	1663.41	1984.87	1756.92	1522.24	1710.6	1649.89	1719.84	1385.76	1436.85	1517.5	1594.81	1671.47	1760.32
P09651-2	HNRNPA1	Isoform A1-A of Heterogeneous nuclear ribonucleoprotein A1	11	9.28634	5.3495	3.78326	5.68866	5.94755	6.14116	5.83077	5.32996	4.64282	5.74227	6.54316	5.32709	4.97865	5.01601	5.31071	4.41372	6.11299	4.55538	2568.37	1479.54	1046.36	1573.34	1644.94	1698.49	1612.65	1474.13	1284.09	1588.17	1809.68	1473.34	1376.97	1387.3	1468.81	1220.72	1690.7	1259.91
Q9BZI7	UPF3B	Regulator of nonsense transcripts 3B	11	5.94902	5.46676	4.93108	5.87464	5.77134	6.67813	6.14293	5.65635	5.1722	6.03098	5.44564	5.59472	5.04004	5.04132	5.23686	5.26624	5.44194	5.2598	1320.68	1213.62	1094.7	1304.17	1281.23	1482.54	1363.73	1255.71	1148.23	1338.87	1208.93	1242.03	1118.89	1119.17	1162.58	1169.1	1208.11	1167.67
Q8WXE0	CASKIN2	Caskin-2	11	2.83345	2.02263	1.99318	6.61924	5.07908	7.37535	2.93069	2.50904	2.24654	11.4977	9.21907	9.15211	2.15305	2.08679	2.38326	9.58269	8.3746	11.9416	609.771	435.279	428.942	1424.49	1093.04	1587.21	630.698	539.957	483.465	2474.36	1983.99	1969.58	463.346	449.086	512.889	2062.24	1802.25	2569.88
P35221-2	CTNNA1	Isoform 2 of Catenin alpha-1	11	4.7527	3.92788	4.09993	5.76355	4.54565	5.80679	6.99436	6.86215	6.20286	6.08474	5.47407	5.69533	5.25746	5.24652	6.05499	5.53401	5.80883	5.88816	991.372	819.322	855.209	1202.23	948.183	1211.25	1458.96	1431.39	1293.86	1269.22	1141.84	1188	1096.66	1094.38	1263.02	1154.35	1211.67	1228.22
Q16513	PKN2	Serine/threonine-protein kinase N2	11	4.71921	4.10668	3.5254	5.09673	4.65044	6.24221	6.1646	5.3781	5.11389	7.3585	7.22655	7.17073	4.45216	4.71316	4.84897	6.32463	6.15033	6.75772	520.42	452.873	388.77	562.052	512.836	688.372	679.813	593.08	563.944	811.473	796.923	790.766	490.971	519.753	534.73	697.461	678.24	745.221
O43242	PSMD3	26S proteasome non-ATPase regulatory subunit 3	11	4.90672	3.45253	3.4733	5.53195	5.14593	7.21795	6.45148	5.28764	4.45561	7.17107	6.99669	6.71797	3.979	4.47238	5.00865	5.92085	6.76524	7.04506	869.567	611.856	615.537	980.37	911.961	1279.16	1143.33	937.073	789.622	1270.85	1239.95	1190.56	705.157	792.593	887.631	1049.29	1198.93	1248.52
P23246	SFPQ	Splicing factor, proline- and glutamine-rich	11	7.679	4.17701	3.93639	6.23925	5.76763	5.9616	6.45262	5.53913	4.2369	6.25657	6.87794	6.52725	4.40143	4.83277	4.67854	5.28404	5.96235	5.18959	2616.15	1423.06	1341.08	2125.64	1964.97	2031.05	2198.34	1887.12	1443.47	2131.54	2343.24	2223.76	1499.52	1646.47	1593.93	1800.22	2031.31	1768.04
Q8NHH9	ATL2	Atlastin-2	11	6.89452	5.77033	4.9205	5.50791	4.71243	5.79679	6.17183	6.15319	5.54217	5.61727	6.25739	6.5131	5.23218	5.46967	6.52232	4.2466	4.02526	4.64656	1533.98	1283.85	1094.77	1225.47	1048.48	1289.74	1373.19	1369.04	1233.09	1249.8	1392.22	1449.12	1164.12	1216.96	1451.17	944.838	895.59	1033.82
P35998	PSMC2	26S proteasome regulatory subunit 7	11	5.93861	3.64154	3.61407	5.80053	5.6712	7.34194	5.94342	5.45913	4.49934	6.57967	6.77722	6.37943	4.03777	4.24083	4.89376	5.54879	7.55837	6.07439	1297.82	795.819	789.817	1267.64	1239.38	1604.5	1298.87	1193.03	983.282	1437.92	1481.09	1394.15	882.411	926.788	1069.48	1212.63	1651.8	1327.49
Q02790	FKBP4	Peptidyl-prolyl cis-trans isomerase FKBP4	11	3.8665	2.93102	2.81929	5.38816	3.14743	7.64154	7.57943	4.425	4.91959	7.44848	7.20634	7.41477	4.0656	4.2113	5.09712	6.1865	6.59305	9.05889	1326.93	1005.89	967.54	1849.14	1080.15	2622.47	2601.16	1518.6	1688.34	2556.22	2473.12	2544.65	1395.26	1445.26	1749.26	2123.12	2262.65	3108.89
Q9UNF1	MAGED2	Melanoma-associated antigen D2	11	6.01312	3.98819	3.61576	4.72212	5.33216	7.80166	7.53532	7.03769	3.6887	6.79907	6.0265	5.58195	3.80667	5.23669	5.47924	4.73258	7.45013	5.15246	1488.81	987.453	895.24	1169.17	1320.21	1931.64	1865.7	1742.49	913.3	1683.41	1492.13	1382.06	942.51	1296.57	1356.63	1171.76	1844.61	1275.72
Q8NI36	WDR36	WD repeat-containing protein 36	11	8.26453	4.92632	4.80798	6.44573	6.62572	6.45359	5.82519	6.00754	4.62463	5.79735	6.04595	5.87398	4.10613	4.25835	4.53447	4.71181	5.70822	4.98251	1722.61	1026.82	1002.15	1343.51	1381.03	1345.15	1214.17	1252.18	963.933	1208.37	1260.19	1224.34	855.859	887.588	945.142	982.104	1189.79	1038.53
P26641-2	EEF1G	Isoform 2 of Elongation factor 1-gamma	11	4.56701	3.48636	3.2668	5.30649	3.30001	6.9955	8.2051	5.44726	5.56296	6.38386	5.7339	6.19145	4.92296	4.73264	6.07158	5.65207	6.16486	8.00918	1595.6	1218.05	1141.34	1853.96	1152.94	2444.05	2866.66	1903.14	1943.56	2230.36	2003.28	2163.14	1719.96	1653.47	2121.26	1974.69	2153.85	2798.21
Q92973	TNPO1	Transportin-1	11	5.14936	4.02649	3.39945	4.96935	4.84333	6.67078	6.14169	6.11138	4.38018	7.3643	7.75711	7.19348	4.36189	3.96338	4.08837	5.3174	6.96301	7.29906	602.888	471.422	398.008	581.813	567.058	781.017	719.07	715.521	512.832	862.214	908.203	842.214	510.691	464.033	478.667	622.563	815.23	854.576
P21127	CDK11B	Cyclin-dependent kinase 11B	11	7.33676	6.50984	4.88801	6.44348	6.93969	7.25007	4.91133	4.15928	4.3078	5.92072	5.96411	5.63915	4.15488	4.74136	4.63455	4.9444	5.90146	5.35312	2071.24	1837.8	1379.94	1819.06	1959.15	2046.77	1386.52	1174.21	1216.14	1671.48	1683.73	1591.99	1172.97	1338.54	1308.38	1395.86	1666.04	1511.24
Q08945	SSRP1	FACT complex subunit SSRP1	11	5.67653	4.19242	3.62596	6.84564	4.81783	7.22045	5.80303	4.71516	5.51416	5.86355	6.58351	5.10443	5.95911	4.87677	5.74527	5.05358	7.08364	5.31896	934.087	689.873	596.66	1126.47	792.785	1188.14	954.903	775.891	907.368	964.861	1083.33	839.947	980.586	802.485	945.399	831.578	1165.63	875.248
O00592	PODXL	Podocalyxin	11	3.96502	3.75361	4.55136	5.3046	3.43318	4.56792	9.40597	10.0947	8.94581	4.8969	3.97875	4.12284	5.41368	5.67094	6.71849	5.03156	4.70586	5.43883	1086.27	1028.36	1246.91	1453.27	940.568	1251.45	2576.9	2765.58	2450.83	1341.57	1090.03	1129.51	1483.15	1553.63	1840.63	1378.47	1289.24	1490.04
Q9Y678	COPG1	Coatomer subunit gamma-1	11	5.40052	3.88159	3.60099	5.40638	4.74158	6.83118	5.79525	6.48304	5.13433	6.93236	6.83537	6.57034	4.72022	4.28183	5.23058	4.92954	7.34959	5.87531	1041.94	748.886	694.749	1043.07	914.807	1317.96	1118.09	1250.79	990.581	1337.48	1318.77	1267.64	910.687	826.106	1009.15	951.071	1417.98	1133.54
Q96AG4	LRRC59	Leucine-rich repeat-containing protein 59	11	5.00625	4.16426	4.25768	5.24503	4.42733	5.73256	5.84204	6.04501	5.97977	6.79284	7.22456	7.66342	5.39563	4.6964	6.29711	5.31006	4.81749	5.10256	658.156	547.462	559.744	689.547	582.047	753.643	768.035	794.719	786.142	893.034	949.791	1007.49	709.347	617.421	827.862	698.098	633.341	670.818
Q9BSJ2-4	TUBGCP2	Isoform 3 of Gamma-tubulin complex component 2	11	5.84055	3.69967	3.90353	5.46293	5.16161	6.82234	6.45763	6.08425	3.98526	7.36791	6.23924	6.19344	3.80611	4.70609	5.23983	5.19533	7.40283	6.43142	781.781	495.216	522.503	731.235	690.902	913.197	864.379	814.402	533.443	986.224	835.147	829.016	509.463	629.928	701.372	695.415	990.899	860.871
P38919	EIF4A3	Eukaryotic initiation factor 4A-III	11	6.67888	4.71626	4.06489	5.53419	4.74937	6.57983	6.55795	5.64961	5.29621	6.11027	6.01815	5.61505	4.94248	4.82904	5.44457	5.11749	6.10328	5.99248	1717.11	1212.53	1045.06	1422.82	1221.04	1691.64	1686.02	1452.49	1361.63	1570.92	1547.24	1443.61	1270.69	1241.53	1399.78	1315.68	1569.13	1540.64
P30154-2	PPP2R1B	Isoform 2 of Serine/threonine-protein phosphatase 2A 65 kDa regulatory subunit A beta isoform	11	5.21252	4.05643	4.29367	4.79556	4.88574	12.0017	4.20236	6.82712	4.12791	5.62517	6.20938	5.51786	2.84334	3.06356	3.82791	4.14255	12.7037	5.66353	683.341	531.782	562.882	628.679	640.501	1573.38	550.912	895.008	541.152	737.437	814.025	723.37	372.75	401.621	501.824	543.072	1665.4	742.466
Q2NL82	TSR1	Pre-rRNA-processing protein TSR1 homolog	11	8.35082	6.77385	4.3476	5.33438	6.87584	6.27438	5.28311	4.86136	4.54084	5.79561	5.99619	6.10641	4.68323	4.87849	4.88915	4.66112	5.34986	4.99778	963.506	781.557	501.62	615.473	793.324	723.929	609.558	560.897	523.916	668.689	691.831	704.549	540.344	562.873	564.103	537.793	617.26	576.636
Q4KMQ2-2	ANO6	Isoform 2 of Anoctamin-6	11	5.22866	4.10516	4.3746	5.33751	4.48388	5.03434	7.83218	8.93264	7.62735	5.10465	4.38715	4.33511	5.56632	5.35413	6.64132	4.68848	5.52956	5.43694	838.44	658.282	701.487	855.896	719.012	807.28	1255.93	1432.39	1223.08	818.555	703.501	695.156	892.585	858.56	1064.97	751.821	886.69	871.84
O00264	PGRMC1	Membrane-associated progesterone receptor component 1	11	5.38458	4.99249	4.71118	5.32789	4.4284	5.62789	6.41185	6.56818	5.86248	6.0557	7.42856	7.35303	4.97607	4.84888	6.97909	4.33033	4.1443	4.5691	989.773	917.701	865.991	979.351	814.012	1034.5	1178.6	1207.34	1077.62	1113.13	1365.49	1351.6	914.683	891.302	1282.87	795.984	761.79	839.875
P25205-2	MCM3	Isoform 2 of DNA replication licensing factor MCM3	11	6.88475	4.72363	3.63417	5.34896	5.71826	7.47209	5.47299	4.70092	4.3276	6.59406	6.56785	6.59974	4.18429	4.4934	4.63248	5.13289	6.97443	6.53748	1502.24	1030.69	792.972	1167.14	1247.72	1630.4	1194.2	1025.73	944.277	1438.82	1433.1	1440.06	913.008	980.455	1010.8	1119.99	1521.81	1426.47
P61204	ARF3	ADP-ribosylation factor 3	11	6.93646	3.35632	3.842	4.11598	5.44842	11.4979	6.12705	5.66886	4.45935	5.03862	4.7152	5.04393	3.56331	7.54842	4.33355	3.53725	10.1979	4.5695	1570.74	760.029	870.009	932.052	1233.78	2603.67	1387.45	1283.7	1009.81	1140.98	1067.74	1142.18	806.902	1709.32	981.319	801	2309.28	1034.75
P22061-2	PCMT1	Isoform 2 of Protein-L-isoaspartate(D-aspartate) O-methyltransferase	11	3.92671	4.14924	4.23188	6.0336	4.42129	6.21662	5.82458	4.78038	4.49651	7.51879	5.91765	7.36244	4.81925	4.2228	5.03578	5.98953	6.62831	8.42465	1515.5	1601.38	1633.28	2328.64	1706.38	2399.28	2247.97	1844.97	1735.41	2901.85	2283.9	2841.51	1859.97	1629.77	1943.54	2311.64	2558.17	3251.46
Q13838-2	DDX39B	Isoform 2 of Spliceosome RNA helicase DDX39B	11	6.83207	4.1558	3.60516	5.08401	4.24275	8.14887	5.81056	4.59583	4.6075	6.21108	6.79541	6.59551	4.58404	4.86441	4.67916	5.30859	7.20111	6.67812	1594.88	970.132	841.589	1186.81	990.428	1902.28	1356.42	1072.85	1075.58	1449.92	1586.32	1539.66	1070.1	1135.55	1092.3	1239.24	1681.03	1558.94
Q6GYQ0-6	RALGAPA1	Isoform 6 of Ral GTPase-activating protein subunit alpha-1	11	4.57202	3.85972	4.03426	5.11728	4.15601	5.59873	8.59586	8.72909	6.7307	5.65047	5.3436	5.2889	4.67077	4.69619	5.91328	5.19275	5.75377	6.09661	726.935	613.683	641.434	813.63	660.79	890.179	1366.71	1387.89	1070.16	898.405	849.614	840.917	742.636	746.678	940.191	825.63	914.829	969.34
P51648-2	ALDH3A2	Isoform 2 of Aldehyde dehydrogenase family 3 member A2	11	5.44134	4.74299	4.65807	5.68259	4.50985	5.81699	6.65871	6.54799	5.74649	6.10063	6.97816	7.27325	4.71875	4.7704	6.89207	4.55251	4.22092	4.68829	1515.37	1320.89	1297.24	1582.56	1255.96	1619.99	1854.4	1823.57	1600.36	1698.98	1943.37	2025.55	1314.14	1328.52	1919.39	1267.84	1175.49	1305.66
Q7KZF4	SND1	Staphylococcal nuclease domain-containing protein 1	11	4.05435	2.94498	3.0406	5.49385	4.14662	6.36542	6.01377	5.25584	4.86654	7.36579	7.89589	7.82532	4.25445	4.02061	5.5478	6.44291	6.77904	7.68623	757.262	550.057	567.917	1026.13	774.496	1188.92	1123.24	981.674	908.962	1375.77	1474.78	1461.6	794.636	750.961	1036.2	1203.39	1266.17	1435.62
P04844	RPN2	Dolichyl-diphosphooligosaccharide--protein glycosyltransferase subunit 2	11	4.80363	4.14941	4.21281	5.66788	4.57834	5.77708	5.63942	5.66566	5.40662	6.25283	7.70799	9.44281	4.61205	4.67793	5.73511	5.4465	4.97783	5.24612	761.458	657.753	667.803	898.457	725.747	915.767	893.946	898.105	857.042	991.181	1221.85	1496.85	731.089	741.532	909.115	863.364	789.073	831.601
P46777	RPL5	60S ribosomal protein L5	11	5.91674	3.86259	3.95426	6.11256	5.15372	6.8183	8.2571	6.3656	4.44721	5.71011	5.59029	5.64544	4.30936	5.16785	5.33957	5.58651	5.93978	5.82301	2426.38	1584	1621.59	2506.69	2113.48	2796.1	3386.13	2610.45	1823.75	2341.64	2292.51	2315.12	1767.22	2119.27	2189.69	2290.96	2435.83	2387.95
O15270	SPTLC2	Serine palmitoyltransferase 2	11	5.21659	4.7367	4.90074	5.71157	4.6636	5.95341	6.40131	6.35497	5.56082	6.03536	6.77722	6.99122	5.06639	4.91039	6.35974	4.86338	4.55023	4.94634	1095.67	994.875	1029.33	1199.63	979.521	1250.43	1344.5	1334.77	1167.97	1267.64	1423.45	1468.4	1064.12	1031.35	1335.77	1021.48	955.708	1038.91
Q15363	TMED2	Transmembrane emp24 domain-containing protein 2	11	6.51837	5.19262	4.62571	4.66427	4.67869	5.57108	5.8272	6.38153	5.93249	5.35106	6.19798	5.96032	6.04885	6.08765	6.44056	4.88687	5.13699	4.49774	1402.38	1117.15	995.187	1003.48	1006.58	1198.58	1253.68	1372.94	1276.33	1151.24	1333.45	1282.32	1301.37	1309.71	1385.64	1051.37	1105.18	967.656
Q8IYI6	EXOC8	Exocyst complex component 8	10	5.6519	5.2488	3.69217	6.15324	6.33785	6.89586	5.07922	4.77574	5.09934	6.88425	7.11149	6.60281	4.82477	4.56507	4.3811	5.4734	5.41151	5.8115	1076.65	999.866	703.338	1172.16	1207.33	1313.62	967.562	909.751	971.395	1311.41	1354.7	1257.8	919.091	869.619	834.574	1042.65	1030.86	1107.06
Q13049	TRIM32	E3 ubiquitin-protein ligase TRIM32	10	4.12903	2.41689	2.38253	6.74247	6.08417	7.55877	3.17376	4.6307	2.19652	9.67027	9.07053	10.4957	1.9354	1.98328	2.26797	7.25328	8.13835	9.87039	833.866	488.096	481.157	1361.66	1228.71	1526.51	640.948	935.179	443.592	1952.93	1831.81	2119.63	390.858	400.528	458.02	1464.81	1643.56	1993.35
O00401	WASL	Neural Wiskott-Aldrich syndrome protein	10	2.6561	2.22739	2.13151	6.19572	6.26945	6.71233	2.64734	2.44415	2.41227	9.63631	11.5533	11.2882	2.02858	1.83078	2.22019	8.69639	8.84594	10.204	424.634	356.096	340.768	990.521	1002.31	1073.11	423.235	390.75	385.653	1540.57	1847.05	1804.66	324.312	292.69	354.945	1390.31	1414.22	1631.34
P09525	ANXA4	Annexin A4	10	5.64042	5.10965	5.07046	6.40031	6.04634	6.71416	3.95698	2.91286	7.22752	6.63471	5.06835	5.2062	6.11781	5.56667	5.89821	5.43245	5.20552	5.79139	1750.9	1586.14	1573.97	1986.79	1876.91	2084.21	1228.33	904.211	2243.57	2059.55	1573.32	1616.11	1899.09	1728.01	1830.93	1686.34	1615.9	1797.77
P54136	RARS1	Arginine--tRNA ligase, cytoplasmic	10	5.24417	3.67519	3.65989	5.35417	5.27334	7.27299	6.33053	5.46411	4.63067	6.49286	6.92316	6.83159	4.047	4.22421	4.75488	5.91732	6.66403	7.23989	716.729	502.295	500.204	731.764	720.716	994.013	865.205	746.789	632.881	887.39	946.201	933.686	553.111	577.33	649.858	808.73	910.785	989.488
Q8IWS0	PHF6	PHD finger protein 6	10	5.79923	5.77405	5.48221	6.26575	5.50561	6.42193	6.07137	5.34908	5.13478	5.59566	4.74976	5.38258	5.23844	5.14844	5.27272	5.50165	5.42003	5.88672	2874.5	2862.02	2717.36	3105.74	2728.96	3183.15	3009.39	2651.37	2545.15	2773.6	2354.31	2667.98	2596.53	2551.92	2613.52	2727	2686.54	2917.86
Q12981	BNIP1	Vesicle transport protein SEC20	10	6.05706	5.07252	5.06335	5.81718	4.92729	6.06834	6.20712	6.33554	5.58757	5.914	7.14546	7.019	4.72704	4.74219	5.99935	4.49334	4.53144	4.29221	1126.66	943.53	941.823	1082.04	916.515	1128.76	1154.57	1178.46	1039.33	1100.05	1329.11	1305.59	879.268	882.085	1115.93	835.797	842.884	798.386
P15311	EZR	Ezrin	10	6.43531	5.48917	4.04738	5.33907	6.12081	6.82571	5.42344	4.70663	5.13822	6.71584	5.92391	6.37643	5.12607	5.0666	5.06556	5.02389	5.17697	5.99899	1818.68	1551.29	1143.83	1508.87	1729.8	1929.01	1532.72	1330.14	1452.11	1897.96	1674.15	1802.04	1448.68	1431.87	1431.58	1419.8	1463.06	1695.37
P32121-4	ARRB2	Isoform 4 of Beta-arrestin-2	10	5.56976	5.48678	5.15786	6.62857	5.92356	6.45033	5.73878	5.34571	5.33127	5.64868	5.3741	5.29457	4.87321	4.66558	5.41471	5.83573	5.52554	5.73524	1677.93	1652.93	1553.85	1996.91	1784.52	1943.21	1728.85	1610.43	1606.08	1701.71	1618.99	1595.03	1468.09	1405.54	1631.22	1758.06	1664.61	1727.79
Q9NRW7	VPS45	Vacuolar protein sorting-associated protein 45	10	4.36226	4.76799	4.60199	5.69552	4.34877	6.13741	6.72472	6.67782	6.61172	5.39562	5.73636	4.97242	5.8949	5.5012	6.11878	5.67861	5.3117	5.46221	936.363	1023.45	987.821	1222.55	933.467	1317.4	1443.47	1433.4	1419.21	1158.17	1231.31	1067.33	1265.34	1180.84	1313.4	1218.92	1140.16	1172.47
P60709	ACTB	Actin, cytoplasmic 1	10	4.50411	3.4032	2.71808	4.96528	3.7845	5.90562	4.92104	3.49099	3.94243	9.63756	9.89432	10.1954	4.58286	4.13528	4.09381	5.87816	6.14922	7.79815	679.847	513.677	410.265	749.456	571.231	891.391	742.778	526.928	595.068	1454.69	1493.44	1538.89	691.733	624.176	617.917	887.245	928.159	1177.05
Q92522	H1-10	Histone H1.10	10	12.2748	8.42116	5.31047	5.80158	9.40858	7.2783	3.96885	3.89523	3.78933	4.49405	5.3397	5.1879	3.88747	4.32455	3.93124	3.90878	4.95696	3.82105	4326.34	2968.1	1871.71	2044.81	3316.12	2565.29	1398.85	1372.9	1335.58	1583.96	1882.01	1828.51	1370.16	1524.22	1385.59	1377.68	1747.11	1346.76
Q9BS26	ERP44	Endoplasmic reticulum resident protein 44	10	5.75351	5.02478	4.34784	5.17049	5.33111	5.83794	5.98377	5.99299	5.87861	6.53568	6.16243	6.29586	5.23431	5.4632	5.80448	4.84599	5.16197	5.17502	824.174	719.785	622.815	740.656	763.665	836.267	857.158	858.478	842.094	936.216	882.75	901.864	749.8	782.587	831.475	694.174	739.437	741.306
P06576	ATP5F1B	ATP synthase subunit beta, mitochondrial	10	6.38952	4.04853	4.35621	6.63799	5.23468	4.7736	5.8327	6.99731	6.60822	5.94615	6.20548	5.16144	5.39446	4.6954	5.69999	5.18223	6.1178	4.71828	1217.16	771.216	829.826	1264.49	997.168	909.336	1111.09	1332.94	1258.82	1132.7	1182.1	983.216	1027.6	894.439	1085.81	987.176	1165.4	898.797
Q9Y5X3	SNX5	Sorting nexin-5	10	4.38713	3.50159	3.85883	5.878	4.3111	5.69986	7.43285	6.69868	5.85139	6.91724	6.40062	6.47323	4.52772	4.51717	5.2088	5.68854	5.84474	6.80249	768.568	613.432	676.016	1029.75	755.248	998.54	1302.14	1173.52	1025.09	1211.81	1121.3	1134.02	793.196	791.349	912.512	996.557	1023.92	1191.7
Q14157-5	UBAP2L	Isoform 5 of Ubiquitin-associated protein 2-like	10	6.37416	3.53108	3.56386	5.72719	4.80467	6.68144	6.67768	5.50049	4.52618	6.83686	6.4203	6.09146	4.18891	4.58002	4.99271	6.07982	6.47733	6.94584	825.913	457.53	461.777	742.084	622.551	865.728	865.241	712.711	586.466	885.867	831.891	789.283	542.766	593.443	646.916	787.776	839.281	899.987
P39019	RPS19	40S ribosomal protein S19	10	8.72254	5.99955	4.52135	5.27272	6.41279	6.99329	6.12964	4.99995	4.08489	5.17126	5.6579	5.79804	4.21074	4.19569	4.52205	5.41177	6.18708	5.70875	2632.52	1810.7	1364.57	1591.34	1935.42	2110.62	1849.96	1509.02	1232.85	1560.72	1707.59	1749.89	1270.83	1266.28	1364.78	1633.31	1867.3	1722.94
O15182	CETN3	Centrin-3	10	4.08148	4.47094	5.03083	7.09334	3.94905	6.62511	1.98726	1.83634	3.83543	7.50634	6.7626	6.70218	7.90618	7.25671	5.40636	7.65047	5.33678	6.56262	1665.45	1824.37	2052.84	2894.45	1611.41	2703.38	810.906	749.32	1565.05	3062.97	2759.49	2734.83	3226.13	2961.11	2206.07	3121.78	2177.68	2677.88
P14868	DARS1	Aspartate--tRNA ligase, cytoplasmic	10	6.71553	4.50764	3.55765	5.49742	5.47312	6.84907	5.93081	5.27232	4.54587	6.3606	6.28097	6.58781	4.22196	4.35643	4.79128	5.76978	6.68674	6.59501	1461.3	980.862	774.144	1196.24	1190.95	1490.36	1290.54	1147.26	989.181	1384.07	1366.74	1433.51	918.698	947.959	1042.58	1255.5	1455.03	1435.07
O00231	PSMD11	26S proteasome non-ATPase regulatory subunit 11	10	5.08206	3.32789	3.3122	5.53118	4.76824	6.92658	7.27777	5.83879	4.47851	6.81918	6.32108	6.5577	4.16592	4.66048	5.5476	5.62398	6.88462	6.87622	1317.53	862.76	858.691	1433.96	1236.17	1795.72	1886.77	1513.71	1161.06	1767.88	1638.75	1700.09	1080.02	1208.23	1438.22	1458.02	1784.84	1782.67
Q9BVJ6	UTP14A	U3 small nucleolar RNA-associated protein 14 homolog A	10	6.99584	6.06429	5.35112	5.84573	6.32252	6.49585	5.48808	5.20537	5.01195	5.67416	5.26625	5.28022	4.93412	5.13438	5.21596	5.03219	5.43798	5.244	954.238	827.173	729.897	797.363	862.396	886.039	748.578	710.017	683.634	773.96	718.32	720.225	673.018	700.333	711.461	686.395	741.745	715.285
Q92791	P3H4	Endoplasmic reticulum protein SC65	10	3.10803	2.31474	2.33693	5.93485	6.97661	7.03588	3.07363	2.87958	2.72239	9.07055	12.4825	12.1181	2.24798	2.3608	2.60006	6.90521	7.19768	8.63449	583.905	434.87	439.038	1114.98	1310.7	1321.83	577.442	540.986	511.455	1704.08	2345.09	2276.62	422.327	443.523	488.473	1297.28	1352.23	1622.16
Q5JWF2	GNAS	Guanine nucleotide-binding protein G(s) subunit alpha isoforms XLas	10	5.56058	4.4046	4.44994	4.63757	4.14842	4.91475	6.95771	6.79242	7.27284	5.77622	6.89329	5.03148	6.0024	6.29968	6.53197	5.04661	4.34365	4.93587	1078.76	854.501	863.299	899.698	804.802	953.472	1349.81	1317.74	1410.95	1120.6	1337.31	976.118	1164.48	1222.15	1267.22	979.054	842.678	957.569
P17980	PSMC3	26S proteasome regulatory subunit 6A	10	4.9572	3.52528	3.20795	5.49581	5.26237	8.1337	5.7029	4.67658	4.6013	6.86839	7.33487	7.10436	3.85805	3.94691	4.81974	5.78906	7.91157	6.80397	471.31	335.169	304.999	522.519	500.324	773.319	542.208	444.63	437.473	653.019	697.369	675.453	366.808	375.256	458.241	550.4	752.2	646.893
P46779-3	RPL28	Isoform 3 of 60S ribosomal protein L28	10	7.43848	4.89726	4.22074	5.71399	5.32815	6.1487	7.23622	6.3157	4.107	5.5497	5.82389	5.98344	4.38774	5.48886	4.87352	5.23256	6.05412	5.19992	3137.57	2065.67	1780.32	2410.17	2247.42	2593.53	3052.25	2663.97	1732.34	2340.87	2456.53	2523.83	1850.76	2315.21	2055.66	2207.1	2553.64	2193.34
P23528	CFL1	Cofilin-1	10	4.72444	3.67543	3.58819	5.52996	3.66505	7.4689	7.02951	5.14336	5.45933	6.63775	6.10795	6.90552	4.72841	4.76775	5.6871	5.10775	6.34374	7.42987	1033.04	803.666	784.591	1209.18	801.396	1633.14	1537.07	1124.64	1193.73	1451.4	1335.56	1509.95	1033.91	1042.51	1243.54	1116.86	1387.12	1624.61
Q9Y394	DHRS7	Dehydrogenase/reductase SDR family member 7	10	5.20241	4.31067	4.73993	5.82586	4.34836	5.88547	7.04452	6.2258	5.33871	6.27761	7.07857	7.64359	4.86849	4.96455	6.18909	4.57187	4.25443	5.23007	1332.63	1104.21	1214.17	1492.34	1113.86	1507.61	1804.51	1594.78	1367.55	1608.06	1813.23	1957.96	1247.1	1271.71	1585.38	1171.12	1089.8	1339.72
Q9P0L0	VAPA	Vesicle-associated membrane protein-associated protein A	10	5.16723	4.60465	4.32247	5.19921	4.29397	5.70359	6.60589	6.29824	5.14069	6.94825	6.94549	8.14095	4.9629	4.76573	7.004	4.51196	4.48127	4.90351	1380.04	1229.79	1154.42	1388.58	1146.81	1523.28	1764.27	1682.1	1372.95	1855.7	1854.97	2174.24	1325.47	1272.81	1870.59	1205.03	1196.83	1309.6
Q8TAG9	EXOC6	Exocyst complex component 6	10	5.02894	4.84956	3.62934	6.511	6.58332	7.62064	4.6532	4.3495	4.77872	6.95057	7.61208	6.92776	4.26374	4.26742	4.0312	5.87457	5.74686	6.32159	1051.14	1013.64	758.594	1360.91	1376.03	1592.84	972.599	909.12	998.835	1452.79	1591.06	1448.02	891.195	891.964	842.59	1227.89	1201.19	1321.32
P62979	RPS27A	Ubiquitin-40S ribosomal protein S27a	10	4.50299	3.33544	3.42907	7.25765	6.19204	7.17739	5.2241	5.88979	4.23363	7.06264	6.95644	7.369	3.65373	3.52118	5.05845	5.63341	6.73261	6.77045	1596.49	1182.54	1215.74	2573.12	2195.32	2544.66	1852.15	2088.16	1500.99	2503.98	2466.33	2612.6	1295.39	1248.4	1793.42	1997.26	2386.97	2400.39
P63208	SKP1	S-phase kinase-associated protein 1	10	4.02817	3.25586	3.25596	5.0262	4.36308	6.07386	7.2068	4.98098	3.91929	9.28057	5.77518	8.33382	4.43057	4.19201	5.39518	5.53279	7.10671	7.84297	1134.42	916.917	916.944	1415.48	1228.73	1710.52	2029.58	1402.75	1103.75	2613.6	1626.41	2346.97	1247.74	1180.55	1519.39	1558.15	2001.4	2208.74
O15173-2	PGRMC2	Isoform 2 of Membrane-associated progesterone receptor component 2	10	4.54783	4.23064	3.87606	4.90629	3.94468	5.10387	6.65078	5.90343	4.80997	8.85118	6.53424	8.89436	4.98396	4.43098	7.15028	4.68239	4.65848	5.84058	1055.42	981.806	899.518	1138.6	915.443	1184.46	1543.45	1370.01	1116.25	2054.1	1516.4	2064.12	1156.63	1028.3	1659.37	1086.64	1081.1	1355.43
P00338-3	LDHA	Isoform 3 of L-lactate dehydrogenase A chain	10	4.80875	3.64167	3.67233	5.25239	2.9611	8.01394	8.82442	5.26204	5.75263	5.67108	4.91699	5.6881	5.12013	4.92321	6.50923	5.3891	6.06951	7.52337	820.064	621.034	626.264	895.72	504.974	1366.66	1504.88	897.366	981.029	967.122	838.523	970.024	873.165	839.584	1110.06	919.035	1035.07	1283
Q8NC51-3	SERBP1	Isoform 3 of Plasminogen activator inhibitor 1 RNA-binding protein	10	6.01038	4.96642	4.03531	5.95975	5.03609	7.21288	7.266	5.43972	4.49513	6.06811	5.55651	5.80038	4.08423	4.66614	5.04768	5.80036	6.46351	6.0914	1772.39	1464.54	1189.96	1757.46	1485.08	2126.99	2142.66	1604.11	1325.56	1789.41	1638.55	1710.46	1204.39	1375.99	1488.5	1710.46	1906.01	1796.28
P21964	COMT	Catechol O-methyltransferase	10	5.64605	5.10551	4.84376	5.70646	4.6968	5.97919	6.13253	6.30282	5.37744	6.40588	7.40563	7.86377	4.38257	4.66931	6.09781	4.64345	4.00185	4.73916	1127.3	1019.37	967.114	1139.36	937.772	1193.81	1224.43	1258.43	1073.67	1279.01	1478.62	1570.09	875.031	932.282	1217.5	927.12	799.016	946.228
Q58EX2-4	SDK2	Isoform 4 of Protein sidekick-2	10	4.64329	3.88921	4.62864	5.99214	3.93228	5.49161	7.75056	7.82605	7.76668	5.47869	4.74816	4.89934	4.96387	5.4783	6.1342	5.01704	5.50789	5.85206	684.62	573.436	682.461	883.498	579.787	809.699	1142.77	1153.9	1145.14	807.795	700.083	722.373	731.887	807.737	904.444	739.727	812.1	862.846
B5ME19	EIF3CL	Eukaryotic translation initiation factor 3 subunit C-like protein	10	5.76215	3.95636	3.79839	5.23312	5.0293	6.27127	6.80088	5.91249	4.76492	6.88876	6.37497	6.4623	4.68838	4.51507	4.83965	5.87618	6.10572	6.72009	1104.36	758.267	727.99	1002.97	963.904	1201.94	1303.44	1133.17	913.233	1320.28	1221.81	1238.55	898.564	865.349	927.556	1126.22	1170.21	1287.96
Q12907	LMAN2	Vesicular integral-membrane protein VIP36	10	5.90791	4.74364	4.27161	5.17942	5.29675	5.81287	5.94554	6.0588	5.23561	6.14082	6.74718	6.8681	5.12794	5.14486	5.78548	5.08662	5.15033	5.49653	882.625	708.686	638.165	773.791	791.318	868.425	888.246	905.167	782.184	917.42	1008.01	1026.07	766.1	768.627	864.333	759.926	769.444	821.165
P55884-2	EIF3B	Isoform 2 of Eukaryotic translation initiation factor 3 subunit B	10	6.00516	3.85581	4.0877	5.18924	4.67909	6.18472	7.19634	5.86391	4.67858	6.62568	6.35941	6.50147	4.55833	4.65171	5.09402	5.84785	5.96315	6.65784	996.868	640.072	678.567	861.424	776.739	1026.68	1194.61	973.42	776.653	1099.88	1055.67	1079.26	756.692	772.193	845.618	970.754	989.895	1105.21
O43264	ZW10	Centromere/kinetochore protein zw10 homolog	10	5.49961	4.39807	4.11745	6.05988	5.47171	7.46205	5.12192	5.67615	4.44836	6.73651	7.06491	7.16054	3.80624	4.11921	4.94498	5.43759	6.40594	6.06887	795.195	635.922	595.347	876.204	791.16	1078.95	740.584	820.721	643.193	974.039	1021.52	1035.35	550.349	595.602	715	786.228	926.242	877.505
Q9H0U4	RAB1B	Ras-related protein Rab-1B	10	10.2977	6.83933	3.93292	4.5747	6.77334	12.4623	4.1449	6.34426	5.07359	4.88308	5.0202	4.63041	3.48681	3.19491	4.76674	3.48754	6.70796	3.37923	3065.1	2035.71	1170.62	1361.65	2016.07	3709.38	1233.72	1888.35	1510.14	1453.44	1494.25	1378.23	1037.84	950.957	1418.81	1038.06	1996.61	1005.82
Q9UPY6	WASF3	Wiskott-Aldrich syndrome protein family member 3	10	1.88151	1.76879	1.62072	6.4853	5.68953	8.02025	2.12355	1.84372	1.77447	10.8007	11.9793	11.8611	1.61164	1.53927	1.6575	9.25932	8.5777	11.5056	293.38	275.805	252.716	1011.24	887.158	1250.58	331.121	287.488	276.689	1684.14	1867.91	1849.49	251.3	240.015	258.451	1443.79	1337.5	1794.04
Q9HDC9	APMAP	Adipocyte plasma membrane-associated protein	10	4.8092	4.29719	4.60439	5.8119	4.41239	5.43569	6.04606	6.28864	5.87315	6.48365	7.63924	7.48974	4.9027	4.86802	6.36554	5.17236	4.47859	5.02153	1335.47	1193.29	1278.6	1613.91	1225.28	1509.45	1678.94	1746.3	1630.93	1800.46	2121.35	2079.84	1361.44	1351.81	1767.66	1436.32	1243.67	1394.44
P46060	RANGAP1	Ran GTPase-activating protein 1	10	5.31366	3.70958	3.62187	4.95201	4.84995	6.6412	6.6551	6.06524	4.29469	7.69123	7.006	6.73797	4.11064	4.94835	4.99995	5.13393	6.96746	6.30116	1018.81	711.252	694.434	949.468	929.899	1273.34	1276.01	1162.91	823.437	1474.67	1343.29	1291.9	788.149	948.766	958.658	984.347	1335.9	1208.15
P26368	U2AF2	Splicing factor U2AF 65 kDa subunit	10	5.69096	4.99634	3.77511	5.647	4.91666	6.83106	5.2995	4.71314	4.93449	6.28424	6.19703	5.87025	6.01364	5.36605	4.98288	6.4973	6.01893	5.96541	688.563	604.52	456.76	683.246	594.88	826.507	641.2	570.255	597.037	760.346	749.795	710.257	727.606	649.253	602.892	786.125	728.245	721.771
P18031	PTPN1	Tyrosine-protein phosphatase non-receptor type 1	10	5.56181	5.01397	5.04878	5.63557	4.81321	5.57954	6.40712	6.52664	5.59386	6.04494	7.2035	7.4568	4.77265	4.83938	6.47402	4.53324	3.96473	4.53026	1411.92	1272.84	1281.68	1430.64	1221.88	1416.42	1626.51	1656.85	1420.06	1534.57	1828.68	1892.98	1211.58	1228.52	1643.49	1150.81	1006.49	1150.05
Q9NQC3-2	RTN4	Isoform B of Reticulon-4	10	6.50116	6.07789	4.93971	5.38422	4.54373	5.6956	4.9761	5.62368	6.25903	6.13975	6.55981	6.72528	6.18355	6.02612	6.20906	4.38172	3.28086	4.49273	1692.4	1582.21	1285.92	1401.63	1182.83	1482.69	1295.39	1463.97	1629.37	1598.31	1707.67	1750.74	1609.72	1568.73	1616.36	1140.66	854.083	1169.56
O14979	HNRNPDL	Heterogeneous nuclear ribonucleoprotein D-like	10	5.91803	3.99009	3.39351	5.3521	4.65564	5.66613	6.1457	4.71037	4.72807	8.48249	5.93606	6.50645	5.27865	4.51854	5.57145	5.21042	7.15528	6.78102	1065.6	718.452	611.033	963.695	838.291	1020.24	1106.59	848.145	851.333	1527.35	1068.84	1171.55	950.469	813.604	1003.19	938.184	1288.37	1220.98
Q13148	TARDBP	TAR DNA-binding protein 43	10	9.12236	4.29099	4.09927	6.05516	6.51464	6.36163	5.96578	8.16385	4.68112	4.97131	5.77091	5.21708	4.30391	4.41277	5.20155	4.39332	5.93395	4.54039	2023.45	951.793	909.269	1343.11	1445.03	1411.09	1323.28	1810.84	1038.33	1102.7	1280.06	1157.21	954.66	978.806	1153.77	974.492	1316.22	1007.11
P26373	RPL13	60S ribosomal protein L13	10	6.90501	4.49369	4.48915	5.78244	5.76055	6.80047	7.26165	6.26731	4.11392	5.39781	5.91743	6.15058	4.04966	5.12395	4.91779	5.20826	6.16412	5.19623	2712.59	1765.31	1763.53	2271.59	2262.99	2671.51	2852.69	2462.07	1616.12	2120.49	2324.62	2416.21	1590.88	2012.91	1931.92	2046.03	2421.53	2041.3
P07305	H1-0	Histone H1.0	10	4.98034	4.71619	4.64765	5.41487	3.90687	6.10616	5.86231	5.75846	5.54099	6.51487	5.57054	6.50795	5.84067	6.26719	5.28171	5.58896	5.58962	5.90467	2190.79	2074.59	2044.44	2381.93	1718.58	2686.02	2578.75	2533.07	2437.41	2865.81	2450.41	2862.76	2569.23	2756.85	2323.35	2458.51	2458.8	2597.39
P49916	LIG3	DNA ligase 3	10	4.97453	3.62975	3.65915	5.55881	5.51481	6.31069	5.57268	4.81926	4.65399	6.78931	7.95544	7.75907	5.24771	5.38889	4.30358	5.8113	6.02742	6.02362	756.451	551.958	556.429	845.299	838.609	959.634	847.409	732.84	707.708	1032.42	1209.74	1179.88	797.993	819.46	654.423	883.694	916.559	915.982
Q9BZE4	GTPBP4	Nucleolar GTP-binding protein 1	10	8.90877	6.94626	4.75297	5.56315	7.18395	6.48057	4.94715	4.69379	4.59379	5.48926	6.10338	5.65313	4.65512	4.9995	4.63955	4.64136	5.22682	4.52149	1703.27	1328.06	908.722	1063.62	1373.5	1239.02	945.847	897.408	878.288	1049.49	1166.91	1080.82	890.013	955.856	887.036	887.383	999.317	864.464
Q969X6	UTP4	U3 small nucleolar RNA-associated protein 4 homolog	10	5.64084	4.80079	4.84749	6.18417	5.3916	5.80479	6.4192	6.30775	6.14047	5.90607	5.58328	5.50262	5.05608	4.8336	5.34291	5.24281	5.43763	5.5579	1570.3	1336.44	1349.45	1721.55	1500.92	1615.94	1786.98	1755.95	1709.38	1644.13	1554.27	1531.82	1407.51	1345.58	1487.36	1459.49	1513.73	1547.21
P61981	YWHAG	14-3-3 protein gamma	9	4.69847	3.24445	3.45431	5.75713	4.55853	6.77634	6.50288	5.96348	4.94639	7.09506	6.82002	6.82929	4.21075	4.14251	5.20434	5.76338	6.77749	7.25518	1074.86	742.23	790.239	1317.05	1042.85	1550.22	1487.66	1364.26	1131.58	1623.13	1560.21	1562.33	963.288	947.678	1190.59	1318.48	1550.48	1659.76
Q8IY81	FTSJ3	pre-rRNA 2'-O-ribose RNA methyltransferase FTSJ3	9	6.4701	5.67402	4.94792	5.36624	5.56379	6.32002	5.77748	5.68249	5.54165	5.9579	5.74291	5.58495	4.99653	5.43814	5.26981	5.07965	5.5514	5.035	793.192	695.598	606.582	657.866	682.084	774.793	708.281	696.636	679.37	730.4	704.042	684.678	612.542	666.68	646.044	622.731	680.565	617.258
Q99460	PSMD1	26S proteasome non-ATPase regulatory subunit 1	9	6.0506	3.95778	3.74361	5.40897	5.04563	7.78869	7.20055	5.191	4.58281	6.23101	5.75076	6.02249	4.32542	4.70941	5.12644	5.10166	7.64532	6.11787	1210.72	791.95	749.095	1082.33	1009.63	1558.51	1440.83	1038.72	917.019	1246.82	1150.73	1205.1	865.514	942.351	1025.8	1020.84	1529.82	1224.18
P05141	SLC25A5	ADP/ATP translocase 2	9	7.22746	3.79827	4.25408	7.38104	5.99379	4.12688	4.8392	8.05329	7.71622	5.35097	6.01628	4.11376	5.70401	4.09914	6.00132	4.95846	6.22979	4.13604	2135.03	1122.03	1256.68	2180.4	1770.6	1219.1	1429.53	2378.99	2279.41	1580.71	1777.24	1215.23	1685	1210.91	1772.82	1464.76	1840.32	1221.81
Q9UBU8-2	MORF4L1	Isoform 2 of Mortality factor 4-like protein 1	9	4.86948	4.39702	4.1505	5.94913	5.49254	6.28209	5.95487	5.35419	4.76366	6.89384	5.77527	6.19131	4.70399	4.67302	5.35492	5.81022	6.22096	7.16298	740.398	668.561	631.077	904.557	835.132	955.183	905.43	814.097	724.308	1048.2	878.122	941.379	715.235	710.525	814.207	883.435	945.888	1089.12
P41214	EIF2D	Eukaryotic translation initiation factor 2D	9	5.92641	5.22871	4.95281	6.17982	5.65194	6.52425	5.7813	5.53781	5.22582	5.78684	6.12293	6.11469	4.7499	4.71257	4.80425	5.52399	5.76411	5.41184	548.154	483.622	458.103	571.593	522.767	603.451	534.733	512.212	483.354	535.245	566.331	565.569	439.335	435.882	444.362	510.933	533.143	500.56
P17655	CAPN2	Calpain-2 catalytic subunit	9	9.07623	3.88231	3.46183	4.82632	9.99659	7.62753	5.43779	4.70134	4.10038	5.24449	7.04844	6.03603	3.68636	4.52478	3.87268	4.50456	6.99376	4.97857	1208.99	517.138	461.13	642.884	1331.58	1016.02	724.335	626.236	546.187	698.587	938.88	804.022	491.038	602.719	515.856	600.025	931.597	663.165
Q8N0X7	SPART	Spartin	9	8.25604	3.55785	2.91999	5.64085	7.49523	10.2936	5.49286	6.65447	3.32811	3.82388	4.93593	4.6047	2.79007	3.92584	4.57467	3.43901	14.6452	3.62163	2398.5	1033.61	848.301	1638.75	2177.48	2990.45	1595.76	1933.22	966.866	1110.9	1433.96	1337.73	810.558	1140.51	1329.01	999.084	4254.66	1052.14
Q9UQ80	PA2G4	Proliferation-associated protein 2G4	9	5.29111	3.44754	3.67048	5.43365	3.75238	7.20251	8.04676	5.49797	4.87389	5.86547	5.42379	5.92049	4.58333	4.93548	5.81037	6.2032	6.81542	7.22615	696.782	454.004	483.363	715.553	494.147	948.493	1059.67	724.023	641.838	772.418	714.255	779.664	603.575	649.95	765.163	816.894	897.517	951.606
Q05655-2	PRKCD	Isoform 2 of Protein kinase C delta type	9	4.42723	3.16788	2.72362	3.82132	3.77055	4.61734	5.96123	4.36025	3.92336	5.36272	4.41822	5.75799	5.41027	5.62916	7.75948	7.17061	9.07596	12.6428	953.634	682.368	586.674	823.122	812.186	994.586	1284.06	939.207	845.101	1155.14	951.694	1240.28	1165.39	1212.53	1671.41	1544.57	1954.98	2723.29
Q96QK1	VPS35	Vacuolar protein sorting-associated protein 35	9	4.54166	3.85714	3.88807	5.36735	4.19164	5.90753	7.23753	7.17148	6.69572	5.79664	5.84843	5.75735	5.11048	4.87209	5.14964	5.35467	6.79769	6.45489	726.565	617.056	622.004	858.657	670.569	945.073	1157.84	1147.28	1071.17	927.334	935.619	921.048	817.563	779.427	823.829	856.629	1087.48	1032.64
Q9Y383	LUC7L2	Putative RNA-binding protein Luc7-like 2	9	5.01305	5.0269	2.98368	4.15975	4.53595	6.2139	4.2652	3.4262	4.59284	7.37143	7.58273	7.43375	8.27903	7.42511	4.26079	7.51702	4.71819	5.19447	1474.08	1478.16	877.349	1223.17	1333.79	1827.19	1254.18	1007.47	1350.52	2167.56	2229.7	2185.89	2434.44	2183.35	1252.88	2210.37	1387.38	1527.43
Q8N9F7	GDPD1	Lysophospholipase D GDPD1	9	5.38532	4.81408	4.78277	5.40552	4.46921	5.49176	7.17046	6.93335	5.93298	5.76595	7.04525	7.55585	4.6922	4.80221	6.13117	4.48115	4.36987	4.77089	987.754	882.979	877.236	991.458	819.724	1007.28	1315.18	1271.69	1088.2	1057.57	1292.21	1385.86	860.623	880.802	1124.55	821.915	801.505	875.057
P51809	VAMP7	Vesicle-associated membrane protein 7	9	4.63238	4.84959	4.84696	5.49076	4.22112	5.17547	7.17933	7.20386	7.08576	5.18227	4.6293	4.59085	6.26793	5.73906	6.35348	5.80515	5.14168	5.60506	1048.53	1097.69	1097.1	1242.82	955.439	1171.45	1625.02	1630.58	1603.84	1172.99	1047.83	1039.13	1418.73	1299.02	1438.09	1313.98	1163.81	1268.69
Q15269	PWP2	Periodic tryptophan protein 2 homolog	9	5.49921	3.94539	3.94407	6.05955	5.662	6.21467	4.83638	5.00032	4.53584	7.39453	8.21426	7.42772	3.76867	3.77837	4.24123	6.02435	6.55821	6.89522	778.716	558.687	558.501	858.063	801.768	880.028	684.856	708.07	642.298	1047.1	1163.18	1051.8	533.663	535.036	600.579	853.078	928.675	976.398
P01130	LDLR	Low-density lipoprotein receptor	9	4.56215	4.12476	4.44619	4.79768	3.88772	4.84225	8.49189	8.37322	7.32031	5.34784	4.60049	4.95294	5.72524	5.61412	6.50911	5.1269	5.06811	6.20908	679.771	614.598	662.492	714.866	579.279	721.507	1265.31	1247.63	1090.74	796.841	685.483	738	853.073	836.516	969.873	763.92	755.161	925.167
Q8IXB1	DNAJC10	DnaJ homolog subfamily C member 10	9	5.8835	4.52318	3.82478	5.65369	6.09167	6.33233	4.92711	4.61581	4.16528	6.71675	8.59261	8.49536	3.83354	3.93277	4.32199	5.88353	5.8816	6.3245	757.393	582.276	492.37	727.808	784.19	815.171	634.275	594.2	536.202	864.658	1106.14	1093.62	493.497	506.272	556.376	757.395	757.147	814.163
Q86Y56	DNAAF5	Dynein assembly factor 5, axonemal	9	5.87616	5.03566	5.22031	4.83873	5.67669	13.2506	4.27704	5.24117	4.12827	5.15705	6.03693	5.47373	3.15726	3.67493	3.66702	4.05009	10.362	4.87633	962.927	825.194	855.453	792.924	930.239	2171.38	700.88	858.872	676.5	845.086	989.272	896.981	517.381	602.212	600.916	663.688	1698.03	799.085
Q12923-4	PTPN13	Isoform 4 of Tyrosine-protein phosphatase non-receptor type 13	9	7.64498	6.32011	4.28277	5.57927	6.29951	7.73142	4.72229	4.35104	4.29004	6.42972	6.59556	6.37175	4.62699	5.50745	4.19842	4.87784	5.52212	4.64873	1154.13	954.12	646.551	842.279	951.01	1167.18	712.905	656.858	647.65	970.668	995.704	961.916	698.518	831.436	633.817	736.387	833.651	701.799
O14818	PSMA7	Proteasome subunit alpha type-7	9	5.72649	4.19334	3.95099	5.37028	4.70307	8.14115	6.23431	5.82703	4.92975	5.89522	5.75023	6.10658	4.14805	4.35749	5.46851	5.13061	7.97319	6.09369	924.996	677.348	638.201	867.458	759.684	1315.04	1007.02	941.237	796.3	952.251	928.832	986.392	670.032	703.863	883.325	828.745	1287.91	984.311
Q92542	NCSTN	Nicastrin	9	4.34809	3.98604	4.62631	5.38631	3.95368	4.90312	7.37857	7.64134	7.7043	5.93856	5.12803	5.22986	5.88943	5.34908	6.66375	5.30406	4.86059	5.70888	476.32	436.658	506.798	590.053	433.113	537.122	808.299	837.085	843.982	650.55	561.76	572.915	645.169	585.975	729.993	581.043	532.463	625.389
P33993	MCM7	DNA replication licensing factor MCM7	9	6.34114	4.15634	3.49155	4.60045	4.97942	9.5134	4.73193	4.64264	3.91344	6.26672	7.0984	6.58163	3.31871	4.11651	3.66625	5.19213	11.1501	6.23927	1338.97	877.634	737.26	971.41	1051.43	2008.81	999.172	980.319	826.345	1323.25	1498.87	1389.75	700.763	869.222	774.147	1096.35	2354.39	1317.45
P27816	MAP4	Microtubule-associated protein 4	9	5.46055	3.95717	4.09631	5.81755	5.0466	6.80313	6.49044	5.82539	5.14255	6.20541	6.17421	5.89899	4.81205	4.47883	5.13556	5.75169	6.4496	6.45399	940.994	681.922	705.899	1002.51	869.66	1172.35	1118.47	1003.87	886.194	1069.35	1063.98	1016.55	829.24	771.819	884.989	991.164	1111.43	1112.19
O14656	TOR1A	Torsin-1A	9	9.1655	3.74645	3.70963	4.23445	6.06439	11.688	5.17857	6.55796	4.12151	4.89038	4.89261	5.04551	3.69233	4.53215	4.24393	3.27588	11.4044	3.55636	2216.33	905.939	897.036	1023.94	1466.45	2826.3	1252.24	1585.8	996.632	1182.56	1183.09	1220.07	892.852	1095.93	1026.24	792.149	2757.73	859.972
Q9H223	EHD4	EH domain-containing protein 4	9	5.09512	4.21939	3.82838	5.01538	4.52862	6.20923	6.91636	6.91433	5.9075	5.60746	6.11838	6.03985	5.12402	5.39595	5.34984	5.21251	6.24303	6.27466	554.4	459.113	416.566	545.724	492.76	675.627	752.57	752.35	642.796	610.148	665.742	657.197	557.546	587.134	582.117	567.174	679.305	682.747
P37108	SRP14	Signal recognition particle 14 kDa protein	9	6.57652	5.4913	5.05034	5.70029	6.07239	6.69967	5.92642	5.89747	5.1968	5.19412	6.09122	5.74725	4.80525	5.14971	5.08947	5.06393	5.7009	4.54694	1903.84	1589.68	1462.03	1650.18	1757.9	1939.49	1715.64	1707.26	1504.42	1503.65	1763.35	1663.78	1391.08	1490.79	1473.35	1465.96	1650.36	1316.3
Q9BZF1	OSBPL8	Oxysterol-binding protein-related protein 8	9	5.28779	5.01253	4.87522	5.8197	4.77756	5.98395	6.12842	6.29292	5.52231	6.48664	6.92594	7.3987	4.82561	5.09761	6.38602	4.44666	4.33019	4.40224	419.298	397.472	386.583	461.476	378.84	474.501	485.956	499.001	437.895	514.362	549.196	586.684	382.649	404.218	506.383	352.601	343.365	349.078
P39656	DDOST	Dolichyl-diphosphooligosaccharide--protein glycosyltransferase 48 kDa subunit	9	5.01344	4.24728	4.55816	5.58535	4.17163	5.27739	6.01864	6.57062	5.87487	6.33921	7.661	7.53057	5.18595	4.88477	7.00207	4.96989	4.53527	4.57388	851.63	721.482	774.292	948.78	708.631	896.468	1022.38	1116.15	997.96	1076.84	1301.37	1279.21	880.934	829.773	1189.44	844.232	770.403	776.963
Q9Y3A6	TMED5	Transmembrane emp24 domain-containing protein 5	9	6.06388	5.07595	4.50393	6.01022	5.06294	5.6465	5.72258	5.87006	6.09589	6.03057	6.4988	5.85217	5.38028	4.68959	6.32152	5.01553	5.47666	4.68294	1027.03	859.708	762.826	1017.95	857.505	956.341	969.227	994.206	1032.45	1021.39	1100.69	991.176	911.252	794.27	1070.67	849.475	927.576	793.145
Q07666	KHDRBS1	KH domain-containing, RNA-binding, signal transduction-associated protein 1	9	5.60568	4.19539	3.67777	6.10969	5.46449	6.31891	5.40105	4.95944	4.49521	7.02875	7.18818	7.2343	4.13381	4.07874	5.10303	5.38678	6.66546	6.95334	1061.39	794.363	696.357	1156.82	1034.66	1196.44	1022.65	939.03	851.132	1330.84	1361.03	1369.76	782.705	772.276	966.218	1019.94	1262.05	1316.56
Q07065	CKAP4	Cytoskeleton-associated protein 4	9	4.58413	3.69559	3.9681	5.21753	3.93898	4.97903	6.10395	6.51931	6.15753	6.62264	7.78816	7.72017	5.41704	4.63327	6.85318	5.47881	4.93813	5.38447	906.37	730.689	784.57	1031.61	778.813	984.45	1206.87	1288.99	1217.46	1309.42	1539.87	1526.43	1071.05	916.086	1355.01	1083.27	976.364	1064.61
P31943	HNRNPH1	Heterogeneous nuclear ribonucleoprotein H	9	5.65724	3.97001	3.74867	6.22927	5.66373	6.57691	5.22974	4.42299	4.72969	7.79464	7.35702	6.76719	4.63989	4.21735	4.27784	5.61533	6.6919	6.41057	702.087	492.695	465.225	773.078	702.893	816.222	649.033	548.912	586.974	967.348	913.037	839.837	575.83	523.391	530.898	696.885	830.493	795.578
P39748	FEN1	Flap endonuclease 1	9	4.7779	4.76346	4.03078	5.75925	5.15428	7.25315	6.05726	5.1188	4.94639	5.60319	5.06729	5.73097	5.37752	4.49641	5.25168	6.18214	8.19658	6.23295	820.383	817.903	692.099	988.885	885.009	1245.39	1040.05	878.917	849.312	962.088	870.071	984.028	923.339	772.05	901.733	1061.5	1407.38	1070.22
Q86YQ8	CPNE8	Copine-8	9	4.90476	4.6513	4.92843	5.35863	3.96967	5.3517	5.4397	5.88394	8.26996	5.4498	4.30824	4.41862	7.30498	6.89108	7.1083	5.46711	4.99803	5.29574	759.029	719.805	762.692	829.267	614.32	828.195	841.814	910.561	1279.81	843.376	666.716	683.797	1130.47	1066.42	1100.04	846.055	773.464	819.535
O95292	VAPB	Vesicle-associated membrane protein-associated protein B/C	9	4.93622	4.58219	4.53115	5.39042	4.21151	5.70893	6.62519	6.74106	6.13697	6.20523	7.05454	7.75584	4.75391	4.83613	6.77013	4.37762	4.81245	4.5705	1628.08	1511.31	1494.48	1777.88	1389.05	1882.94	2185.14	2223.35	2024.11	2046.63	2326.75	2558.05	1567.95	1595.06	2232.94	1443.84	1587.26	1507.45
P22102	GART	Trifunctional purine biosynthetic protein adenosine-3	9	5.05121	3.68548	3.62422	5.70483	4.02952	7.6293	7.23729	5.20542	5.70553	6.2142	5.7698	6.06262	4.66965	4.61686	5.58068	5.2145	6.97898	7.01994	548.821	400.432	393.777	619.837	437.812	828.933	786.341	565.575	619.913	675.18	626.896	658.711	507.363	501.628	606.348	566.562	758.275	762.725
Q10567	AP1B1	AP-1 complex subunit beta-1	9	5.12898	4.51007	4.28797	5.47678	4.98038	6.23237	6.76653	6.73196	5.87339	6.10557	6.06486	5.71824	5.10824	4.72111	5.34466	5.28298	6.02301	5.6429	704.88	619.822	589.299	752.678	684.457	856.519	929.93	925.179	807.185	839.093	833.499	785.863	702.029	648.826	734.521	726.044	827.747	775.508
Q9UGP8	SEC63	Translocation protein SEC63 homolog	9	5.06569	4.49503	4.40592	5.52261	4.43393	5.66532	6.09349	6.15302	5.64167	6.38139	7.86238	7.76695	4.71643	4.76597	6.17407	4.83733	5.30375	4.71505	793.757	704.339	690.376	865.354	694.766	887.716	954.807	964.135	884.01	999.919	1231.98	1217.03	739.031	746.794	967.433	757.975	831.06	738.814
P61221	ABCE1	ATP-binding cassette sub-family E member 1	9	4.76949	3.89926	3.57923	5.21738	4.14161	6.42263	6.6767	5.36048	4.98435	6.52834	6.32911	6.73727	4.99175	5.1298	5.59753	6.03334	6.4781	7.12362	1158.96	947.502	869.736	1267.8	1006.39	1560.67	1622.41	1302.57	1211.17	1586.35	1537.94	1637.12	1212.97	1246.52	1360.17	1466.07	1574.15	1731
P08134	RHOC	Rho-related GTP-binding protein RhoC	9	7.26459	4.4408	3.79564	4.98992	5.19217	7.68472	6.80957	6.43622	5.45577	5.99853	4.78473	5.20702	4.51891	4.33991	6.63087	4.58327	6.12645	5.74091	1109.33	678.127	579.608	761.979	792.863	1173.48	1039.85	982.834	833.116	915.997	730.645	795.131	690.054	662.719	1012.56	699.882	935.531	876.658
Q96A49	SYAP1	Synapse-associated protein 1	9	5.84832	2.68798	3.22176	3.51054	4.36608	8.11136	5.52255	5.6974	3.43163	3.8881	3.87914	3.82132	3.23455	6.76574	3.28699	3.07298	25.5642	4.08938	1000.89	460.024	551.375	600.797	747.216	1388.19	945.134	975.059	587.292	665.413	663.88	653.985	553.563	1157.89	562.538	525.913	4375.08	699.861
Q9H3N1	TMX1	Thioredoxin-related transmembrane protein 1	9	5.13672	4.51196	4.8204	5.78037	4.5636	5.32381	6.0481	6.31354	5.69906	6.31846	7.42356	7.70347	4.86498	4.94795	6.44982	4.98308	4.19502	4.91612	1729.19	1518.87	1622.7	1945.86	1536.26	1792.17	2035.99	2125.35	1918.49	2127	2499.01	2593.24	1637.71	1665.64	2171.22	1677.47	1412.18	1654.93
Q15084-2	PDIA6	Isoform 2 of Protein disulfide-isomerase A6	9	6.28795	4.28641	3.88091	5.17836	4.52206	7.05344	6.30703	5.19473	4.99171	6.38359	6.72565	7.19658	4.63992	4.99075	5.40637	5.021	5.92039	6.01315	1032.96	704.158	637.543	850.685	742.869	1158.72	1036.1	853.374	820.023	1048.67	1104.87	1182.23	762.231	819.865	888.141	824.833	972.582	987.821
O75419-3	CDC45	Isoform 3 of Cell division control protein 45 homolog	9	5.29929	3.88323	3.52436	5.93262	5.75399	8.48891	4.6919	4.84861	4.00615	6.62124	6.88442	6.70965	3.74588	3.64793	4.17024	5.674	8.87517	7.24241	772.472	566.055	513.742	864.791	838.753	1237.42	683.933	706.777	583.973	965.172	1003.53	978.059	546.033	531.755	607.891	827.094	1293.72	1055.72
O94905	ERLIN2	Erlin-2	9	4.79397	4.30663	4.31742	5.23639	4.42021	5.20735	5.95125	6.17973	6.029	6.23476	8.14799	7.91561	5.14545	4.89689	6.95353	4.91238	4.62457	4.72687	1089.59	978.827	981.279	1190.14	1004.64	1183.54	1352.62	1404.55	1370.29	1417.06	1851.9	1799.09	1169.48	1112.98	1580.42	1116.5	1051.09	1074.34
P47756-2	CAPZB	Isoform 2 of F-actin-capping protein subunit beta	9	4.67277	3.49837	3.10633	5.50957	5.41809	7.27976	5.53388	4.74875	4.75753	7.80753	7.72057	7.85108	4.31497	4.34969	4.59504	6.20397	6.12805	6.50406	1554.74	1163.99	1033.55	1833.17	1802.73	2422.15	1841.26	1580.02	1582.94	2597.75	2568.82	2612.24	1435.7	1447.25	1528.88	2064.21	2038.95	2164.06
Q2TAZ0-3	ATG2A	Isoform 2 of Autophagy-related protein 2 homolog A	9	6.8724	4.84616	4.08873	5.10337	6.88994	11.2477	5.3555	6.36023	4.61511	5.47753	5.723	5.06999	3.54029	3.99046	4.66255	4.1471	7.66587	4.34405	844.025	595.175	502.152	626.763	846.179	1381.37	657.728	781.124	566.799	672.716	702.863	622.664	434.796	490.083	572.625	509.321	941.474	533.509
Q8WUM4	PDCD6IP	Programmed cell death 6-interacting protein	9	4.87627	4.0123	4.71252	5.93204	3.75638	6.62198	5.42782	4.13467	6.72427	5.69617	5.22918	5.33258	6.08049	5.37939	7.60896	5.64197	6.03573	6.79728	903.052	743.05	872.727	1098.57	695.657	1226.35	1005.2	765.712	1245.29	1054.89	968.408	987.558	1126.06	996.225	1409.13	1044.85	1117.78	1258.81
P98164	LRP2	Low-density lipoprotein receptor-related protein 2	9	4.52166	4.07901	4.64996	5.0583	4.42386	5.0976	8.06079	8.53977	7.7463	5.34367	5.14382	5.14593	4.90442	4.86807	6.04262	4.75112	5.45688	6.16621	456.38	411.702	469.329	510.544	446.509	514.511	813.591	861.935	781.849	539.347	519.176	519.389	495.012	491.344	609.894	479.54	550.773	622.368
P01111	NRAS	GTPase NRas	9	8.95384	5.03394	3.81753	4.36469	5.30626	6.60697	6.58176	6.27818	5.5015	5.67409	6.07782	5.73303	4.93273	5.23867	5.76829	4.82304	4.65246	4.65519	1568.78	881.982	668.858	764.724	929.693	1157.59	1153.17	1099.98	963.901	994.14	1064.88	1004.47	864.249	917.852	1010.65	845.031	815.143	815.622
P07737	PFN1	Profilin-1	9	3.54082	2.60421	2.71701	5.42771	2.59623	7.69363	7.01758	4.2047	4.74044	7.66661	6.29055	7.31227	4.05762	4.01881	4.8936	7.1064	7.42074	10.6911	705.598	518.954	541.433	1081.61	517.364	1533.15	1398.43	837.894	944.653	1527.77	1253.55	1457.15	808.583	800.85	975.174	1416.13	1478.77	2130.47
P61106	RAB14	Ras-related protein Rab-14	9	8.48087	5.58754	4.18248	5.24419	6.06325	7.23848	6.58197	7.60589	6.07371	5.15656	5.25012	5.07261	4.28652	4.32896	5.87528	4.05617	5.04953	3.86587	1859.41	1225.05	916.998	1149.78	1329.35	1587.02	1443.08	1667.57	1331.64	1130.56	1151.08	1112.16	939.809	949.113	1288.14	889.305	1107.1	847.581
P27695	APEX1	DNA-(apurinic or apyrimidinic site) endonuclease	9	4.05098	4.22753	3.75524	5.60704	4.48915	6.76212	6.17294	4.90661	4.82612	6.56066	5.40924	6.33985	5.24847	4.40246	5.9263	6.73879	6.79494	7.78155	725.213	756.818	672.269	1003.78	803.655	1210.56	1105.09	878.389	863.979	1174.5	968.371	1134.97	939.589	788.135	1060.94	1206.39	1216.44	1393.07
P53618	COPB1	Coatomer subunit beta	9	4.91332	3.36032	3.71816	4.90162	4.2079	7.4079	6.61727	6.69073	5.21912	6.49401	7.33578	7.24502	4.31863	4.40641	5.27489	5.151	6.56422	6.17371	553.061	378.249	418.529	551.744	473.656	833.859	744.863	753.132	587.482	730.988	825.741	815.524	486.12	496.001	593.76	579.814	738.891	694.934
O00161	SNAP23	Synaptosomal-associated protein 23	9	5.25185	4.60894	5.00423	5.73617	5.02757	5.65798	7.25109	6.87922	6.75346	5.78423	5.04393	5.42394	5.17634	5.37932	5.69456	4.78147	5.16471	5.38099	992.909	871.362	946.094	1084.47	950.507	1069.69	1370.88	1300.58	1276.8	1093.56	953.601	1025.44	978.634	1017.01	1076.61	903.979	976.436	1017.33
Q02880	TOP2B	DNA topoisomerase 2-beta	9	6.50947	4.14907	4.33479	6.76143	5.4095	5.79973	5.47085	5.46357	6.76458	6.20603	6.08156	4.40662	5.68709	5.15311	6.25673	4.76622	6.3549	4.42475	766.048	488.271	510.126	795.699	636.602	682.524	643.82	642.964	796.07	730.339	715.691	518.58	669.269	606.429	736.304	560.898	747.858	520.713
Q15061	WDR43	WD repeat-containing protein 43	9	5.61982	4.71372	4.82427	6.00303	5.13572	5.77084	6.61518	5.97911	6.02183	5.56609	5.70344	5.35148	5.31449	5.05218	5.43586	5.44364	5.42856	6.02074	1292.59	1084.18	1109.61	1380.73	1181.24	1327.33	1521.53	1375.23	1385.06	1280.23	1311.82	1230.87	1222.36	1162.03	1250.28	1252.07	1248.6	1384.81
P63241-2	EIF5A	Isoform 2 of Eukaryotic translation initiation factor 5A-1	9	4.55398	3.59045	3.44511	5.39734	3.60045	7.45328	7.4518	5.41429	5.07775	5.89601	6.1573	6.52921	4.79667	4.44932	5.45227	5.7364	7.1535	7.84487	1330.89	1049.3	1006.83	1577.36	1052.22	2178.21	2177.77	1582.32	1483.96	1723.1	1799.46	1908.15	1401.82	1300.31	1593.41	1676.45	2090.59	2292.65
P51151	RAB9A	Ras-related protein Rab-9A	9	6.73501	5.12568	4.03816	5.26543	5.3172	6.14474	6.26276	6.78165	5.84287	6.43935	5.9177	6.40111	4.57911	4.61542	6.49117	4.29261	4.95974	4.79028	1597.42	1215.72	957.776	1248.86	1261.14	1457.42	1485.41	1608.48	1385.82	1527.29	1403.57	1518.23	1086.08	1094.69	1539.59	1018.13	1176.36	1136.17
P80303	NUCB2	Nucleobindin-2	9	6.55496	5.04481	4.22752	4.43639	4.34774	5.72161	5.27061	5.60541	6.09456	5.13284	5.52732	5.45592	6.57437	7.24064	6.5793	5.45131	5.52412	5.21055	985.106	758.156	635.33	666.719	653.396	859.868	792.09	842.404	915.916	771.385	830.67	819.939	988.024	1088.15	988.765	819.246	830.188	783.064
Q9UHN6	CEMIP2	Cell surface hyaluronidase	9	4.25105	3.84358	4.21345	5.38992	4.31183	5.51921	7.49456	7.72593	7.04731	5.71669	5.20163	5.5725	5.25918	5.18782	5.90601	5.40752	5.77439	6.17745	775.818	701.455	768.957	983.663	786.911	1007.26	1367.76	1409.99	1286.14	1043.3	949.299	1016.98	959.802	946.779	1077.85	986.875	1053.83	1127.39
Q71DI3	H3C15	Histone H3.2	9	7.24563	5.31822	3.61255	7.59621	5.34158	5.3041	4.72994	5.18861	7.78376	5.71481	6.13463	3.1694	6.55982	4.71398	6.87843	4.08808	6.8116	3.80865	3255.93	2389.82	1623.35	3413.47	2400.32	2383.48	2125.47	2331.58	3497.75	2568.03	2756.69	1424.22	2947.75	2118.3	3090.93	1837.04	3060.89	1711.47
Q9NSV4	DIAPH3	Protein diaphanous homolog 3	9	7.47028	4.09367	3.90572	5.77963	6.06451	6.66804	6.85962	6.26635	3.8599	6.54962	6.44767	6.23711	3.53965	4.40219	4.4827	5.06126	6.39826	5.91382	1207.82	661.879	631.491	934.47	980.53	1078.11	1109.09	1013.17	624.082	1058.97	1042.48	1008.44	572.303	711.762	724.778	818.322	1034.49	956.167
P18583-9	SON	Isoform I of Protein SON	9	8.45738	7.12976	4.91574	5.19716	6.42851	6.31903	4.79404	4.80066	4.7088	5.51135	6.13772	6.30894	4.97783	5.0715	4.57107	4.62696	5.17695	4.86661	1937.23	1633.13	1125.99	1190.45	1472.5	1447.43	1098.11	1099.63	1078.59	1262.42	1405.89	1445.11	1140.21	1161.67	1047.04	1059.84	1185.82	1114.74
Q13200	PSMD2	26S proteasome non-ATPase regulatory subunit 2	9	5.82283	3.65931	3.72059	5.71558	5.18033	7.39068	6.2644	5.34939	4.77187	6.96992	6.27105	6.33421	3.96638	4.33639	5.04115	5.55328	7.09457	6.55808	801.782	503.874	512.311	787.013	713.311	1017.67	862.585	736.59	657.069	959.732	863.5	872.196	546.155	597.105	694.147	764.665	976.895	903.023
P60174-3	TPI1	Isoform 2 of Triosephosphate isomerase	9	4.59889	3.03778	3.32559	5.02749	2.86	8.09971	8.64017	5.24904	5.93586	6.21155	5.11212	6.18427	4.7341	4.75047	6.6171	5.15384	5.70446	8.75757	745.885	492.691	539.37	815.399	463.858	1313.68	1401.33	851.331	962.725	1007.44	829.125	1003.01	767.814	770.469	1073.21	835.891	925.194	1420.37
O75330-3	HMMR	Isoform 3 of Hyaluronan mediated motility receptor	9	5.75067	4.39143	4.6697	6.38787	6.24135	7.00802	6.20452	5.44291	4.71292	5.88957	5.87142	6.14065	4.42316	4.34788	5.02337	5.70333	5.97951	5.81171	825.481	630.368	670.312	916.947	895.914	1005.97	890.627	781.303	676.517	845.418	842.814	881.46	634.923	624.116	721.08	818.684	858.329	834.242
O60942	RNGTT	mRNA-capping enzyme	9	7.31833	3.50596	3.15078	6.28475	7.0926	7.00946	4.59001	4.58005	3.04476	7.46955	8.20617	8.35129	2.85302	3.17839	3.29148	5.94432	6.8279	7.30116	1135.25	543.86	488.763	974.916	1100.23	1087.34	712.022	710.477	472.316	1158.71	1272.97	1295.49	442.573	493.045	510.589	922.108	1059.17	1132.59
O15446-2	POLR1G	Isoform 2 of DNA-directed RNA polymerase I subunit RPA34	9	5.94162	5.40563	5.13463	5.53932	4.91909	5.54345	5.82586	5.55759	5.79603	5.73436	5.59352	5.2272	5.87987	5.663	5.46629	5.73317	5.28687	5.75249	769.434	700.024	664.93	717.337	637.018	717.871	754.444	719.702	750.581	742.594	724.356	676.918	761.437	733.353	707.879	742.44	684.645	744.942
Q13356	PPIL2	RING-type E3 ubiquitin-protein ligase PPIL2	9	6.1086	5.63403	4.83097	6.12834	5.62205	6.50159	5.96208	5.43673	4.92453	5.59737	5.7926	5.52998	4.73781	4.69782	5.15449	5.64645	5.76065	5.93392	1431.51	1320.3	1132.11	1436.14	1317.49	1523.61	1397.18	1274.06	1154.03	1311.71	1357.46	1295.92	1110.28	1100.9	1207.92	1323.21	1349.97	1390.58
Q9UBG0	MRC2	C-type mannose receptor 2	9	4.14708	3.50151	4.31317	5.18213	4.00955	4.96618	8.4185	7.79925	7.28035	5.99945	5.10568	5.16096	5.27451	5.23845	6.96687	5.21468	5.40926	6.01241	454.138	383.443	472.326	567.484	439.077	543.835	921.891	854.078	797.256	656.987	559.112	565.166	577.6	573.651	762.927	571.048	592.357	658.406
P33992	MCM5	DNA replication licensing factor MCM5	9	7.5263	5.8538	3.93268	4.96531	6.16218	6.71719	5.45408	4.94228	4.58579	6.29445	6.86451	6.56171	4.36849	4.4392	4.93946	5.11307	5.92692	5.35257	994.114	773.202	519.45	655.845	813.934	887.243	720.405	652.803	605.716	831.405	906.701	866.705	577.013	586.353	652.431	675.362	782.86	706.996
Q9BTV4	TMEM43	Transmembrane protein 43	9	5.23285	4.45557	4.6017	5.53214	4.66088	5.57602	6.02432	6.10071	5.10422	6.66915	7.47363	8.39179	4.61374	4.46869	6.2467	4.85488	5.08117	4.91184	879.138	748.552	773.103	929.42	783.044	936.791	1012.11	1024.94	857.528	1120.44	1255.6	1409.85	775.126	750.755	1049.47	815.638	853.655	825.207
Q9Y3F4-2	STRAP	Isoform 2 of Serine-threonine kinase receptor-associated protein	9	5.30796	3.76718	3.68081	5.49766	4.46772	6.8729	6.8452	5.76395	4.50422	6.82004	6.31925	6.36171	4.48394	4.84311	5.0816	5.7223	6.9451	6.71537	1187.99	843.142	823.811	1230.45	999.933	1538.24	1532.04	1290.04	1008.1	1526.41	1414.33	1423.83	1003.56	1083.95	1137.33	1280.72	1554.4	1502.98
Q16576-2	RBBP7	Isoform 2 of Histone-binding protein RBBP7	9	5.71174	3.44431	3.41743	6.15691	4.76603	6.7073	6.12489	4.85931	5.17395	7.24088	6.83817	6.02543	4.69856	4.67651	5.39573	5.36031	7.26301	6.13955	1665.08	1004.08	996.246	1794.85	1389.39	1955.3	1785.52	1416.58	1508.3	2110.85	1993.45	1756.53	1369.72	1363.29	1572.96	1562.63	2117.3	1789.79
O43681	GET3	ATPase GET3	9	5.43797	4.31459	4.53113	5.50693	4.67199	6.62544	6.46356	6.0355	5.1471	6.55474	7.07779	6.95253	4.40321	4.63388	5.59228	4.92823	6.03218	5.09095	1117.21	886.416	930.904	1131.38	959.844	1361.17	1327.91	1239.97	1057.45	1346.65	1454.11	1428.37	904.624	952.015	1148.91	1012.49	1239.29	1045.92
P60228	EIF3E	Eukaryotic translation initiation factor 3 subunit E	9	5.03979	3.40291	3.49654	5.20947	4.62325	6.03703	7.03698	6.28139	4.77852	7.12656	6.56814	6.94539	4.36278	4.60948	5.20325	5.92553	6.50219	6.85079	634.479	428.406	440.193	655.84	582.038	760.025	885.913	790.788	601.587	897.191	826.888	874.382	549.248	580.305	655.057	745.988	818.586	862.472
P38646	HSPA9	Stress-70 protein, mitochondrial	8	4.7662	3.16863	3.00936	6.53542	6.0159	6.36631	3.95952	4.84449	4.63801	8.95592	8.61651	7.54689	3.70619	3.43109	3.86156	6.94745	7.10079	6.52975	977.365	649.765	617.104	1340.17	1233.63	1305.49	811.946	993.42	951.08	1836.52	1766.92	1547.58	759.998	703.586	791.859	1424.66	1456.1	1339
O15269	SPTLC1	Serine palmitoyltransferase 1	8	5.17806	4.87452	4.9012	5.81481	4.613	5.70768	6.44462	6.55031	6.07303	5.94042	7.3388	7.29235	4.85323	4.98504	6.51473	4.47349	4.00827	4.43645	1174.27	1105.43	1111.48	1318.67	1046.13	1294.38	1461.5	1485.47	1377.23	1347.16	1664.28	1653.74	1100.61	1130.5	1477.4	1014.49	908.988	1006.09
Q04917	YWHAH	14-3-3 protein eta	8	4.20236	3.27515	3.30826	5.749	4.81695	6.49704	6.22171	5.44464	4.71018	7.66471	7.06002	7.57671	4.17577	4.11351	5.10961	5.89499	6.59458	7.58483	761.366	593.379	599.376	1041.58	872.715	1177.11	1127.22	986.438	853.371	1388.66	1279.11	1372.72	756.55	745.27	925.739	1068.03	1194.78	1374.19
Q9C0H9	SRCIN1	SRC kinase signaling inhibitor 1	8	3.80735	2.81214	2.8332	7.2354	5.46872	7.54442	3.81964	3.4537	3.1997	9.44756	8.25523	8.55844	2.8833	2.86279	3.12128	7.66329	8.55017	8.48366	589.415	435.348	438.608	1120.11	846.613	1167.95	591.319	534.667	495.345	1462.58	1277.99	1324.93	446.364	443.189	483.205	1186.35	1323.65	1313.36
Q9UNX4	WDR3	WD repeat-containing protein 3	8	6.15102	4.12611	3.87626	6.35458	5.7892	6.18143	5.35368	5.13794	4.2837	6.82617	7.14829	7.22629	4.18506	4.13492	4.70464	5.82787	6.36747	6.32537	1001	671.475	630.814	1034.13	942.122	1005.95	871.247	836.137	697.12	1110.88	1163.3	1175.99	681.068	672.908	765.623	948.415	1036.23	1029.38
P00519-2	ABL1	Isoform IB of Tyrosine-protein kinase ABL1	8	3.58312	3.04813	3.06292	6.07091	5.78056	6.82232	4.35115	4.10528	3.86483	7.83683	8.53575	7.96667	3.30485	3.13882	3.56621	8.10885	7.60794	9.24488	546.325	464.755	467.009	925.644	881.374	1040.21	663.429	625.94	589.278	1194.9	1301.46	1214.69	503.898	478.582	543.747	1236.37	1160	1409.59
P11172	UMPS	Uridine 5'-monophosphate synthase	8	7.60962	4.31615	4.33783	4.4448	5.29775	12.1887	4.99196	5.45733	3.93874	4.45577	5.1478	4.69564	3.02733	4.09429	3.51653	3.64825	14.1991	4.63238	1429.33	810.71	814.783	834.875	995.086	2289.43	937.648	1025.06	739.82	836.936	966.919	881.991	568.628	769.038	660.515	685.257	2667.04	870.108
P12931-2	SRC	Isoform 2 of Proto-oncogene tyrosine-protein kinase Src	8	4.59012	3.45146	4.08894	5.00045	3.81621	4.98385	8.41979	7.70906	6.9583	5.51002	4.50391	4.95315	5.2861	5.64006	6.19122	5.24975	6.89567	6.75197	915.036	688.044	815.126	996.836	760.758	993.525	1678.48	1536.79	1387.13	1098.42	897.85	987.406	1053.78	1124.34	1234.21	1046.53	1374.64	1346
O95793	STAU1	Double-stranded RNA-binding protein Staufen homolog 1	8	8.18423	4.46561	4.12369	5.90662	6.11015	6.31414	7.53008	6.40356	4.02299	5.59428	6.17293	6.15419	3.81408	4.5154	4.66742	4.83485	5.99556	5.19024	1322.71	721.719	666.459	954.613	987.506	1020.47	1216.99	1034.93	650.185	904.133	997.652	994.624	616.422	729.767	754.336	781.396	968.986	838.833
O95721	SNAP29	Synaptosomal-associated protein 29	8	3.30682	2.87152	3.2398	5.68235	3.96447	5.39269	6.5064	6.28415	5.47233	7.7406	7.43091	7.62137	4.29052	4.17298	4.98187	6.23727	6.82665	7.9773	694.552	603.124	680.477	1193.5	832.683	1132.66	1366.58	1319.9	1149.39	1625.81	1560.76	1600.77	901.165	876.478	1046.38	1310.05	1433.85	1675.52
P51991	HNRNPA3	Heterogeneous nuclear ribonucleoprotein A3	8	8.82413	5.43222	3.7987	5.94765	6.06702	6.36787	5.64953	5.38638	5.0974	5.79974	6.50566	5.08407	5.19211	4.96798	5.32052	4.30053	5.88185	4.37665	2480.74	1527.16	1067.93	1672.07	1705.63	1790.2	1588.26	1514.28	1433.04	1630.49	1828.94	1429.29	1459.66	1396.65	1495.76	1209.01	1653.57	1230.41
O95373	IPO7	Importin-7	8	4.88772	3.39931	3.37302	5.58315	4.81706	6.91974	6.60731	5.02841	4.64073	6.86826	7.30597	6.97463	4.41293	4.31	4.91597	5.66457	6.526	7.76523	379.526	263.953	261.912	433.526	374.04	537.311	513.051	390.451	360.348	533.313	567.301	541.573	342.659	334.667	381.72	439.848	506.737	602.962
P54577	YARS1	Tyrosine--tRNA ligase, cytoplasmic	8	4.68686	3.32535	3.44406	5.37743	3.82059	7.33656	7.45532	4.96334	5.51948	6.69335	5.66586	6.33837	4.56064	4.68677	5.4992	5.61787	6.71964	8.28931	609.64	432.542	447.983	699.465	496.96	954.297	969.745	645.603	717.942	870.631	736.982	824.457	593.222	609.627	715.304	730.739	874.051	1078.22
O75937	DNAJC8	DnaJ homolog subfamily C member 8	8	4.3981	4.26906	3.50992	5.68492	4.46301	6.91837	5.90516	4.97253	5.57111	6.70532	5.99657	6.2513	4.83545	4.15008	5.75133	6.15551	7.10415	7.35812	860.856	835.599	687.01	1112.73	873.562	1354.16	1155.84	973.291	1090.45	1312.46	1173.73	1223.59	946.461	812.31	1125.73	1204.84	1390.52	1440.23
Q14697-2	GANAB	Isoform 2 of Neutral alpha-glucosidase AB	8	7.38373	4.72277	4.16039	5.01032	4.40301	6.96134	6.17489	5.69481	5.77261	6.15617	6.42584	6.32292	4.5622	4.90325	5.62491	4.88715	5.23466	5.59904	1435.39	918.103	808.777	974.002	855.942	1353.28	1200.4	1107.07	1122.19	1196.76	1249.18	1229.17	886.889	953.188	1093.48	950.06	1017.61	1088.45
Q01968	OCRL	Inositol polyphosphate 5-phosphatase OCRL	8	4.68271	4.32265	3.94084	5.77096	5.28679	6.16366	5.46743	5.11037	4.92723	6.64712	7.39407	6.97028	4.85313	4.46542	4.95231	6.11077	6.18352	6.75073	545.262	503.336	458.878	671.98	615.603	717.706	636.637	595.06	573.735	774.002	860.977	811.63	565.106	519.961	576.655	711.548	720.018	786.066
P23526	AHCY	Adenosylhomocysteinase	8	4.48351	3.45842	3.4727	5.01719	3.10975	7.04427	8.23695	5.22348	5.87037	6.4606	5.997	6.22146	5.02135	5.09903	5.66085	5.53053	6.06383	8.0287	741.725	572.14	574.502	830.014	514.459	1165.36	1362.67	864.142	971.159	1068.8	992.108	1029.24	830.703	843.554	936.497	914.939	1003.16	1328.22
O75367	MACROH2A1	Core histone macro-H2A.1	8	6.54553	4.57726	4.25984	6.9776	5.44391	5.38419	5.05423	5.2776	6.80878	6.24396	6.66178	5.29375	5.75998	4.58384	6.01629	4.80005	6.11884	4.19258	1120.51	783.566	729.227	1194.47	931.925	921.701	865.216	903.454	1165.57	1068.88	1140.41	906.219	986.032	784.693	1029.91	821.704	1047.46	717.713
Q96CS3	FAF2	FAS-associated factor 2	8	5.19271	4.6819	4.41597	5.43243	4.77233	5.88934	5.95574	6.20992	5.30946	6.13562	7.68019	7.83934	4.79972	4.99535	6.07835	4.81416	4.76869	5.02878	623.413	562.087	530.16	652.193	572.944	707.047	715.018	745.534	637.429	736.614	922.048	941.154	576.232	599.719	729.739	577.966	572.507	603.732
O60841	EIF5B	Eukaryotic translation initiation factor 5B	8	6.00779	4.6193	4.48423	5.99482	5.448	6.75819	6.88438	5.45554	4.91166	6.25994	5.94019	6.01948	4.61971	4.52515	4.80745	5.60376	5.74986	5.91056	674.472	518.592	503.428	673.016	611.627	758.717	772.884	612.474	551.414	702.78	666.883	675.784	518.637	508.022	539.715	629.113	645.515	663.556
P17812	CTPS1	CTP synthase 1	8	4.47369	3.13043	3.25471	5.44678	4.65159	8.66768	5.19502	4.73404	3.76256	7.07388	7.2647	7.30053	3.43656	3.93389	4.0125	5.63065	9.97802	8.05275	744.572	521.009	541.693	906.527	774.18	1442.59	864.626	787.904	626.217	1177.33	1209.09	1215.05	571.959	654.732	667.815	937.13	1660.68	1340.25
Q7Z3C6	ATG9A	Autophagy-related protein 9A	8	4.60453	4.82817	4.82691	5.78098	4.87677	6.11321	6.19535	6.4551	6.9175	5.421	5.1765	4.71658	5.75809	5.59601	6.28789	5.59852	5.36377	5.4831	616.61	646.559	646.39	774.153	653.067	818.643	829.643	864.427	926.349	725.947	693.205	631.616	771.088	749.382	842.035	749.719	718.282	734.263
Q9Y5V3-2	MAGED1	Isoform 2 of Melanoma-associated antigen D1	8	4.43591	2.9361	2.77109	6.49106	7.00382	7.32103	4.48204	4.45622	3.04325	8.12757	8.20992	7.65936	3.0433	3.1402	3.75061	7.28745	8.06068	7.78039	567.897	375.887	354.761	831.002	896.647	937.258	573.802	570.497	389.604	1040.51	1051.06	980.571	389.611	402.017	480.162	932.958	1031.95	996.066
O94973-2	AP2A2	Isoform 2 of AP-2 complex subunit alpha-2	8	4.85256	3.79716	4.08577	5.04831	4.5365	5.60108	7.88201	8.4527	6.15096	6.15236	5.32125	4.94991	5.20246	5.48623	5.79473	5.40631	5.56537	5.71432	393.42	307.854	331.253	409.291	367.796	454.106	639.033	685.302	498.688	498.802	431.42	401.313	421.789	444.795	469.807	438.316	451.211	463.287
P43246	MSH2	DNA mismatch repair protein Msh2	8	6.2985	4.41015	4.28954	5.77401	5.78386	6.23385	6.03266	5.54355	4.38174	6.49356	6.43199	6.40875	4.24381	4.83941	4.6998	5.34462	6.95235	5.83786	515.698	361.087	351.212	472.755	473.561	510.405	493.932	453.886	358.761	531.669	526.628	524.725	347.468	396.233	384.802	437.598	569.233	477.983
P26640	VARS1	Valine--tRNA ligase	8	4.66206	3.42241	3.49773	5.65162	4.34376	6.4984	6.84105	5.51481	5.10177	6.94088	7.13796	7.20768	4.24591	4.47064	4.78896	5.80047	6.39515	7.47875	395.176	290.098	296.483	479.056	368.196	550.832	579.878	467.459	432.448	588.339	605.044	610.955	359.901	378.951	405.933	491.673	542.081	633.931
Q9BQG0-2	MYBBP1A	Isoform 2 of Myb-binding protein 1A	8	8.17658	4.73469	3.94758	6.50792	6.23903	6.32925	5.31042	5.42766	4.80517	6.16235	6.76691	5.86697	4.51924	4.6204	4.75091	4.62627	6.2059	5.00277	979.962	567.452	473.117	779.973	747.746	758.559	636.453	650.504	575.898	738.556	811.013	703.155	541.63	553.754	569.395	554.457	743.776	599.581
Q15051	IQCB1	IQ calmodulin-binding motif-containing protein 1	8	3.47461	2.91119	3.02157	7.86477	6.59137	7.20412	3.89922	3.77401	3.13112	8.00852	8.62516	8.57173	2.76202	2.6319	3.44855	7.23906	7.8404	9.00069	429.437	359.802	373.444	972.029	814.646	890.377	481.915	466.44	386.983	989.795	1066.01	1059.4	341.365	325.283	426.216	894.695	969.017	1112.42
O43639	NCK2	Cytoplasmic protein NCK2	8	2.21422	1.71543	1.74609	8.82146	5.36231	8.34855	2.36843	2.15245	1.90153	9.62195	9.54707	9.81039	1.63513	1.55545	1.96309	8.67388	9.7729	12.7897	376.652	291.806	297.021	1500.59	912.163	1420.14	402.884	366.146	323.462	1636.75	1624.02	1668.81	278.145	264.591	333.934	1475.48	1662.43	2175.61
P06746	POLB	DNA polymerase beta	8	5.42263	4.58283	4.30433	5.913	5.364	6.8085	6.25078	5.41887	5.06026	6.00594	5.88888	5.74477	5.18183	4.95978	5.10939	5.81905	6.28627	5.8789	571.573	483.053	453.699	623.26	565.393	717.651	658.864	571.176	533.377	633.057	620.718	605.528	546.192	522.786	538.556	613.357	662.605	619.666
A2RRP1	NBAS	Neuroblastoma-amplified sequence	8	6.24022	5.41213	5.22716	5.80952	5.49949	6.84636	5.44586	5.53805	5.57217	6.07147	6.36066	6.56963	4.57327	4.62347	6.18905	4.46999	4.62026	4.93124	473.584	410.739	396.701	440.898	417.369	519.586	413.299	420.296	422.885	460.777	482.725	498.584	347.076	350.886	469.701	339.238	350.642	374.243
O15126	SCAMP1	Secretory carrier-associated membrane protein 1	8	4.27607	4.65299	5.04477	5.14076	3.57418	4.8714	8.57549	8.92881	8.33468	4.68838	3.72084	4.11906	6.61465	5.83516	6.74756	4.92109	4.81915	5.13496	1139.15	1239.56	1343.93	1369.51	952.167	1297.75	2284.52	2378.65	2220.37	1248.99	991.238	1097.32	1762.15	1554.49	1797.56	1310.99	1283.83	1367.96
P50552	VASP	Vasodilator-stimulated phosphoprotein	8	3.0965	2.38588	2.31653	6.13963	5.57985	7.12042	3.30908	2.76581	2.75568	9.47252	10.699	10.4914	2.29415	2.32183	2.64384	8.03413	8.49912	10.0746	676.376	521.155	506.006	1341.1	1218.82	1555.33	722.812	604.143	601.931	2069.11	2337.01	2291.68	501.118	507.164	577.502	1754.92	1856.49	2200.62
O43747-2	AP1G1	Isoform 2 of AP-1 complex subunit gamma-1	8	4.90192	4.28262	4.46392	5.58642	4.62696	5.87239	6.53109	6.51962	6.11199	5.91971	5.95553	5.75934	5.63734	5.51366	5.7625	5.3402	5.42324	5.79154	501.968	438.55	457.116	572.062	473.812	601.347	668.799	667.624	625.882	606.192	609.86	589.77	577.277	564.612	590.094	546.849	555.353	593.068
Q13724	MOGS	Mannosyl-oligosaccharide glucosidase	8	6.08253	5.09017	4.72711	6.00914	5.41866	6.37801	6.05835	6.2478	5.18772	6.09333	7.06853	6.88869	4.51705	4.31624	5.37379	4.84912	4.9618	4.73199	803.908	672.751	624.766	794.209	716.166	842.96	800.712	825.751	685.643	805.335	934.224	910.455	597.004	570.463	710.236	640.892	655.785	625.411
P50454	SERPINH1	Serpin H1	8	7.22847	3.92914	3.4027	4.58041	4.36313	7.38114	5.62835	5.83885	4.28015	5.17072	5.49773	5.24211	3.99738	5.96361	4.67946	3.97572	14.4409	4.39999	1309.72	711.919	616.534	829.923	790.554	1337.39	1019.8	1057.94	775.519	936.881	996.132	949.816	724.283	1080.54	847.87	720.36	2616.55	797.233
P00918	CA2	Carbonic anhydrase 2	8	4.61701	4.17105	3.59917	5.33968	2.92844	7.66581	8.56958	5.4751	5.81436	5.75076	5.17997	5.56013	4.94433	5.01695	5.64266	5.30357	5.87963	8.54182	864.251	780.773	673.723	999.527	548.17	1434.95	1604.13	1024.88	1088.38	1076.48	969.631	1040.79	925.522	939.115	1056.24	992.767	1100.6	1598.93
P47813	EIF1AX	Eukaryotic translation initiation factor 1A, X-chromosomal	8	5.22283	5.52542	3.92296	4.97882	5.22003	6.795	6.40787	4.91826	4.62227	6.01813	4.8802	6.43913	5.07907	4.79879	5.5047	5.63019	7.16645	6.86987	683.236	722.82	513.19	651.316	682.87	888.903	838.259	643.393	604.672	787.275	638.414	842.348	664.429	627.764	720.109	736.526	937.495	898.696
Q9HD45	TM9SF3	Transmembrane 9 superfamily member 3	8	10.5687	5.3522	4.44799	3.99221	5.8119	6.47848	5.14558	5.62474	5.21517	4.51409	5.01947	4.85479	5.14235	6.23648	5.3957	3.95971	8.55561	3.68486	2672.05	1353.19	1124.58	1009.34	1469.41	1637.94	1300.95	1422.09	1318.54	1141.29	1269.06	1227.43	1300.13	1576.76	1364.18	1001.13	2163.1	931.635
Q96J02	ITCH	E3 ubiquitin-protein ligase Itchy homolog	8	4.63042	3.55538	4.31228	5.63465	5.21726	6.00009	7.4779	7.56306	6.0361	6.04747	5.65732	5.56104	5.10866	4.62446	5.34014	5.40722	6.08686	5.73969	507.664	389.8	472.784	617.764	572.003	657.83	819.853	829.189	661.778	663.025	620.249	609.694	560.096	507.011	585.476	592.83	667.343	629.281
P21283	ATP6V1C1	V-type proton ATPase subunit C 1	8	5.08528	4.28351	4.33009	5.35375	5.02388	5.74649	6.80064	6.68261	6.65965	5.55713	5.76951	5.60249	5.11513	5.3385	5.55544	5.80269	5.72488	5.56833	876.267	738.111	746.136	922.527	865.686	990.202	1171.85	1151.51	1147.55	957.572	994.169	965.39	881.409	919.9	957.281	999.887	986.478	959.504
Q14444	CAPRIN1	Caprin-1	8	5.36769	3.27151	3.58348	6.86672	5.64902	7.95307	5.66695	5.15921	4.0887	6.51456	6.03069	6.05941	3.87413	3.74012	4.46424	7.26374	7.03824	7.40853	821.718	500.822	548.58	1051.2	864.785	1217.5	867.531	789.803	625.922	997.288	923.214	927.611	593.074	572.56	683.412	1111.98	1077.46	1134.14
Q9Y295	DRG1	Developmentally-regulated GTP-binding protein 1	8	5.78422	4.66551	4.63957	5.90003	5.9534	6.54224	6.69018	5.65449	4.89446	5.70112	5.76056	6.05957	4.66831	4.71235	5.13018	5.40637	5.81781	6.01964	843.231	680.144	676.362	860.114	867.894	953.735	975.303	824.318	713.52	831.116	839.782	883.372	680.552	686.973	747.884	788.148	848.128	877.55
Q14562	DHX8	ATP-dependent RNA helicase DHX8	8	5.24883	4.83027	4.7781	5.87495	6.60001	6.20744	5.84977	5.32422	5.14243	5.85398	5.77281	6.13135	5.32941	5.11341	5.28308	5.33887	5.50133	5.81974	559.988	515.333	509.767	626.787	704.143	662.261	624.102	568.032	548.637	624.55	615.89	654.143	568.585	545.541	563.643	569.594	586.927	620.898
Q6UVJ0	SASS6	Spindle assembly abnormal protein 6 homolog	8	3.30182	2.35109	2.31135	5.72344	5.73788	7.33793	3.23906	3.02939	2.48374	10.4513	11.8744	11.9512	2.12728	2.11057	2.45747	7.14931	7.8203	8.54257	774.894	551.771	542.444	1343.22	1346.61	1722.12	760.166	710.959	582.902	2452.78	2786.76	2804.8	499.245	495.323	576.738	1677.85	1835.33	2004.83
Q9H2J7	SLC6A15	Sodium-dependent neutral amino acid transporter B(0)AT2	8	4.97096	4.74793	5.35975	5.69868	4.86997	5.84507	6.76739	6.83177	6.86129	5.19244	4.67954	4.68426	5.82925	5.60548	6.5256	5.30638	5.2112	5.01305	649.593	620.449	700.399	744.691	636.396	763.82	884.347	892.76	896.617	678.536	611.512	612.129	761.753	732.511	852.75	693.425	680.988	655.094
Q9NVU7	SDAD1	Protein SDA1 homolog	8	9.72284	6.99554	4.95446	4.90022	6.54565	6.24979	5.09704	4.72713	4.72995	5.31441	6.04968	6.05562	4.51848	4.93168	4.65471	4.46266	5.18828	4.90187	1493.21	1074.36	760.895	752.565	1005.27	959.829	782.793	725.983	726.415	816.175	929.097	930.01	693.938	757.397	714.861	685.366	796.804	752.819
P49755	TMED10	Transmembrane emp24 domain-containing protein 10	8	6.38302	5.10201	4.38743	5.05095	4.93477	5.83736	5.84986	6.4185	5.61916	5.88105	6.75815	5.98091	5.45213	5.25362	6.42657	4.9585	4.91206	4.79394	859.535	687.034	590.81	680.158	664.514	786.056	787.739	864.313	756.674	791.939	910.049	805.387	734.182	707.45	865.4	667.71	661.456	645.55
Q14CX7	NAA25	N-alpha-acetyltransferase 25, NatB auxiliary subunit	8	3.76779	3.11332	2.95045	4.28624	3.51835	4.65175	9.49435	8.94063	7.71172	5.60428	5.22066	5.42176	5.41221	4.72414	5.37605	5.93868	6.4387	7.4289	238.992	197.479	187.148	271.878	223.17	295.062	602.23	567.107	489.157	355.481	331.148	343.904	343.299	299.654	341.005	376.692	408.409	471.218
Q96BM9	ARL8A	ADP-ribosylation factor-like protein 8A	8	10.7223	5.59871	3.78394	4.05243	6.82736	10.5564	4.44627	5.40455	3.79664	5.01816	5.5793	5.31849	3.44085	5.28252	4.20884	3.51181	8.78956	3.6619	2217.13	1157.69	782.435	837.953	1411.75	2182.83	919.391	1117.54	785.062	1037.64	1153.68	1099.75	711.492	1092.31	870.296	726.165	1817.49	757.2
Q9NVI1	FANCI	Fanconi anemia group I protein	8	5.63613	4.40666	4.15242	4.87229	5.32137	8.50988	5.23853	5.1647	4.75767	6.80148	6.49732	5.91462	3.55305	5.03162	4.69764	5.2768	8.13771	6.03009	415.188	324.619	305.89	358.92	392.001	626.884	385.899	380.46	350.476	501.034	478.628	435.703	261.737	370.657	346.054	388.718	599.468	444.209
Q9UHR5	SAP30BP	SAP30-binding protein	8	8.03778	6.70369	4.84828	6.20766	6.90871	7.10402	4.95966	4.39843	4.2771	5.87361	5.94954	5.66704	4.39951	4.77193	4.58232	4.91628	5.59102	4.80344	1653.14	1378.75	997.149	1276.73	1420.92	1461.09	1020.06	904.627	879.674	1208.03	1223.65	1165.54	904.85	981.446	942.448	1011.13	1149.91	987.926
Q8TCT9	HM13	Minor histocompatibility antigen H13	8	5.13076	5.00011	5.20813	5.75037	4.43773	5.51051	6.71507	6.60643	5.82565	5.92601	6.69762	7.28678	4.90104	4.97257	6.80108	4.49547	4.1094	4.62528	1724.12	1680.22	1750.12	1932.34	1491.24	1851.74	2256.51	2220	1957.63	1991.36	2250.65	2448.63	1646.93	1670.97	2285.41	1510.64	1380.91	1554.26
P59190	RAB15	Ras-related protein Rab-15	8	8.37507	5.45199	4.15073	4.97733	5.73548	9.08027	5.94728	6.95843	5.93654	5.4221	5.06132	4.99611	4.16288	4.14659	5.53343	4.05114	5.72547	4.28786	1217.22	792.385	603.262	723.398	833.587	1319.72	864.37	1011.33	862.809	788.041	735.605	726.129	605.027	602.661	804.221	588.788	832.133	623.193
Q9HCE1	MOV10	Helicase MOV-10	8	6.73261	4.26016	4.55212	6.13242	5.80344	6.09768	5.81131	5.96822	4.82103	6.11519	5.93455	6.38482	4.54095	5.00994	4.80768	5.08539	6.62094	5.32156	662.972	419.506	448.256	603.87	571.475	600.45	572.25	587.701	474.736	602.173	584.386	628.724	447.155	493.337	473.421	500.767	651.975	524.023
O95816	BAG2	BAG family molecular chaperone regulator 2	8	3.28025	2.44151	2.45526	6.98813	6.71627	8.07337	3.28033	3.15333	2.82348	8.62441	9.56646	9.86117	2.54884	2.55438	3.15569	7.81394	7.96654	8.69665	703.913	523.926	526.878	1499.59	1441.25	1732.47	703.931	676.678	605.893	1850.72	2052.88	2116.12	546.958	548.148	677.184	1676.8	1709.55	1866.22
O43776	NARS1	Asparagine--tRNA ligase, cytoplasmic	8	4.9684	4.15139	4.39452	5.93019	4.8794	7.0051	6.26304	5.09611	5.32562	5.90961	6.20167	6.33623	4.69527	4.66762	5.1902	6.02169	6.38025	6.58371	476.184	397.879	421.182	568.365	467.654	671.386	600.266	488.424	510.421	566.392	594.384	607.28	450.007	447.356	497.442	577.134	611.5	630.999
Q92621	NUP205	Nuclear pore complex protein Nup205	8	5.7624	3.8441	3.82793	5.51431	5.24972	6.34282	5.74386	5.30186	4.46805	7.32386	7.56167	6.76588	4.05899	4.63324	4.71905	5.74214	6.64575	6.49437	456.189	304.324	303.044	436.549	415.602	502.139	454.721	419.73	353.72	579.805	598.632	535.631	321.336	366.797	373.591	454.585	526.121	514.137
O00469-2	PLOD2	Isoform 2 of Procollagen-lysine,2-oxoglutarate 5-dioxygenase 2	8	6.67496	5.82478	5.0392	5.16981	4.42952	5.82731	5.66367	5.79063	6.14483	5.14632	4.70934	4.96328	6.78388	5.78117	6.67225	5.32264	5.02575	5.03065	543.974	474.689	410.668	421.312	360.983	474.895	461.559	471.906	500.771	419.398	383.787	404.481	552.851	471.134	543.753	433.767	409.572	409.971
Q15139	PRKD1	Serine/threonine-protein kinase D1	8	2.11903	1.77956	1.72344	2.16581	1.89819	2.72056	7.17411	7.04223	5.52184	4.37489	3.80998	3.73359	7.78209	7.22595	8.89156	9.83665	10.0615	12.139	307.905	258.579	250.425	314.703	275.816	395.312	1042.43	1023.27	802.351	635.693	553.609	542.51	1130.78	1049.97	1291.99	1429.31	1461.99	1763.86
Q9Y2L1	DIS3	Exosome complex exonuclease RRP44	8	5.5309	4.5333	4.58913	5.99121	4.77837	6.66475	6.50139	5.45673	5.29803	5.69457	5.62779	5.87165	5.12473	5.03489	5.11909	5.47887	5.91877	6.78581	720.792	590.784	598.059	780.779	622.721	868.556	847.266	711.126	690.444	742.122	733.418	765.199	667.858	656.151	667.125	714.011	771.338	884.333
Q04759	PRKCQ	Protein kinase C theta type	8	6.48911	3.91055	2.15728	2.69974	3.72016	7.99263	6.23747	6.24433	5.29366	4.22336	3.79121	3.95472	5.36406	5.35226	7.203	6.99676	8.85575	9.51394	722.288	435.274	240.122	300.502	414.083	889.642	694.278	695.042	589.225	470.093	421.991	440.191	597.061	595.748	801.75	778.793	985.713	1058.97
Q86UP2	KTN1	Kinectin	8	4.73719	3.87834	4.43976	5.47268	5.03293	5.71009	6.20291	6.83402	5.3145	6.16678	7.86256	7.42223	4.43489	4.64411	5.59803	5.31706	5.57618	5.35572	532.705	436.127	499.259	615.413	565.962	642.11	697.529	768.498	597.625	693.465	884.159	834.643	498.711	522.239	629.509	597.912	627.051	602.261
P62910	RPL32	60S ribosomal protein L32	8	6.76967	4.974	4.38025	5.55676	5.7063	6.0814	6.57512	5.58335	4.02508	6.59377	5.8757	6.69653	4.614	5.15599	4.62521	4.87194	6.8189	5.09601	1262.98	927.971	817.198	1036.69	1064.59	1134.57	1226.68	1041.65	750.937	1230.16	1096.2	1249.33	860.808	961.923	862.899	908.93	1272.16	950.733
A1A4S6	ARHGAP10	Rho GTPase-activating protein 10	8	4.28221	4.52527	4.3193	5.53679	4.26608	5.98583	7.13004	6.86743	6.63402	5.63275	5.09994	5.28561	5.84103	5.5214	6.11557	5.67107	5.50703	5.77864	493.156	521.148	497.427	637.638	491.299	689.351	821.123	790.881	764	648.689	587.329	608.711	672.676	635.866	704.293	653.103	634.211	665.491
P46977	STT3A	Dolichyl-diphosphooligosaccharide--protein glycosyltransferase subunit STT3A	8	4.82316	4.30027	4.68364	5.55431	4.16039	5.02378	6.00417	6.2471	6.06276	6.68576	7.876	7.84694	5.13589	4.8025	6.87966	4.96711	4.36311	4.58345	1156.85	1031.43	1123.38	1332.22	997.882	1204.97	1440.12	1498.39	1454.17	1603.6	1889.08	1882.11	1231.86	1151.89	1650.11	1191.38	1046.51	1099.35
P06744-2	GPI	Isoform 2 of Glucose-6-phosphate isomerase	8	4.71546	3.37353	3.78056	5.12808	2.78974	7.55086	8.72422	5.77588	6.3276	5.54482	5.24901	5.47268	4.86581	5.05034	6.36835	5.26767	5.83164	8.18374	554.594	396.767	444.638	603.122	328.106	888.071	1026.07	679.312	744.201	652.137	617.346	643.652	572.277	593.98	748.993	619.541	685.87	962.504
P55209	NAP1L1	Nucleosome assembly protein 1-like 1	8	4.77699	3.96294	3.9262	5.25866	4.40567	6.7158	7.56073	5.99274	5.12624	7.1865	5.92966	6.84987	4.53672	4.99202	5.59584	5.21513	5.83007	6.13822	316.44	262.515	260.081	348.347	291.843	444.872	500.842	396.974	339.575	476.052	392.796	453.753	300.524	330.684	370.683	345.463	386.199	406.611
O00232	PSMD12	26S proteasome non-ATPase regulatory subunit 12	8	5.72821	3.42405	3.49526	5.39118	4.97075	7.29286	6.69445	5.32043	4.11209	6.29385	6.11106	6.11036	3.91198	4.70105	5.14338	5.00925	10.0642	6.22557	927.517	554.426	565.956	872.946	804.869	1180.87	1083.97	861.49	665.834	1019.11	989.509	989.396	633.431	761.199	832.822	811.102	1629.61	1008.05
Q9HCM4	EPB41L5	Band 4.1-like protein 5	8	9.2704	7.43076	3.98175	4.58581	6.86205	6.50738	4.21962	3.85449	4.39213	6.72704	6.82363	7.098	5.48308	5.82979	4.02079	4.4046	4.26835	4.24033	973.287	780.145	418.039	481.458	720.437	683.2	443.012	404.678	461.123	706.263	716.403	745.209	575.661	612.061	422.137	462.433	448.128	445.187
P09661	SNRPA1	U2 small nuclear ribonucleoprotein A'	8	5.50465	5.02282	4.2676	6.01796	5.60484	6.77966	5.60581	5.01476	4.87041	6.03796	6.26293	6.20921	5.14512	4.84882	5.12861	5.82512	6.07286	5.78089	1046.26	954.679	811.136	1143.82	1065.3	1288.6	1065.49	953.147	925.711	1147.63	1190.39	1180.18	977.926	921.607	974.787	1107.17	1154.26	1098.76
O00178	GTPBP1	GTP-binding protein 1	8	5.25572	4.50015	4.31728	5.94577	5.25037	6.67286	6.01258	5.50471	4.59572	6.28169	5.88967	6.18128	4.54657	4.72445	5.21874	6.1696	6.12479	6.80808	476.29	407.818	391.246	538.824	475.806	604.716	544.879	498.854	416.479	569.267	533.74	560.167	412.024	428.144	472.939	559.109	555.048	616.97
P52292	KPNA2	Importin subunit alpha-1	8	5.49869	3.90773	3.47443	5.45781	5.45641	7.095	5.77821	5.00547	4.12755	7.32923	7.0627	7.1507	3.97094	4.04601	4.68791	5.93116	7.04744	6.97261	601.203	427.254	379.879	596.733	596.58	775.737	631.764	547.277	451.288	801.346	772.204	781.826	434.166	442.373	512.556	648.487	770.537	762.355
Q8IZ81	ELMOD2	ELMO domain-containing protein 2	8	5.27388	5.68	4.19183	4.91259	4.66182	5.67175	6.48901	6.03169	6.63602	6.28806	7.90897	7.67647	4.28008	4.67433	5.96923	4.39714	4.24464	5.01249	855.043	920.887	679.612	796.469	755.811	919.549	1052.05	977.906	1075.88	1019.47	1282.27	1244.57	693.92	757.839	967.779	712.899	688.175	812.664
O95757	HSPA4L	Heat shock 70 kDa protein 4L	8	3.97001	3.35925	3.07179	5.55215	4.80792	7.00716	5.36599	4.60569	5.10824	7.30926	8.56428	7.79991	3.96246	3.56024	4.3742	6.82303	6.69813	8.06028	432.195	365.705	334.411	604.435	523.414	762.834	584.169	501.398	556.108	795.723	932.35	849.138	431.373	387.586	476.197	742.789	729.192	877.483
P05387	RPLP2	60S acidic ribosomal protein P2	8	6.66844	4.59565	4.19422	5.41324	5.60974	7.0939	7.31944	6.54622	4.3731	5.8266	5.781	5.9052	3.98017	5.15898	4.79731	4.90085	6.61091	5.22505	602.599	415.289	379.014	489.172	506.928	641.045	661.426	591.555	395.178	526.525	522.404	533.628	359.671	466.195	433.512	442.869	597.4	472.166
Q96A33	CCDC47	PAT complex subunit CCDC47	8	4.6962	4.25471	4.21559	5.50046	4.24364	5.28571	6.13543	6.57421	5.68819	6.48603	7.60864	7.69919	5.05321	5.02216	6.74936	4.91109	4.60383	5.27236	716.481	649.125	643.157	839.185	647.435	806.42	936.059	1003	867.825	989.549	1160.82	1174.64	770.949	766.212	1029.72	749.266	702.389	804.385
Q9BTX1	NDC1	Nucleoporin NDC1	8	5.43539	4.88659	4.66658	5.79008	4.9899	5.92372	6.28352	6.13852	5.28381	6.27326	7.10158	6.86775	4.62974	4.96939	6.01847	5.1041	4.77236	4.86524	619.706	557.135	532.051	660.145	568.914	675.381	716.403	699.872	602.423	715.234	809.672	783.013	527.851	566.575	686.184	581.934	544.111	554.701
P46776	RPL27A	60S ribosomal protein L27a	8	4.54012	4.42479	4.71964	4.95021	4.21269	5.6142	6.89187	5.99451	5.21425	7.25361	5.28311	6.66285	5.71724	5.40868	5.55779	5.76865	5.88594	5.89985	972.781	948.07	1011.25	1060.65	902.626	1202.92	1476.68	1284.4	1117.22	1554.18	1131.98	1427.6	1224.99	1158.88	1190.83	1236.01	1261.14	1264.12
P56182	RRP1	Ribosomal RNA processing protein 1 homolog A	7	6.8124	5.67584	5.06902	5.74429	5.52973	6.25994	5.65219	5.40648	5.12407	5.82338	6.0715	6.10145	4.75462	4.84318	5.21169	5.20419	5.52413	5.19191	1218.23	1014.98	906.467	1027.22	988.854	1119.43	1010.75	966.814	916.313	1041.37	1085.74	1091.09	850.244	866.082	931.981	930.639	987.852	928.444
Q92797	SYMPK	Symplekin	7	6.44934	5.09421	4.72661	5.55491	5.67434	6.74086	5.64123	5.61995	4.58228	6.36885	6.36731	5.91297	4.39053	5.0241	4.97193	5.22378	6.1873	5.46951	322.805	254.978	236.578	278.037	284.014	337.396	282.357	281.292	229.354	318.776	318.699	295.958	219.756	251.468	248.857	261.463	309.689	273.762
O95382	MAP3K6	Mitogen-activated protein kinase kinase kinase 6	7	2.79159	2.1605	2.23366	5.59797	5.92689	7.46173	2.97635	2.69033	2.38701	10.145	11.819	11.7698	2.29701	2.08057	2.48765	7.4496	7.91416	9.81121	217.26	168.145	173.838	435.672	461.271	580.722	231.64	209.38	185.773	789.552	919.835	916.001	178.769	161.924	193.606	579.778	615.933	763.574
P62851	RPS25	40S ribosomal protein S25	7	10.2788	7.86664	5.31091	4.98341	7.46728	6.09611	5.7884	5.64907	4.57791	4.41601	5.02129	5.05924	4.68056	5.0107	4.84549	4.32764	4.89239	3.72817	1976.56	1512.71	1021.26	958.285	1435.92	1172.25	1113.08	1086.29	880.308	849.175	965.568	972.866	900.048	963.531	931.764	832.184	940.782	716.907
P04075-2	ALDOA	Isoform 2 of Fructose-bisphosphate aldolase A	7	4.0513	3.155	3.14376	4.81052	2.16343	8.04195	9.23409	4.81633	6.14248	5.53792	4.75651	6.34878	5.51606	5.05115	6.98897	5.71438	5.52858	8.99879	1118.6	871.121	868.018	1328.22	597.342	2220.45	2549.61	1329.83	1695.99	1529.06	1313.31	1752.95	1523.03	1394.66	1929.71	1577.79	1526.48	2484.64
P62873	GNB1	Guanine nucleotide-binding protein G(I)/G(S)/G(T) subunit beta-1	7	5.28816	4.35293	4.33962	4.85324	4.18187	5.49634	7.37276	7.27389	7.05	5.88562	4.72464	4.85191	6.00615	5.72248	6.56318	5.04767	5.51383	5.47572	1101.66	906.83	904.056	1011.06	871.193	1145.03	1535.94	1515.34	1468.7	1226.13	984.266	1010.78	1251.24	1192.14	1367.28	1051.56	1148.68	1140.74
Q14232	EIF2B1	Translation initiation factor eIF-2B subunit alpha	7	5.70628	4.62436	4.86909	5.47419	5.14364	6.50263	6.50573	5.7003	5.01456	6.11944	5.70589	6.18322	4.79414	5.129	4.97106	5.63394	5.81779	6.10474	690.52	559.597	589.211	662.436	622.436	786.887	787.263	689.798	606.815	740.518	690.474	748.236	580.142	620.664	601.551	681.767	704.015	738.739
Q9NV79	PCMTD2	Protein-L-isoaspartate O-methyltransferase domain-containing protein 2	7	4.83776	4.46078	5.03677	6.32876	4.8491	6.17084	6.79813	6.29341	5.60369	5.90239	5.6247	5.72127	4.89728	5.33369	5.20467	5.49622	5.44661	5.99395	1082.91	998.522	1127.46	1416.66	1085.45	1381.31	1521.72	1408.75	1254.36	1321.22	1259.06	1280.68	1096.23	1193.92	1165.04	1230.3	1219.19	1341.71
Q8IZ69	TRMT2A	tRNA (uracil-5-)-methyltransferase homolog A	7	6.09489	4.6445	4.63089	6.45018	5.86	6.71048	6.04373	5.31788	4.62531	6.36562	6.51273	6.52512	4.28847	4.34128	4.85577	5.30126	5.66967	5.76222	786.138	599.063	597.308	831.965	755.842	865.54	779.539	685.917	596.587	821.058	840.033	841.631	553.141	559.953	626.313	683.774	731.292	743.229
P48729	CSNK1A1	Casein kinase I isoform alpha	7	5.12325	4.48317	4.239	6.16959	5.46342	7.01611	5.12424	4.81967	4.24547	6.8769	6.73669	7.17065	4.15708	4.43538	4.6965	6.28809	6.16238	6.79241	860.118	752.658	711.666	1035.78	917.228	1177.9	860.284	809.151	712.752	1154.53	1130.99	1203.85	697.912	744.635	788.473	1055.68	1034.57	1140.35
P41250	GARS1	Glycine--tRNA ligase	7	5.29374	3.81848	3.55116	5.52008	4.17219	7.35047	7.22795	5.39296	5.27219	6.20875	5.99645	6.05062	4.69535	4.62042	5.1259	5.59406	6.64454	7.46472	717.047	517.22	481.011	747.704	565.131	995.634	979.038	730.485	714.127	840.986	812.229	819.567	635.993	625.843	694.312	757.725	900.015	1011.11
P05455	SSB	Lupus La protein	7	6.06438	4.01852	3.83424	5.693	4.2093	7.37816	7.9536	5.22307	5.10851	6.10185	5.44185	5.71818	4.5667	4.76389	5.46331	5.30512	6.24037	6.91595	1330.16	881.419	840.999	1248.7	923.265	1618.32	1744.54	1145.62	1120.5	1338.38	1193.61	1254.22	1001.66	1044.91	1198.32	1163.62	1368.76	1516.94
Q7L804-2	RAB11FIP2	Isoform 2 of Rab11 family-interacting protein 2	7	3.96502	4.11712	4.51836	5.01088	3.5228	4.88161	8.35279	8.68071	7.75309	4.9891	4.7269	4.63185	5.72045	5.36302	6.48618	6.12785	5.0881	6.06417	734.52	762.695	837.026	928.266	652.598	904.318	1547.35	1608.1	1436.26	924.23	875.658	858.05	1059.71	993.499	1201.56	1135.18	942.569	1123.39
O00425	IGF2BP3	Insulin-like growth factor 2 mRNA-binding protein 3	7	7.18417	4.17044	4.34375	5.93783	5.91898	6.59366	6.19994	5.76184	4.27532	6.49866	6.27596	6.66053	4.3558	4.35032	4.55929	5.17581	6.30891	5.42878	944.876	548.504	571.298	780.956	778.477	867.212	815.428	757.809	562.299	854.717	825.427	876.006	572.884	572.163	599.647	680.733	829.76	714.004
Q7L5D6	GET4	Golgi to ER traffic protein 4 homolog	7	7.90983	4.48575	4.53716	5.89467	7.06018	10.0453	5.20188	6.04424	4.16087	4.93566	5.15304	5.07352	3.47483	3.58397	5.29083	3.93048	9.17685	4.0409	821.608	465.942	471.283	612.29	733.353	1043.43	540.329	627.826	432.197	512.675	535.255	526.995	360.936	372.273	549.568	408.266	953.216	419.735
P56192	MARS1	Methionine--tRNA ligase, cytoplasmic	7	5.20148	3.55057	3.76965	5.8454	5.38275	8.18373	5.81401	5.06191	4.2501	6.54362	6.5682	6.69255	3.72611	4.03886	4.36427	5.65897	7.90251	7.44532	456.155	311.375	330.588	512.625	472.052	717.69	509.872	443.916	372.722	573.857	576.012	586.918	326.769	354.196	382.734	496.276	693.028	652.934
P22234-2	PAICS	Isoform 2 of Multifunctional protein ADE2	7	5.08253	3.4552	3.55341	5.22573	3.66631	7.29785	7.93111	5.0537	5.40455	6.24782	5.56138	5.92591	4.87506	4.87623	5.79893	5.43355	6.81821	7.79252	751.824	511.104	525.631	773.007	542.333	1079.52	1173.19	747.56	799.459	924.197	822.657	876.58	721.134	721.308	857.796	803.749	1008.57	1152.69
O95864	FADS2	Acyl-CoA 6-desaturase	7	5.35164	4.6079	4.37988	5.59923	4.76869	5.89428	6.24677	5.83072	5.20057	6.20882	7.08918	7.3984	4.52938	4.81041	5.73701	5.29069	5.61522	5.44121	683.445	588.464	559.344	715.065	608.998	752.745	797.76	744.628	664.152	792.914	905.343	944.831	578.437	614.326	732.659	675.661	717.107	694.884
P49207	RPL34	60S ribosomal protein L34	7	7.05749	4.20747	3.94743	5.87973	6.11272	6.37176	7.74889	6.21987	3.96244	5.89129	5.34425	6.40065	4.14969	4.93256	5.26825	4.89335	6.11449	5.49767	2009.27	1197.87	1123.84	1673.96	1740.3	1814.04	2206.12	1770.8	1128.11	1677.26	1521.51	1822.27	1181.42	1404.3	1499.88	1393.14	1740.8	1565.19
P51858	HDGF	Hepatoma-derived growth factor	7	4.89133	4.39694	3.94605	6.24909	4.1679	7.40761	6.9551	5.07	5.58083	5.80529	5.17544	5.64047	5.14616	4.88839	5.78309	5.74205	6.79186	6.3624	898.05	807.279	724.495	1147.33	765.227	1360.04	1276.96	930.852	1024.64	1065.85	950.211	1035.59	944.837	897.509	1061.78	1054.24	1246.99	1168.14
Q6P5R6	RPL22L1	60S ribosomal protein L22-like 1	7	4.67381	4.88497	4.31868	6.14419	5.8183	6.71112	5.17856	4.89422	4.6982	7.03958	6.93235	7.15881	4.2008	4.25432	4.3104	6.26017	6.01842	6.50308	945.154	987.856	873.338	1242.5	1176.6	1357.15	1047.23	989.725	950.087	1423.57	1401.88	1447.68	849.501	860.323	871.663	1265.95	1217.06	1315.07
P06756	ITGAV	Integrin alpha-V	7	4.59542	3.7963	4.48358	5.21004	3.87491	5.17311	7.76564	8.38706	8.09353	5.09719	4.81906	4.96525	5.95284	5.68629	6.26703	5.08765	5.07507	5.67003	515.754	426.068	503.202	584.735	434.89	580.589	871.555	941.298	908.355	572.069	540.853	557.26	668.1	638.185	703.362	570.998	569.586	636.36
Q02543	RPL18A	60S ribosomal protein L18a	7	7.39661	4.20173	4.21427	6.08742	6.48355	7.17001	7.35248	6.25339	3.94139	5.32084	5.97073	5.82895	3.68829	4.89264	4.87989	4.8045	6.51482	4.9985	1819.82	1033.77	1036.85	1497.71	1595.18	1764.07	1808.96	1538.55	969.717	1309.11	1469	1434.12	907.445	1203.76	1200.62	1182.07	1602.87	1229.8
P50502	ST13	Hsc70-interacting protein	7	3.77847	2.64837	3.00526	5.22623	4.13277	7.24618	6.19375	4.28788	4.64909	7.60462	8.46149	8.05555	3.85209	3.78573	4.61771	6.9441	6.72875	8.78196	723.385	507.029	575.354	1000.56	791.216	1387.28	1185.79	820.911	890.065	1455.9	1619.95	1542.23	737.48	724.776	884.056	1329.44	1288.21	1681.3
Q15021	NCAPD2	Condensin complex subunit 1	7	5.08912	3.87037	3.51293	5.63488	5.50347	7.83481	5.28898	5.4507	3.99643	6.69384	7.24696	6.98027	3.73621	3.93591	4.4782	5.95193	7.83857	6.9564	390.188	296.745	269.34	432.031	421.956	600.703	405.511	417.911	306.41	513.223	555.631	535.184	286.459	301.77	343.348	456.34	600.991	533.354
Q5T8P6	RBM26	RNA-binding protein 26	7	10.6754	4.66392	2.58229	4.85913	6.20979	9.37748	4.85651	4.77117	3.96159	5.38077	5.58592	5.56223	4.29618	4.26535	4.35298	5.37707	7.54173	5.68049	1447.73	632.492	350.195	658.967	842.134	1271.72	658.611	647.038	537.247	729.707	757.529	754.316	582.622	578.441	590.325	729.206	1022.76	770.354
P35249	RFC4	Replication factor C subunit 4	7	6.63935	4.25969	3.69813	5.57088	5.50041	6.86218	5.53631	5.23358	4.47019	6.80625	7.09068	6.8224	4.11338	4.39647	4.64967	5.43083	6.87396	6.04564	1188.2	762.329	661.829	996.983	984.372	1228.08	990.797	936.619	800	1218.07	1268.97	1220.96	736.143	786.807	832.12	971.92	1230.19	1081.95
Q9UNE7	STUB1	E3 ubiquitin-protein ligase CHIP	7	2.88432	2.32835	2.41624	5.68539	5.53335	7.21525	4.54084	3.79841	3.74542	8.50992	7.7641	8.89379	3.15627	2.97473	3.8492	8.37513	7.5007	10.8286	566.226	457.081	474.335	1116.11	1086.26	1416.44	891.419	745.672	735.269	1670.59	1524.18	1745.95	619.612	583.974	755.641	1644.13	1472.47	2125.78
P50570	DNM2	Dynamin-2	7	4.77913	3.38619	3.61645	4.6212	4.17986	6.48267	6.90815	6.27016	4.2988	7.70759	7.20469	6.87732	4.23496	5.24376	5.24115	5.32855	6.59971	7.01966	548.899	388.915	415.361	530.761	480.071	744.557	793.425	720.149	493.732	885.243	827.484	789.883	486.4	602.264	601.964	612.003	758	806.232
Q9BXP2	SLC12A9	Solute carrier family 12 member 9	7	5.07318	4.96573	5.27287	5.73295	4.26774	5.441	7.00324	6.86187	6.67787	4.74949	4.70404	4.28133	6.3753	5.59503	6.95867	5.55956	5.33243	5.1477	301.511	295.125	313.379	340.723	253.642	323.372	416.219	407.818	396.882	282.274	279.572	254.45	378.899	332.526	413.57	330.418	316.919	305.94
P40937	RFC5	Replication factor C subunit 5	7	7.30545	4.98058	4.07452	5.66416	6.05423	7.59751	5.82686	5.44944	4.42378	5.56163	6.48121	5.63127	4.40511	4.62881	4.88814	4.8852	7.04817	5.09391	1145.29	780.816	638.77	887.981	949.134	1191.08	913.488	854.32	693.525	871.907	1016.07	882.825	690.598	725.668	766.323	765.861	1104.96	798.583
Q15404	RSU1	Ras suppressor protein 1	7	5.3098	3.95624	3.69469	5.48177	5.31805	7.13346	5.44398	4.81974	4.53705	6.73374	8.29961	7.46968	4.14995	4.30225	4.46526	5.72341	6.82933	6.33198	443.625	330.538	308.686	457.993	444.315	595.99	454.836	402.682	379.063	562.593	693.42	624.08	346.722	359.446	373.066	478.182	570.579	529.027
P40926	MDH2	Malate dehydrogenase, mitochondrial	7	5.76544	3.5846	5.60006	6.98294	5.20388	5.50354	6.29398	7.64982	7.27933	5.88997	4.87309	4.54338	5.35822	4.34479	5.48206	4.90968	6.13716	4.59807	1021.71	635.24	992.406	1237.47	922.198	975.302	1115.38	1355.65	1290	1043.78	863.578	805.148	949.549	769.957	971.496	870.061	1087.59	814.841
P16333	NCK1	Cytoplasmic protein NCK1	7	2.37876	2.17628	2.18319	6.50535	4.68333	6.7519	3.42951	2.97619	2.89445	9.49092	10.0451	10.379	2.27424	2.15075	2.60672	7.88249	8.68154	12.5102	339.499	310.601	311.588	928.452	668.41	963.64	489.464	424.765	413.1	1354.56	1433.65	1481.31	324.583	306.958	372.034	1125	1239.04	1785.47
Q9Y6M4-2	CSNK1G3	Isoform 2 of Casein kinase I isoform gamma-3	7	4.57698	3.83287	4.71711	5.41872	3.74819	5.09571	8.11763	8.22653	8.16439	5.55052	4.53445	4.47342	5.40836	5.35298	6.41413	4.84867	5.29567	6.22369	512.386	429.084	528.072	606.617	419.604	570.456	908.755	920.946	913.991	621.371	507.625	500.792	605.457	599.258	718.051	542.801	592.842	696.732
O94927	HAUS5	HAUS augmin-like complex subunit 5	7	3.88487	2.88586	2.67406	6.40952	5.8213	6.94991	4.87976	4.86973	3.84565	8.27138	8.14055	8.04141	2.61449	3.13052	3.78608	6.9539	8.35803	8.48299	425.551	316.119	292.918	702.103	637.669	761.297	534.531	533.434	421.254	906.052	891.721	880.861	286.392	342.919	414.73	761.734	915.544	929.232
Q9BUQ8	DDX23	Probable ATP-dependent RNA helicase DDX23	7	6.62857	5.25383	4.87005	5.40432	5.77508	6.57962	5.89995	5.27907	5.01973	5.99271	6.30164	6.29481	4.52833	5.31198	5.15039	4.913	5.61551	5.18141	804.653	637.771	591.183	656.039	701.046	798.71	716.204	640.834	609.353	727.464	764.966	764.137	549.701	644.83	625.215	596.397	681.676	628.98
P18206	VCL	Vinculin	7	5.56959	4.25299	3.69435	5.22725	4.81272	6.76344	6.09036	4.555	4.64639	7.20226	8.02636	7.4637	3.92518	4.04894	4.54571	5.70588	6.12327	7.34661	898.399	686.025	595.915	843.178	776.312	1090.97	982.401	734.742	749.482	1161.76	1294.69	1203.93	633.148	653.112	733.243	920.383	987.71	1185.04
Q8NB49-3	ATP11C	Isoform 3 of Phospholipid-transporting ATPase IG	7	4.72933	4.42738	4.58502	5.44307	4.561	5.64019	6.78402	7.13436	6.67497	5.53884	5.72674	5.75944	5.35543	5.2025	6.08968	5.53154	5.14831	5.66818	579.337	542.349	561.659	666.769	558.717	690.916	831.034	873.95	817.675	678.5	701.519	705.524	656.034	637.299	745.979	677.607	630.661	694.345
P49756	RBM25	RNA-binding protein 25	7	5.51389	4.59866	4.0913	6.43139	6.23311	7.11561	4.95275	4.40191	3.88651	7.31369	6.70614	7.33706	3.94156	4.03542	4.47663	5.77049	6.3181	6.87577	1015.43	846.881	753.448	1184.39	1147.88	1310.4	912.09	810.65	715.733	1346.88	1234.99	1351.18	725.872	743.157	824.409	1062.68	1163.53	1266.23
Q8WWY3	PRPF31	U4/U6 small nuclear ribonucleoprotein Prp31	7	5.98264	5.06318	4.74819	5.84031	5.66035	6.04978	6.10841	5.51599	4.9432	6.33675	5.7466	6.02335	4.98689	4.83287	5.19425	5.36807	5.77324	5.82592	703.217	595.142	558.117	686.488	665.334	711.11	718.001	648.367	581.039	744.841	675.473	708.003	586.174	568.071	610.548	630.979	678.605	684.797
Q99816	TSG101	Tumor susceptibility gene 101 protein	7	4.3256	3.96933	4.23968	5.79608	4.8038	6.46785	4.76275	4.36624	6.03453	7.24366	7.58361	7.49005	4.43508	4.68031	5.37811	5.72797	5.99357	6.70177	640.891	588.106	628.16	858.761	711.743	958.292	705.661	646.912	894.09	1073.24	1123.61	1109.74	657.112	693.445	796.833	848.669	888.021	992.95
Q00587	CDC42EP1	Cdc42 effector protein 1	7	9.25747	4.25952	3.07173	5.01109	6.18268	9.26488	6.17034	6.0947	3.04104	5.61033	6.55589	5.70409	2.89109	4.99598	4.14018	4.22371	8.70481	4.82047	1549.61	713.002	514.179	838.808	1034.92	1550.85	1032.86	1020.19	509.041	939.115	1097.39	954.81	483.94	836.279	693.026	707.008	1457.1	806.9
P30153	PPP2R1A	Serine/threonine-protein phosphatase 2A 65 kDa regulatory subunit A alpha isoform	7	3.2256	2.52222	2.44928	5.96695	4.04858	7.45192	4.91932	4.19811	3.49141	9.27138	8.67814	8.96037	3.04531	3.13449	3.86748	7.43268	7.93683	9.39994	643.084	502.853	488.311	1189.62	807.162	1485.68	980.759	836.972	696.078	1848.42	1730.15	1786.42	607.139	624.919	771.055	1481.85	1582.36	1874.06
P60953	CDC42	Cell division control protein 42 homolog	7	5.37325	3.69267	3.33242	5.74235	5.66731	6.6726	6.41446	5.2498	4.3021	8.83635	5.05704	6.94656	4.10659	3.83626	5.60521	5.47656	6.39375	7.2947	483.831	332.504	300.066	517.067	510.31	600.83	577.587	472.715	387.38	795.664	455.358	625.499	369.776	345.434	504.718	493.134	575.722	656.848
O43752	STX6	Syntaxin-6	7	4.72313	4.726	4.62365	5.65874	4.45692	5.82095	6.72176	6.56323	7.01524	5.2608	4.64995	4.78352	6.553	5.4994	6.28004	5.70629	5.5524	5.40498	576.8	577.15	564.651	691.058	544.29	710.867	820.876	801.517	856.717	642.461	567.862	584.175	800.268	671.599	766.932	696.865	678.072	660.069
P43490	NAMPT	Nicotinamide phosphoribosyltransferase	7	6.10557	4.30072	4.51595	5.1031	5.41936	8.78763	6.54249	6.06644	4.3045	6.5294	6.0237	5.93003	3.48718	4.59569	4.99269	4.065	8.03591	5.19464	720.779	507.712	533.12	602.435	639.77	1037.4	772.359	716.16	508.159	770.814	711.114	700.056	411.672	542.533	589.4	479.885	948.662	613.241
Q8WXX5	DNAJC9	DnaJ homolog subfamily C member 9	7	5.54715	5.2085	4.80562	5.99457	5.836	6.61719	6.03766	5.7596	4.73583	5.59043	5.95218	5.92528	4.81212	4.59855	5.10007	5.42318	6.00325	6.05283	722.967	678.829	626.322	781.279	760.612	862.426	786.894	750.656	617.225	728.607	775.755	772.248	627.168	599.334	664.697	706.809	782.41	788.872
O75915	ARL6IP5	PRA1 family protein 3	7	5.86368	5.15175	4.83569	5.26893	4.43537	5.61491	7.05397	6.94357	5.82354	5.79191	7.31733	7.50004	4.85312	4.93594	6.52279	4.14279	3.7924	4.15228	1851.21	1626.45	1526.67	1663.44	1400.28	1772.67	2226.99	2192.14	1838.54	1828.55	2310.14	2367.82	1532.17	1558.32	2059.3	1307.91	1197.29	1310.91
Q9UBU9	NXF1	Nuclear RNA export factor 1	7	5.62746	4.48422	4.20651	5.42599	5.27247	6.6815	6.04919	5.66676	4.63781	6.38256	6.40223	6.3549	4.68542	4.51111	4.87069	5.45575	7.85972	5.42571	536.244	427.304	400.84	517.045	502.417	636.684	576.431	539.989	441.94	608.198	610.072	605.562	446.476	429.866	464.131	519.882	748.958	517.019
P43487	RANBP1	Ran-specific GTPase-activating protein	7	4.72811	3.7238	3.51362	5.19705	2.89072	7.37624	8.60067	5.3017	5.72522	6.41989	5.20889	5.76679	4.81999	5.11774	6.05498	5.31475	5.9887	8.25114	966.952	761.559	718.577	1062.86	591.185	1508.53	1758.94	1084.26	1170.87	1312.94	1065.28	1179.37	985.743	1046.64	1238.31	1086.93	1224.76	1687.45
O15371	EIF3D	Eukaryotic translation initiation factor 3 subunit D	7	5.62194	4.41751	3.96672	5.15874	4.99635	6.50965	6.68915	5.69859	4.58842	6.53059	6.26406	6.46114	4.79933	4.79731	5.31995	5.53116	6.21266	6.43675	752.368	591.182	530.854	690.38	668.647	871.168	895.189	762.626	614.055	873.97	838.302	864.676	642.28	642.01	711.954	740.219	831.423	861.411
Q9NVN8	GNL3L	Guanine nucleotide-binding protein-like 3-like protein	7	7.81096	5.74152	4.83448	4.95573	4.99918	5.58719	6.59327	6.32221	5.32609	5.33601	5.5637	5.53127	5.55934	5.79662	5.34791	4.77541	5.06497	4.85415	1722.53	1266.16	1066.14	1092.88	1102.46	1232.13	1454	1394.22	1174.55	1176.74	1226.95	1219.8	1225.99	1278.31	1179.36	1053.11	1116.96	1070.47
Q9NRA8-3	EIF4ENIF1	Isoform 3 of Eukaryotic translation initiation factor 4E transporter	7	10.0962	4.23419	3.8765	5.47751	7.18945	6.4478	5.84309	6.86162	4.01113	5.42643	6.31673	5.58575	3.38774	3.83531	3.93982	4.42098	8.20089	4.84884	758.469	318.089	291.218	411.492	540.1	484.385	438.956	515.472	301.332	407.655	474.538	419.624	254.501	288.124	295.975	332.121	616.083	364.264
Q9BYG3	NIFK	MKI67 FHA domain-interacting nucleolar phosphoprotein	7	6.67585	5.52918	4.78982	5.66316	5.34771	5.85555	6.1272	6.07386	5.33596	6.43975	5.55736	5.51171	5.20369	5.42686	5.37467	4.96611	5.13936	4.98219	648.033	536.725	464.955	549.73	519.109	568.406	594.775	589.597	517.969	625.115	539.46	535.029	505.13	526.792	521.726	482.067	498.884	483.628
Q96JJ7	TMX3	Protein disulfide-isomerase TMX3	7	5.08229	4.26167	4.53382	5.77486	4.56821	5.601	6.05797	6.02618	5.4748	6.35549	7.7465	7.63824	4.79242	4.61057	6.74844	5.01504	4.57909	5.13341	539.058	452.018	480.884	612.517	484.532	594.076	642.546	639.174	580.69	674.102	821.641	810.158	508.313	489.026	715.781	531.926	485.687	544.48
O95163	ELP1	Elongator complex protein 1	7	4.67708	3.75477	3.31265	5.85941	5.81324	6.56103	5.12446	4.56175	4.02245	8.03647	8.68455	8.11043	3.37495	3.49838	4.14197	6.74745	6.5745	7.14447	413.193	331.712	292.654	517.645	513.566	579.629	452.716	403.004	355.36	709.976	767.23	716.509	298.158	309.062	365.919	596.098	580.819	631.172
Q96KG9	SCYL1	N-terminal kinase-like protein	7	7.28135	4.36936	3.77863	4.97158	6.2346	7.16467	5.87858	6.40993	4.4999	5.9853	5.86503	5.71238	3.79104	4.50659	5.50122	4.3514	8.50458	5.19384	797.539	478.584	413.879	544.545	682.886	784.758	643.891	702.091	492.882	655.58	642.407	625.687	415.239	493.615	602.558	476.616	931.52	568.89
Q9UBS4	DNAJB11	DnaJ homolog subfamily B member 11	7	6.01226	4.43734	3.79524	5.63356	5.13316	7.10027	5.61717	5.05381	4.90259	6.42438	7.45651	7.29799	4.34992	4.15194	4.75708	5.33527	6.01989	6.52161	576.229	425.285	363.744	539.934	491.974	680.506	538.362	484.369	469.876	615.727	714.649	699.457	416.907	397.932	455.93	511.345	576.96	625.046
Q9H9T3	ELP3	Elongator complex protein 3	7	5.10802	3.94388	3.67651	6.10754	5.47504	7.00921	5.30388	4.89267	4.15872	7.70614	7.7863	7.90739	3.85913	3.96979	3.80114	5.63321	6.77205	6.88938	368.322	284.379	265.1	440.393	394.786	505.41	382.444	352.793	299.871	555.663	561.443	570.174	278.268	286.248	274.087	406.191	488.308	496.769
Q0VDF9	HSPA14	Heat shock 70 kDa protein 14	7	6.39732	3.97872	3.94491	4.71067	5.14636	9.63562	5.54124	5.84047	4.23756	4.81514	5.42988	4.95546	3.56439	4.25589	4.23263	4.24835	13.7025	5.36289	751.869	467.614	463.64	553.639	604.845	1132.46	651.255	686.423	498.035	565.918	638.168	582.409	418.919	500.19	497.455	499.303	1610.44	630.294
Q13618	CUL3	Cullin-3	7	4.73442	3.75731	3.93612	5.34878	5.2252	6.65101	6.12998	5.77239	5.264	6.60955	6.63158	6.44592	4.71083	4.62311	5.05812	5.62243	6.93489	6.54436	527.171	418.372	438.281	595.579	581.819	740.581	682.565	642.748	586.14	735.964	738.417	717.744	524.544	514.777	563.214	626.05	772.19	728.706
Q16342	PDCD2	Programmed cell death protein 2	7	7.24565	3.94798	3.931	5.80916	5.8541	6.69932	6.7572	7.83345	4.03242	5.81439	4.93561	6.29967	3.87622	4.20514	5.95531	4.10761	7.66658	5.02917	1951.33	1063.23	1058.66	1564.47	1576.57	1804.2	1819.79	2109.63	1085.97	1565.88	1329.21	1696.57	1043.91	1132.49	1603.83	1106.22	2064.69	1354.41
O94964-2	SOGA1	Isoform 2 of Protein SOGA1	7	1.64132	1.20437	1.31353	6.62321	5.88101	8.74981	1.63045	1.35083	1.32178	11.2188	11.2941	12.1518	1.27677	1.07746	1.28796	9.91487	10.2928	11.769	208.578	153.051	166.923	841.676	747.357	1111.92	207.197	171.663	167.971	1425.69	1435.25	1544.25	162.251	136.924	163.674	1259.98	1308.01	1495.61
P50395	GDI2	Rab GDP dissociation inhibitor beta	7	4.52285	3.71965	3.62192	5.1418	3.48221	7.31017	7.5399	5.11902	5.26209	6.14729	6.37173	6.09458	4.91602	5.68842	5.79639	5.40893	6.09523	7.76178	322.049	264.857	257.898	366.121	247.95	520.519	536.877	364.499	374.686	437.717	453.698	433.963	350.044	405.042	412.731	385.142	434.01	552.676
O75844	ZMPSTE24	CAAX prenyl protease 1 homolog	7	5.59384	4.87866	4.6961	5.63116	4.37714	5.74412	6.46581	6.05669	5.34201	6.21648	7.44367	7.48072	4.77334	4.96717	6.35373	4.67874	4.46528	4.83534	1131.74	987.043	950.107	1139.29	885.577	1162.14	1308.15	1225.38	1080.79	1257.71	1505.99	1513.49	965.736	1004.95	1285.48	946.596	903.408	978.277
Q9Y262	EIF3L	Eukaryotic translation initiation factor 3 subunit L	7	5.46942	3.28002	3.1965	5.03611	4.90356	6.91867	6.51617	6.26527	4.54767	6.52326	6.7508	6.72013	4.32748	4.45066	4.77794	5.85983	7.70203	6.75448	908.814	545.017	531.14	836.813	814.79	1149.62	1082.75	1041.05	755.653	1083.92	1121.73	1116.64	719.065	739.534	793.916	973.685	1279.79	1122.34
K7EJ78	RPS15	40S ribosomal protein S15	7	9.94896	7.08593	5.09418	4.81836	6.92127	6.44301	5.925	5.08138	4.15278	4.88926	5.60032	5.77182	4.46271	4.68478	4.21574	4.69455	5.84519	4.36478	1517.96	1081.13	777.242	735.159	1056.01	983.039	904.003	775.29	633.608	745.977	854.466	880.632	680.895	714.777	643.214	716.269	891.827	665.954
Q96JB5-4	CDK5RAP3	Isoform 4 of CDK5 regulatory subunit-associated protein 3	7	5.56834	4.66046	4.66444	5.51878	4.69416	5.60546	6.38956	6.33536	5.56658	6.24655	7.52384	6.89946	4.93222	4.76698	5.78856	5.01619	4.85137	4.97171	601.593	503.508	503.937	596.238	507.148	605.603	690.316	684.46	601.403	674.865	812.861	745.404	532.867	515.015	625.385	541.94	524.133	537.134
Q9HAV4	XPO5	Exportin-5	7	4.98639	3.82786	3.67995	4.94711	4.27579	6.66171	5.97266	5.49471	4.74095	7.52803	7.20997	7.10615	4.76261	4.82423	5.01446	5.84658	6.42728	6.69355	216.432	166.146	159.726	214.727	185.589	289.148	259.24	238.495	205.779	326.75	312.945	308.439	206.719	209.393	217.65	253.768	278.973	290.53
Q6P3W7	SCYL2	SCY1-like protein 2	7	7.01585	3.62436	3.68822	5.24508	5.7311	6.42956	9.34228	7.6048	3.68631	5.92902	5.47996	5.19813	3.5951	4.51247	5.63992	3.94275	8.39666	4.93842	659.165	340.522	346.521	492.795	538.458	604.081	877.741	714.498	346.343	557.053	514.862	488.383	337.773	423.963	529.891	370.436	788.897	463.983
P83916	CBX1	Chromobox protein homolog 1	7	5.55341	4.22055	4.03996	6.89716	4.7609	6.07555	5.17202	4.67861	6.50291	6.72388	6.97119	5.14983	5.91747	4.70971	6.05697	5.06268	6.72709	4.78011	497.013	377.726	361.564	617.275	426.086	543.743	462.88	418.721	581.99	601.766	623.9	460.894	529.595	421.505	542.081	453.094	602.054	427.805
O14579	COPE	Coatomer subunit epsilon	7	4.95165	3.67718	3.769	5.49521	4.89363	7.00538	6.75482	6.58572	4.78429	6.35041	7.84183	6.91107	3.97543	4.13517	5.17024	5.30559	6.40272	5.99068	393.713	292.378	299.679	436.932	389.1	557.009	537.086	523.641	380.406	504.931	623.516	549.51	316.092	328.794	411.093	421.856	509.09	476.329
P61006	RAB8A	Ras-related protein Rab-8A	7	8.71453	5.2453	3.68623	4.59327	5.75966	9.11442	6.11853	8.19937	5.89123	4.6457	5.42206	5.0208	3.73197	3.62043	6.43602	3.85939	5.99013	3.95096	3135.58	1887.31	1326.35	1652.71	2072.39	3279.47	2201.51	2950.22	2119.73	1671.57	1950.91	1806.54	1342.8	1302.67	2315.75	1388.65	2155.31	1421.6
Q6IQ22	RAB12	Ras-related protein Rab-12	7	6.53264	4.69119	4.15069	5.32021	4.84054	6.31668	7.21693	7.6963	6.23807	5.22917	5.42675	5.44743	4.97951	4.66568	6.21699	4.71411	5.27633	5.04078	829.56	595.72	527.083	675.598	614.685	802.136	916.456	977.329	792.153	664.036	689.126	691.753	632.333	592.481	789.477	598.63	670.025	640.114
Q8N5I2	ARRDC1	Arrestin domain-containing protein 1	7	5.92553	5.56633	4.78008	6.4231	5.7957	6.64243	5.37993	5.2187	5.28003	6.0612	5.71467	5.7575	4.84496	4.67408	5.22891	5.35246	5.71337	5.641	495.422	465.39	399.653	537.023	484.567	555.361	449.805	436.325	441.453	506.766	477.792	481.374	405.078	390.791	437.179	447.509	477.684	471.633
P48960	ADGRE5	Adhesion G protein-coupled receptor E5	7	4.54255	3.75662	4.29192	5.46516	4.12181	5.60985	7.93975	7.56869	6.75038	6.05554	5.09256	5.20864	4.78896	5.24593	6.11557	5.27266	5.70501	6.46839	526.695	435.569	497.635	633.668	477.912	650.444	920.59	877.566	782.686	702.122	590.466	603.926	555.266	608.249	709.081	611.348	661.478	749.989
P49674	CSNK1E	Casein kinase I isoform epsilon	7	4.48984	3.98546	3.87394	5.53453	5.29391	6.85299	5.8165	5.13656	4.48575	6.87103	7.22685	6.9704	4.45926	4.45007	4.80829	6.25893	6.51003	6.97568	247.811	219.973	213.817	305.471	292.191	378.243	321.035	283.506	247.585	379.238	398.877	384.723	246.123	245.616	265.388	345.454	359.313	385.014
Q9P016	THYN1	Thymocyte nuclear protein 1	7	4.9137	5.13688	4.97746	6.30593	5.42006	6.72932	5.8583	5.51283	5.35069	5.75687	5.09461	5.371	5.34352	4.72393	5.44314	5.90479	5.94182	6.21516	766.673	801.497	776.622	983.9	845.68	1049.96	914.058	860.155	834.856	898.232	794.9	838.026	833.738	737.064	849.281	921.311	927.089	969.737
P11388-4	TOP2A	Isoform 4 of DNA topoisomerase 2-alpha	7	6.17448	3.72793	4.10126	6.27194	5.10437	6.01102	5.74225	5.82552	6.29235	6.29175	6.10939	4.95142	5.36531	5.10985	6.30494	5.0748	6.61111	4.93031	526.515	317.891	349.726	534.826	435.264	512.576	489.658	496.759	536.566	536.515	520.965	422.222	457.515	435.731	537.64	432.743	563.748	420.421
Q15293	RCN1	Reticulocalbin-1	7	6.24466	4.63368	4.13203	5.07409	3.62439	6.97005	6.73791	5.7572	6.01017	6.12253	6.15595	6.43868	4.94994	5.3715	5.33468	5.06107	5.32633	6.05514	644.903	478.533	426.726	524.015	374.301	719.817	695.843	594.562	620.687	632.291	635.742	664.94	511.195	554.73	550.927	522.671	550.065	625.331
Q96N67	DOCK7	Dedicator of cytokinesis protein 7	7	5.08117	4.34558	4.0286	5.18856	4.70999	5.94985	5.01707	5.03142	4.82283	6.83442	6.93439	7.98298	5.3999	4.92455	4.58717	6.34851	6.31322	6.49978	284.791	243.562	225.796	290.81	263.986	333.479	281.198	282.002	270.311	383.057	388.66	447.432	302.655	276.012	257.103	355.823	353.845	364.301
P28066	PSMA5	Proteasome subunit alpha type-5	7	4.88814	3.50899	3.2524	5.20161	4.47754	8.10566	6.69016	4.90969	4.47853	7.16396	6.32876	6.50322	3.95664	4.25876	5.0579	5.63548	7.7946	7.78794	586.976	421.365	390.553	624.618	537.67	973.341	803.365	589.564	537.789	860.26	759.968	780.917	475.119	511.399	607.361	676.717	935.988	935.189
Q9Y3A2	UTP11	Probable U3 small nucleolar RNA-associated protein 11	7	7.24888	6.53493	6.08075	6.83036	5.85895	6.48566	5.33926	5.29012	5.36003	5.52523	4.94127	4.81275	4.70629	4.87865	4.94146	4.59306	5.30163	5.27069	1549	1396.43	1299.38	1459.56	1251.98	1385.9	1140.93	1130.43	1145.37	1180.67	1055.89	1028.43	1005.68	1042.51	1055.93	981.48	1132.89	1126.28
P49585	PCYT1A	Choline-phosphate cytidylyltransferase A	7	5.8602	5.2016	4.74871	5.07402	4.31608	6.24385	8.01344	7.63082	7.17574	4.20914	3.80944	4.06701	6.79106	6.19585	7.0203	4.18214	5.2458	4.21477	693.224	615.316	561.742	600.224	510.564	738.607	947.938	902.677	848.844	497.914	450.632	481.101	803.339	732.929	830.456	494.72	620.545	498.58
P30050	RPL12	60S ribosomal protein L12	7	8.04973	4.52709	4.2754	5.7921	6.52466	8.64989	7.04976	6.47909	3.69946	4.96715	5.51459	5.09894	3.77259	4.68056	4.67725	4.25347	7.60676	4.38151	1885.86	1060.59	1001.63	1356.95	1528.57	2026.47	1651.59	1517.9	866.697	1163.69	1291.94	1194.56	883.828	1096.54	1095.77	996.487	1782.08	1026.49
Q8TED0	UTP15	U3 small nucleolar RNA-associated protein 15 homolog	7	5.43151	4.6696	4.9146	6.01415	5.09621	5.36524	6.54655	6.6612	6.07276	5.58341	5.51203	5.30967	5.18975	5.00531	5.64469	5.60638	5.48834	5.88859	955.305	821.298	864.39	1057.78	896.331	943.648	1151.42	1171.58	1068.09	982.021	969.467	933.875	912.782	880.343	992.799	986.06	965.299	1035.7
Q8TEQ6	GEMIN5	Gem-associated protein 5	7	5.29381	4.09833	4.18037	5.56232	5.09048	6.86234	6.53627	5.53577	4.65728	7.04414	5.93335	5.94543	4.4633	5.00215	5.06567	5.7977	6.81911	6.11217	696.04	538.856	549.643	731.343	669.305	902.272	859.401	727.853	612.348	926.176	780.128	781.715	586.842	657.692	666.043	762.291	896.588	803.639
O75400	PRPF40A	Pre-mRNA-processing factor 40 homolog A	7	4.75793	3.65854	3.43172	6.10538	5.77412	7.00321	4.69218	4.2845	4.13775	7.63363	7.9509	8.34295	3.62231	3.79001	4.2087	6.36506	6.62322	7.61788	586.215	450.762	422.815	752.231	711.418	862.852	578.114	527.885	509.804	940.524	979.614	1027.92	446.298	466.959	518.546	784.227	816.033	938.584
Q9Y5X1	SNX9	Sorting nexin-9	7	4.73887	4.5095	3.98157	5.73187	5.48111	6.56897	5.54223	5.06828	4.70688	7.03253	7.53848	7.58765	4.28144	4.07981	4.17319	6.20084	6.15558	6.62121	554.021	527.205	465.486	670.112	640.796	767.978	647.942	592.533	550.281	822.172	881.323	887.072	500.543	476.97	487.887	724.94	719.648	774.085
Q9BZZ5	API5	Apoptosis inhibitor 5	7	5.70871	3.93132	4.13947	5.39814	4.55347	6.82932	6.85391	7.06008	5.05273	6.47975	6.22132	6.10843	4.54485	4.88217	5.66095	4.84067	5.87811	5.8566	733.368	505.036	531.776	693.47	584.96	877.327	880.485	906.971	649.098	832.419	799.221	784.717	583.853	627.186	727.232	621.855	755.13	752.366
Q9Y2D4	EXOC6B	Exocyst complex component 6B	7	5.78699	5.24888	4.14116	6.07328	6.19061	6.72843	5.27411	4.6451	4.86933	6.96055	6.59731	7.12935	4.66083	4.81909	4.98029	5.3608	4.8262	5.7077	730.96	662.991	523.074	767.122	781.942	849.874	666.178	586.727	615.05	879.193	833.312	900.516	588.714	608.703	629.065	677.127	609.602	720.945
Q9H5Z1	DHX35	Probable ATP-dependent RNA helicase DHX35	7	5.74604	5.1687	5.03759	6.44687	6.09883	6.37568	5.72744	5.29576	4.96759	6.17122	6.07791	5.93229	4.57739	4.66353	4.90144	5.35564	5.56953	5.88656	549.683	494.454	481.911	616.726	583.432	609.916	547.904	506.608	475.214	590.357	581.431	567.501	437.886	446.127	468.886	512.336	532.797	563.126
Q13561-2	DCTN2	Isoform 2 of Dynactin subunit 2	7	4.25707	3.13998	3.70516	5.59197	4.67332	6.67874	6.42695	5.99097	4.86151	7.14197	7.71305	7.60178	4.05375	4.12455	4.7534	5.91543	6.33577	7.03463	616.056	454.398	536.187	809.234	676.293	966.504	930.067	866.976	703.527	1033.54	1116.18	1100.08	586.632	596.878	687.882	856.044	916.872	1018.01
P61289-2	PSME3	Isoform 2 of Proteasome activator complex subunit 3	7	5.14297	3.49893	3.32297	5.10147	4.78973	6.72563	6.7151	5.92651	3.75768	8.2792	7.31481	6.92165	3.69592	4.80292	5.36356	5.03193	6.84536	6.76364	382.778	260.416	247.32	379.689	356.487	500.571	499.787	441.095	279.674	616.199	544.422	515.16	275.078	357.469	399.196	374.513	509.482	503.4
P25705	ATP5F1A	ATP synthase subunit alpha, mitochondrial	7	7.17912	3.50689	4.05223	6.59685	5.96029	5.07872	5.37472	6.80828	6.29327	6.04808	6.35599	5.65523	4.87236	4.14222	5.41439	5.24146	6.40904	5.01085	1269.03	619.902	716.301	1166.11	1053.58	897.751	950.073	1203.48	1112.44	1069.1	1123.53	999.658	861.273	732.207	957.085	926.516	1132.91	885.753
P49257	LMAN1	Protein ERGIC-53	7	6.25931	4.96626	4.87201	5.05967	4.5708	5.2976	6.18796	6.68009	6.29294	5.60766	6.04404	6.47874	5.92558	5.60848	6.30177	4.95499	4.53604	4.35608	970.386	769.924	755.313	784.405	708.615	821.292	959.326	1035.62	975.6	869.361	937.014	1004.4	918.648	869.487	976.969	768.178	703.227	675.327
Q3B726	POLR1F	DNA-directed RNA polymerase I subunit RPA43	7	5.52922	5.24802	4.80658	5.03825	5.09174	5.47569	6.15379	6.2391	6.11965	5.74804	5.89896	5.84152	5.79589	5.35281	5.42488	5.31984	4.99676	5.91924	716.745	680.293	623.069	653.101	660.034	709.805	797.707	808.764	793.28	745.109	764.673	757.227	751.311	693.876	703.218	689.603	647.723	767.302
Q9Y673	ALG5	Dolichyl-phosphate beta-glucosyltransferase	7	5.59467	4.78297	4.69272	5.72732	5.05167	6.00874	6.75694	6.26848	5.19965	5.84711	7.2069	7.68443	4.63717	4.87269	5.8004	4.66903	4.6156	4.58349	913.575	781.03	766.293	935.235	824.907	981.19	1103.37	1023.6	849.071	954.797	1176.84	1254.82	757.221	795.681	947.169	762.424	753.699	748.456
O00541	PES1	Pescadillo homolog	7	7.84705	6.61516	5.69787	5.90265	5.71365	5.52879	5.84492	5.74389	5.37773	4.99549	4.83195	4.96948	5.23831	5.84481	5.80553	4.82134	4.72624	4.49516	1119.72	943.935	813.044	842.265	815.296	788.917	834.027	819.61	767.363	712.819	689.483	709.108	747.468	834.011	828.407	687.971	674.4	641.426
Q9UL15-2	BAG5	Isoform 2 of BAG family molecular chaperone regulator 5	7	4.37258	3.15951	3.54876	5.32197	4.85938	5.83825	7.56079	7.87984	5.88457	5.90061	6.33605	6.74057	4.06024	4.31569	5.71318	5.75772	6.37517	6.37514	420.993	304.198	341.675	512.4	467.862	562.107	727.954	758.672	566.567	568.112	610.036	648.983	390.92	415.515	550.066	554.354	613.802	613.799
Q8NBQ5	HSD17B11	Estradiol 17-beta-dehydrogenase 11	7	5.59768	5.1814	4.91728	5.15319	4.42829	5.33624	6.66483	6.77289	6.00722	5.86829	7.30081	7.80254	5.0133	4.97163	6.03797	4.49379	3.98819	4.46447	947.273	876.826	832.131	872.052	749.381	903.03	1127.86	1146.15	1016.58	993.067	1235.48	1320.39	848.38	841.328	1021.78	760.465	674.904	755.504
Q6P996	PDXDC1	Pyridoxal-dependent decarboxylase domain-containing protein 1	7	6.96877	3.69942	3.85527	4.7143	5.1658	7.76023	8.68287	6.15594	3.454	6.04774	5.43805	5.35855	3.5881	5.09055	4.83275	4.12959	10.2109	4.8472	696.464	369.722	385.298	471.15	516.273	775.563	867.771	615.229	345.195	604.415	543.483	535.537	358.597	508.752	482.988	412.714	1020.48	484.432
P07195	LDHB	L-lactate dehydrogenase B chain	7	4.25857	3.06542	3.29767	5.36342	2.49227	8.04887	9.079	5.23177	5.83673	6.26897	4.99684	5.75271	4.89768	5.16453	6.19986	5.44493	5.80178	8.79898	564.637	406.439	437.233	711.128	330.445	1067.19	1203.77	693.672	773.883	831.193	662.524	762.742	649.376	684.757	822.03	721.934	769.249	1166.64
O75153	CLUH	Clustered mitochondria protein homolog	7	4.07483	2.65072	2.65536	5.30553	5.32964	7.04879	4.1641	4.19806	2.96106	8.21881	9.07067	9.85164	2.74858	2.89543	5.47595	7.07417	8.21747	8.05919	202.838	131.949	132.179	264.1	265.301	350.877	207.282	208.972	147.397	409.119	451.523	490.398	136.82	144.13	272.584	352.14	409.052	401.173
Q9BXJ9	NAA15	N-alpha-acetyltransferase 15, NatA auxiliary subunit	7	5.12126	4.33199	3.68848	5.64315	4.84936	7.18362	6.62034	5.95322	5.06006	5.78358	5.81716	5.90346	4.84318	4.25463	5.23056	6.25353	6.56455	6.89787	523.246	442.606	376.857	576.568	495.465	733.96	676.409	608.249	516.993	590.916	594.347	603.164	494.835	434.701	534.413	638.931	670.709	704.764
Q9Y5K5-3	UCHL5	Isoform 3 of Ubiquitin carboxyl-terminal hydrolase isozyme L5	7	5.97074	3.59123	3.64971	5.48702	5.05859	7.47859	7.0227	5.49557	4.69562	5.97143	6.29077	6.0422	4.16284	4.34753	5.21355	5.61556	7.58437	6.32197	658.2	395.888	402.336	604.876	557.647	824.421	774.165	605.818	517.633	658.276	693.479	666.078	458.901	479.261	574.729	619.046	836.083	696.918
P04049-2	RAF1	Isoform 2 of RAF proto-oncogene serine/threonine-protein kinase	7	7.70689	4.62977	3.92046	5.7831	6.67235	6.63579	5.44208	5.4948	4.39803	5.98739	7.34798	6.46889	4.08579	4.44366	4.16502	5.56211	6.08452	5.17137	922.464	554.153	469.254	692.199	798.636	794.26	651.381	657.692	526.415	716.651	879.504	774.283	489.043	531.877	498.525	665.747	728.277	618.979
Q9C037	TRIM4	E3 ubiquitin-protein ligase TRIM4	7	7.42474	7.32119	3.86159	4.39433	4.90719	8.54686	4.40171	4.71923	4.23867	6.6262	7.27265	8.87089	2.80286	3.34408	5.02143	5.66254	5.48952	5.09431	1437.09	1417.05	747.43	850.544	949.811	1654.29	851.973	913.431	820.414	1282.53	1407.66	1717	542.507	647.262	971.922	1096.01	1062.52	986.029
P14866	HNRNPL	Heterogeneous nuclear ribonucleoprotein L	7	7.29604	5.25831	4.48266	6.08086	5.23306	6.0584	6.5203	5.18888	5.36738	6.06876	6.49919	6.00627	4.64656	4.68496	5.28875	4.65883	5.75295	4.90784	1780.44	1283.17	1093.89	1483.9	1277.01	1478.42	1591.13	1266.23	1309.79	1480.95	1585.98	1465.7	1133.89	1143.26	1290.6	1136.88	1403.88	1197.65
Q9UNM6-2	PSMD13	Isoform 2 of 26S proteasome non-ATPase regulatory subunit 13	7	5.37247	3.75148	3.85813	5.86743	5.12597	7.06701	6.51454	5.56547	4.59468	6.8262	6.22591	5.92433	4.1369	4.71387	5.30797	5.6416	6.84107	6.66498	973.068	679.473	698.789	1062.72	928.421	1279.98	1179.92	1008.02	832.193	1236.37	1127.64	1073.02	749.28	853.781	961.385	1021.81	1239.06	1207.17
P05556-3	ITGB1	Isoform 3 of Integrin beta-1	7	4.45298	3.70981	4.34117	5.42907	3.52878	5.04072	7.97892	8.16572	7.28166	5.40505	4.38768	4.83385	5.96587	5.78526	6.84113	5.50234	5.43397	5.916	861.063	717.357	839.442	1049.81	682.352	974.711	1542.87	1578.99	1408.04	1045.16	848.436	934.71	1153.61	1118.68	1322.85	1063.97	1050.75	1143.96
Q9C0C4	SEMA4C	Semaphorin-4C	7	4.68424	4.25394	4.5994	5.42826	4.42299	5.55513	7.2657	7.26998	6.38995	6.03166	5.27992	6.33721	4.88663	5.18463	5.4755	5.26134	5.44772	6.2258	455.231	413.413	446.986	527.537	429.842	539.867	706.106	706.522	620.998	586.177	513.121	615.872	474.9	503.86	532.128	511.316	529.428	605.045
P67870	CSNK2B	Casein kinase II subunit beta	7	5.10952	4.51461	4.09308	5.67992	5.86412	6.42186	5.7921	5.01548	4.77959	6.82949	6.24971	6.74732	4.56391	4.36453	4.98714	5.77829	6.08298	7.12634	880.74	778.194	705.535	979.062	1010.81	1106.95	998.399	864.531	823.87	1177.22	1077.28	1163.05	786.692	752.324	859.646	996.019	1048.54	1228.39
P67812-3	SEC11A	Isoform 3 of Signal peptidase complex catalytic subunit SEC11A	7	5.28647	3.80781	4.00054	5.17747	4.97471	8.25896	5.47515	5.36691	4.76742	6.23567	7.14271	7.60188	4.10669	4.77241	5.28657	4.75055	7.93819	5.04989	1193.74	859.84	903.359	1169.12	1123.34	1864.95	1236.34	1211.9	1076.53	1408.07	1612.89	1716.58	927.328	1077.66	1193.76	1072.72	1792.52	1140.31
Q9NNW5	WDR6	WD repeat-containing protein 6	7	4.76245	3.70908	3.76078	5.46353	4.9397	5.85661	6.3133	5.91318	5.54216	6.78328	6.83916	6.76713	4.87378	4.64276	5.20428	6.01968	6.02661	6.58253	519.52	404.611	410.25	595.997	538.855	638.877	688.696	645.049	604.575	739.964	746.061	738.203	531.663	506.463	567.716	656.667	657.422	718.065
P54709	ATP1B3	Sodium/potassium-transporting ATPase subunit beta-3	7	4.42634	4.20839	4.89098	5.19847	3.96655	4.75308	7.81603	8.02066	7.90302	4.78063	4.4851	4.65827	6.56266	6.03014	6.80001	5.30557	4.89393	5.30017	626.719	595.859	692.506	736.044	561.617	672.981	1106.66	1135.63	1118.98	676.882	635.038	659.557	929.196	853.798	962.802	751.207	692.924	750.443
Q6DKI1	RPL7L1	60S ribosomal protein L7-like 1	7	7.9601	5.93224	5.16927	6.11177	6.4551	5.93088	5.43543	5.03525	4.84026	5.83044	6.21636	5.70102	4.68247	4.89269	4.69972	4.87735	5.27213	4.95753	874.094	651.416	567.634	671.13	708.831	651.267	596.861	552.918	531.507	640.237	682.615	626.025	514.179	537.263	516.073	535.579	578.929	544.384
Q8WVC6	DCAKD	Dephospho-CoA kinase domain-containing protein	7	5.12946	4.26588	4.76964	5.67533	5.30133	6.29443	6.47883	6.0124	5.253	6.37965	6.98768	7.16272	4.38461	4.79798	5.8147	4.56301	6.12625	4.60311	585.043	486.548	544.004	647.304	604.647	717.916	738.947	685.748	599.134	727.635	796.984	816.949	500.09	547.237	663.199	520.437	698.734	525.011
Q99747	NAPG	Gamma-soluble NSF attachment protein	7	3.80459	4.0493	4.63918	5.61801	3.57084	5.33468	8.12863	8.36241	7.67367	4.68306	4.06999	4.35553	6.47662	5.50466	6.98658	5.70721	5.5915	5.44356	834.842	888.54	1017.98	1232.76	783.55	1170.59	1783.67	1834.97	1683.84	1027.61	893.079	955.736	1421.17	1207.89	1533.07	1252.34	1226.94	1194.48
P06753-2	TPM3	Isoform 2 of Tropomyosin alpha-3 chain	7	4.85003	4.53607	4.212	5.05777	3.50652	7.2283	7.47789	5.09672	5.45091	6.7792	5.57106	6.19949	4.90363	4.98784	5.49958	5.24944	6.014	7.37954	960.838	898.639	834.438	1001.99	694.675	1431.99	1481.44	1009.71	1079.88	1343.02	1103.68	1228.18	971.456	988.139	1089.52	1039.96	1191.43	1461.96
O75110	ATP9A	Probable phospholipid-transporting ATPase IIA	7	3.90095	3.87735	4.60603	5.07897	3.47979	4.55517	9.08188	9.45469	8.20616	5.17668	4.2914	4.54643	5.47584	5.68218	6.66064	4.89941	5.05799	5.96843	501.116	498.085	591.69	652.444	447.013	585.156	1166.66	1214.55	1054.16	664.995	551.273	584.034	703.425	729.932	855.626	629.378	649.749	766.704
Q8NF37	LPCAT1	Lysophosphatidylcholine acyltransferase 1	7	5.57485	4.64042	4.76507	5.60724	4.77106	5.94906	6.02877	6.08481	5.2794	6.42325	6.88458	7.45746	4.61272	4.72251	5.8461	4.9534	5.32253	5.07677	752.733	626.563	643.394	757.107	644.203	803.26	814.024	821.589	712.841	867.287	929.576	1006.93	622.824	637.648	789.359	668.824	718.664	685.481
Q12874	SF3A3	Splicing factor 3A subunit 3	7	5.83927	5.0541	3.83016	5.82482	5.77652	6.378	5.16848	4.40362	4.34616	6.97006	6.28165	6.34528	4.94011	4.61195	4.62127	5.82493	7.07639	6.70723	707.475	612.345	464.055	705.724	699.872	772.747	626.204	533.535	526.573	844.48	761.073	768.783	598.535	558.775	559.905	705.738	857.363	812.636
Q12788	TBL3	Transducin beta-like protein 3	7	5.22559	4.49266	4.84201	5.87083	5.75887	6.87859	5.67207	5.44125	5.20448	5.92017	7.00747	6.61906	4.38508	4.21726	5.00184	5.26245	5.86295	6.33737	249.642	214.628	231.317	280.467	275.118	328.611	270.972	259.945	248.633	282.824	334.768	316.212	209.488	201.471	238.953	251.403	280.09	302.755
O95071	UBR5	E3 ubiquitin-protein ligase UBR5	7	4.77801	2.94256	2.7764	6.52448	7.48763	7.81121	5.18954	4.55933	4.05432	7.44181	7.81594	7.24486	3.56208	3.82214	3.74273	6.73041	7.10716	6.40939	201.85	124.311	117.291	275.631	316.32	329.99	219.235	192.612	171.277	314.384	330.19	306.064	150.483	161.469	158.114	284.331	300.247	270.769
P49006	MARCKSL1	MARCKS-related protein	6	5.53805	4.38361	3.22751	3.88299	3.54518	6.32585	7.3803	6.67791	7.13427	5.79024	5.31965	6.06156	6.64438	6.76091	6.56721	5.46967	4.43328	4.85743	741.003	586.536	431.847	519.552	474.352	846.412	987.5	893.518	954.58	774.746	711.78	811.049	889.032	904.624	878.706	731.853	593.182	649.934
O75569	PRKRA	Interferon-inducible double-stranded RNA-dependent protein kinase activator A	6	6.8999	3.92046	4.34704	6.20381	5.5489	6.48556	6.71328	5.87218	4.85209	5.91897	6.144	5.78273	4.27431	4.64215	5.10959	5.02603	6.64753	5.61146	403.289	229.145	254.078	362.604	324.325	379.072	392.382	343.221	283.597	345.955	359.108	337.992	249.828	271.327	298.648	293.764	388.539	327.982
Q9BRX8	PRXL2A	Peroxiredoxin-like 2A	6	6.78562	4.98262	4.65867	5.37168	4.79449	5.8904	6.23458	6.43404	5.75462	5.91834	7.15349	7.48806	4.71366	4.63387	6.19129	4.33724	4.39716	4.26017	829.33	608.969	569.377	656.52	585.976	719.917	761.982	786.36	703.323	723.332	874.291	915.181	576.098	566.346	756.691	530.092	537.415	520.673
P24941	CDK2	Cyclin-dependent kinase 2	6	5.6127	3.96825	3.82329	5.70603	5.20604	6.94258	6.40319	5.51945	4.56748	6.70551	6.88279	6.70079	4.40812	4.3686	4.83787	5.5993	6.66008	6.08795	600.227	424.367	408.865	610.207	556.738	742.445	684.762	590.254	488.449	717.092	736.051	716.587	471.408	467.182	517.366	598.793	712.234	651.05
Q96T76-8	MMS19	Isoform 5 of MMS19 nucleotide excision repair protein homolog	6	4.3835	3.74272	3.5724	5.43173	5.27937	7.8677	5.13983	4.85212	4.02388	8.08115	7.50428	7.64784	3.41797	3.6965	4.55201	5.67097	7.73548	7.40054	262.112	223.797	213.612	324.791	315.681	470.45	307.337	290.133	240.608	483.214	448.719	457.304	204.378	221.033	272.188	339.097	462.544	442.517
Q9Y487	ATP6V0A2	V-type proton ATPase 116 kDa subunit a2	6	4.7328	4.72032	4.76922	5.41673	3.96207	5.31964	7.88612	7.87982	7.46475	5.04749	4.40948	4.39688	6.3548	5.94756	6.26575	5.10473	5.13183	5.18997	487.846	486.56	491.6	558.344	408.401	548.336	812.883	812.234	769.449	520.283	454.519	453.221	655.038	613.061	645.859	526.184	528.977	534.971
Q13045	FLII	Protein flightless-1 homolog	6	5.94216	4.07895	3.75933	5.91649	5.89318	6.50988	6.1598	5.59672	4.04539	7.03219	7.36315	7.2316	4.03357	4.34568	4.31668	5.74865	5.97557	6.05101	419.85	288.202	265.619	418.036	416.389	459.962	435.227	395.442	285.832	496.867	520.251	510.957	284.996	307.048	305	406.177	422.211	427.541
Q86VP6	CAND1	Cullin-associated NEDD8-dissociated protein 1	6	4.68632	3.97607	3.66232	5.25321	4.64412	6.98537	7.19397	5.75908	4.89362	6.8094	6.00108	6.02861	4.70356	4.61166	5.33304	5.516	6.51929	7.42327	204.258	173.301	159.626	228.967	202.419	304.465	313.557	251.016	213.294	296.795	261.563	262.763	205.01	201.004	232.446	240.421	284.15	323.551
Q8IZQ5	SELENOH	Selenoprotein H	6	5.55411	4.73024	4.6808	5.83576	4.69533	5.87158	6.54761	5.93915	6.20179	5.56544	5.91303	5.93854	5.30394	5.14645	5.48364	5.88945	5.39106	5.31207	790.988	673.656	666.615	831.098	668.685	836.2	932.477	845.823	883.227	792.6	842.103	845.735	755.36	732.931	780.952	838.745	767.767	756.518
P07197	NEFM	Neurofilament medium polypeptide	6	7.5951	4.84365	3.75946	5.40459	5.67111	6.5965	5.02565	4.45819	3.6673	7.87925	7.20097	7.93529	4.73625	5.00477	4.79198	4.79071	5.41307	5.22618	1153.09	735.363	570.761	820.524	860.988	1001.48	762.993	676.843	556.77	1196.23	1093.25	1204.74	719.058	759.824	727.519	727.325	821.812	793.438
P12004	PCNA	Proliferating cell nuclear antigen	6	6.23413	5.06293	4.34981	4.48031	2.94	12.9228	6.4253	5.175	5.21431	4.92559	4.28064	4.59584	3.80603	4.12066	4.74749	3.96627	10.1769	6.57597	1932.38	1569.35	1348.3	1388.75	911.305	4005.67	1991.64	1604.08	1616.27	1526.78	1326.86	1424.56	1179.75	1277.27	1471.57	1229.42	3154.51	2038.34
Q9Y6G9	DYNC1LI1	Cytoplasmic dynein 1 light intermediate chain 1	6	5.47555	3.96006	4.20963	5.63802	4.9465	6.54666	6.98323	6.55563	5.36604	6.47301	5.87877	5.83099	4.34878	4.74521	5.31656	5.53437	6.44085	5.75013	740.7	535.692	569.453	762.677	669.132	885.592	944.649	886.805	725.885	875.628	795.245	788.78	588.276	641.904	719.191	748.656	871.278	777.843
P36543	ATP6V1E1	V-type proton ATPase subunit E 1	6	4.2861	3.84874	4.28464	4.95537	3.93236	5.01727	7.74052	7.63315	7.76489	5.8756	4.81406	4.87477	5.95887	5.74231	6.28757	5.75535	5.16131	6.06714	572.776	514.328	572.58	662.213	525.503	670.485	1034.41	1020.06	1037.67	785.188	643.329	651.442	796.317	767.377	840.243	769.119	689.735	810.785
Q9Y6M1	IGF2BP2	Insulin-like growth factor 2 mRNA-binding protein 2	6	7.64129	4.4577	4.21016	6.12893	6.51112	6.88457	6.7192	5.91909	4.15305	5.39809	6.28359	5.72903	3.8418	4.51897	4.62682	5.26335	6.41876	5.29449	586.072	341.896	322.91	470.076	499.39	528.032	515.349	453.982	318.531	414.023	481.938	439.405	294.659	346.596	354.867	403.688	492.306	406.077
Q6P2E9	EDC4	Enhancer of mRNA-decapping protein 4	6	6.74986	4.35461	4.07317	4.9009	5.45831	7.11939	6.08412	5.89557	4.47197	6.87855	6.27474	5.76769	4.44389	4.87634	5.46727	4.88415	7.02365	5.27583	695.489	448.688	419.69	504.977	562.411	733.564	626.893	607.465	460.781	708.749	646.534	594.289	457.887	502.446	563.334	503.25	723.7	543.608
P68363	TUBA1B	Tubulin alpha-1B chain	6	4.8733	2.89618	2.6625	4.94891	5.17096	6.60388	5.27215	4.83072	2.85463	11.7231	6.74662	8.42645	3.23699	3.38546	4.45566	5.32195	8.61954	7.97094	294.115	174.792	160.688	298.679	312.08	398.56	318.187	291.545	172.284	707.52	407.175	508.557	195.36	204.321	268.91	321.193	520.21	481.065
O75340	PDCD6	Programmed cell death protein 6	6	4.82785	4.59573	4.88179	6.61286	5.01518	6.04583	4.05589	4.27926	5.73037	7.60677	5.07736	5.41724	7.84595	6.24262	6.04323	5.45999	4.75165	5.51043	333.03	317.018	336.751	456.162	345.953	417.048	279.78	295.188	395.287	524.723	350.242	373.687	541.222	430.622	416.868	376.636	327.774	380.116
P61201-2	COPS2	Isoform 2 of COP9 signalosome complex subunit 2	6	5.2446	4.04413	4.05373	5.20412	4.93704	6.39203	7.25265	6.11087	5.14167	6.05005	6.72583	6.48405	4.68675	4.9847	5.067	5.49083	5.98742	6.14253	279.582	215.587	216.098	277.424	263.186	340.75	386.628	325.761	274.095	322.519	358.544	345.655	249.844	265.727	270.114	292.708	319.181	327.449
Q8N684-3	CPSF7	Isoform 3 of Cleavage and polyadenylation specificity factor subunit 7	6	5.98297	4.25083	3.49907	5.48386	4.56101	6.15117	5.6898	5.16445	4.79432	6.77965	6.82162	6.48316	5.27379	4.99033	5.19655	6.1731	6.30155	6.40276	778.818	553.341	455.483	713.848	593.718	800.712	740.655	672.269	624.088	882.524	887.987	843.929	686.502	649.604	676.448	803.568	820.288	833.463
P08865	RPSA	40S ribosomal protein SA	6	4.67936	3.98887	4.27353	5.60685	4.48387	6.64897	6.23833	5.24218	4.85251	6.76646	5.84121	6.30106	4.50219	4.49658	5.18306	6.53528	6.43525	7.92445	304.957	259.957	278.509	365.403	292.217	433.318	406.556	341.637	316.241	440.975	380.676	410.645	293.411	293.045	337.784	425.909	419.39	516.442
Q9Y5M8	SRPRB	Signal recognition particle receptor subunit beta	6	5.53699	5.3547	5.0417	5.78018	4.9876	5.73111	6.34533	6.48204	5.92705	6.26993	7.13009	6.63849	4.9888	4.94092	5.68286	4.63449	4.13523	4.3925	866.802	838.265	789.266	904.873	780.797	897.191	993.346	1014.75	927.866	981.542	1116.2	1039.24	780.985	773.489	889.638	725.519	647.361	687.636
P38159	RBMX	RNA-binding motif protein, X chromosome	6	9.80619	6.56475	3.59837	6.4576	5.97642	5.98238	4.78439	4.84958	5.41723	5.53655	6.41679	4.52046	5.3104	4.6525	5.36774	4.28644	6.39752	4.07469	1276.88	854.804	468.548	840.852	778.197	778.973	622.982	631.47	705.384	720.921	835.538	588.614	691.473	605.807	698.94	558.143	833.029	530.57
P16949-2	STMN1	Isoform 2 of Stathmin	6	4.19604	4.09814	3.74912	5.36708	2.23301	8.67706	8.9786	5.15699	6.12538	6.41216	4.71148	5.7834	4.79382	5.15043	5.54939	5.2844	5.90753	7.82599	599.497	585.511	535.645	766.808	319.035	1239.71	1282.79	736.791	875.147	916.12	673.14	826.287	684.904	735.854	792.854	754.994	844.022	1118.12
Q9Y4R8	TELO2	Telomere length regulation protein TEL2 homolog	6	3.49208	2.88854	3.12721	5.20218	4.94034	10.1649	4.30533	4.30805	3.05609	8.03281	8.18018	8.83206	2.49748	3.16473	3.32881	7.1503	9.0324	8.29651	384.975	318.439	344.751	573.501	544.634	1120.6	474.629	474.93	336.911	885.556	901.802	973.667	275.328	348.888	366.976	788.266	995.753	914.627
Q9HBF4	ZFYVE1	Zinc finger FYVE domain-containing protein 1	6	7.63146	3.1902	2.59146	3.3634	5.54865	22.3417	3.13602	2.62409	2.86306	3.40338	4.08514	3.58463	2.28641	2.77855	2.6606	2.75281	21.8624	3.29597	914.642	382.35	310.591	403.109	665.014	2677.69	375.857	314.501	343.142	407.9	489.611	429.623	274.03	333.013	318.877	329.929	2620.25	395.027
P60660	MYL6	Myosin light polypeptide 6	6	3.71843	3.35729	3.04473	7.32237	6.37121	7.80356	4.27394	3.57511	3.65492	7.55904	7.9259	7.56033	3.73983	3.28799	3.62754	7.34223	7.74892	8.08666	508.893	459.469	416.692	1002.12	871.944	1067.97	584.918	489.279	500.201	1034.51	1084.71	1034.68	511.822	449.984	496.454	1004.84	1060.49	1106.72
P57088	TMEM33	Transmembrane protein 33	6	5.58887	5.52006	5.30878	5.74649	4.80553	5.9622	7.09471	7.14423	5.62891	5.85377	7.2929	6.80151	4.48715	4.85136	5.46437	3.80191	4.12355	4.52371	1319.5	1303.25	1253.37	1356.71	1134.56	1407.64	1675.02	1686.71	1328.95	1382.04	1721.81	1605.8	1059.39	1145.38	1290.11	897.609	973.547	1068.02
P40222	TXLNA	Alpha-taxilin	6	4.9651	3.46768	3.3039	6.01696	5.15645	7.86097	5.35613	4.70132	4.1875	7.23318	7.21195	7.28832	3.73131	3.70698	3.95522	6.14074	8.10395	7.61233	704.332	491.913	468.681	853.546	731.477	1115.13	759.803	666.914	594.025	1026.07	1023.06	1033.9	529.311	525.86	561.075	871.106	1149.6	1079.86
Q6IAN0	DHRS7B	Dehydrogenase/reductase SDR family member 7B	6	5.56379	4.87076	4.55386	5.46294	4.94972	5.73687	6.47339	6.58645	5.45088	6.43844	7.25384	7.7879	4.74503	4.85724	5.76212	4.46532	4.49436	4.54706	686.387	600.891	561.796	673.946	610.631	707.739	798.601	812.55	672.458	794.29	894.883	960.769	585.379	599.223	710.854	550.873	554.454	560.957
Q13617-2	CUL2	Isoform 2 of Cullin-2	6	4.63618	4.68297	4.35664	5.79894	5.22321	6.1549	6.59712	5.6963	5.14878	6.08935	6.66562	6.19467	4.95581	4.89023	5.14364	5.85205	6.01978	5.8938	262.619	265.269	246.784	328.483	295.871	348.647	373.697	322.67	291.655	344.934	377.577	350.9	280.724	277.009	291.364	331.492	340.993	333.857
Q96MN5	TCEANC2	Transcription elongation factor A N-terminal and central domain-containing protein 2	6	5.93765	5.8063	5.42027	6.15046	5.81591	6.13613	5.9916	5.73667	5.25585	5.27313	5.45931	5.55865	5.12185	5.18323	5.38575	5.17608	5.42252	5.16866	912.174	891.996	832.691	944.867	893.471	942.666	920.462	881.299	807.432	810.087	838.688	853.951	786.846	796.275	827.389	795.177	833.036	794.038
Q92581-2	SLC9A6	Isoform 2 of Sodium/hydrogen exchanger 6	6	4.37281	4.32643	4.73712	5.02946	3.93296	5.33027	7.98972	8.19933	7.28528	5.08889	4.77632	4.71542	6.10536	5.42907	6.38779	5.35654	4.95478	5.98244	507.48	502.097	549.76	583.687	456.433	618.596	927.235	951.561	845.482	590.584	554.308	547.241	708.549	630.062	741.326	621.645	575.019	694.283
Q9H4M9	EHD1	EH domain-containing protein 1	6	4.4053	3.97333	3.80552	4.98286	4.42419	5.78439	7.45582	7.47046	6.66311	5.8902	6.30178	5.80193	5.3334	4.96739	5.5613	5.23079	5.70637	6.24185	368.416	332.291	318.257	416.718	369.997	483.75	623.533	624.757	557.238	492.599	527.02	485.217	446.034	415.425	465.093	437.453	477.225	522.008
Q9NYU2	UGGT1	UDP-glucose:glycoprotein glucosyltransferase 1	6	5.67183	4.21082	4.02552	5.71063	5.31039	6.34958	5.16391	4.97126	4.57202	6.8619	7.3188	7.44255	4.00911	4.28508	4.70858	5.24313	8.39587	5.74902	555.251	412.223	394.084	559.049	519.868	621.601	505.527	486.668	447.584	671.755	716.483	728.598	392.477	419.494	460.953	513.283	821.924	562.808
O75787	ATP6AP2	Renin receptor	6	7.96169	4.76653	4.09133	4.91418	6.07235	6.98743	6.17334	6.15698	4.78135	5.19822	6.77871	6.5253	4.09827	4.55369	5.29018	4.371	6.48325	4.79621	990.508	593.001	508.999	611.369	755.457	869.3	768.021	765.985	594.844	646.706	843.334	811.808	509.862	566.521	658.147	543.792	806.576	596.693
Q92759	GTF2H4	General transcription factor IIH subunit 4	6	6.93458	5.74339	5.32763	6.09943	5.85456	6.17475	5.74748	5.47561	5.4314	5.3405	6.00579	6.04493	4.76812	4.78411	4.57727	5.11655	5.31042	5.2635	625.642	518.172	480.662	550.294	528.202	557.09	518.542	494.013	490.025	481.824	541.846	545.378	430.183	431.625	412.964	461.618	479.11	474.876
Q6P1N0	CC2D1A	Coiled-coil and C2 domain-containing protein 1A	6	4.46096	3.76328	3.75422	6.15387	5.75662	7.36308	5.54692	4.80632	4.33652	7.20746	7.3008	7.68692	3.84626	3.81654	4.71447	6.01249	6.53146	6.94179	226.891	191.406	190.945	312.995	292.79	374.497	282.125	244.457	220.562	366.582	371.33	390.968	195.627	194.115	239.785	305.804	332.2	353.07
Q9UKS6	PACSIN3	Protein kinase C and casein kinase substrate in neurons protein 3	6	3.79895	3.7418	4.23935	5.14737	3.51496	5.05878	7.78672	8.04167	7.37979	6.84397	5.2571	6.18309	4.78653	4.82006	5.90596	5.39748	5.43131	6.66509	496.153	488.688	553.67	672.259	459.062	660.689	1016.96	1050.26	963.818	893.839	686.59	807.527	625.132	629.511	771.332	704.924	709.343	870.477
P78344	EIF4G2	Eukaryotic translation initiation factor 4 gamma 2	6	7.96075	3.92557	3.50409	5.0489	5.57524	5.90787	5.81897	5.24307	3.86045	6.96842	6.91396	7.63607	3.75984	4.34033	4.73622	5.5186	6.3067	6.97496	638.05	314.632	280.851	404.667	446.853	473.513	466.388	420.229	309.413	558.515	554.15	612.027	301.349	347.875	379.605	442.313	505.479	559.04
Q13162	PRDX4	Peroxiredoxin-4	6	5.0432	3.98654	3.58504	5.02453	3.68262	7.0932	6.9977	5.25901	5.54086	6.74486	6.53885	6.78287	4.74661	4.53662	5.62412	5.76189	5.90066	7.15083	791.709	625.829	562.799	788.778	578.119	1113.53	1098.54	825.589	869.835	1058.85	1026.51	1064.81	745.149	712.184	882.906	904.533	926.319	1122.58
Q8IYB3	SRRM1	Serine/arginine repetitive matrix protein 1	6	6.35157	5.68737	4.40226	6.1735	8.15995	7.56793	4.08502	4.02224	3.82652	6.29407	7.42902	6.95995	3.84666	3.78592	4.09106	5.92365	5.88438	5.50893	561.614	502.885	389.254	545.869	721.513	669.166	361.203	355.652	338.346	556.53	656.884	615.408	340.127	334.756	361.737	523.777	520.304	487.107
P17858-2	PFKL	Isoform 2 of ATP-dependent 6-phosphofructokinase, liver type	6	6.2527	4.23326	4.01405	5.9382	6.21335	6.94053	5.16607	4.97759	4.16918	7.09557	7.30306	6.80177	3.98274	4.05653	4.1658	5.33845	7.44141	5.90973	540.137	365.689	346.753	512.97	536.739	599.556	446.269	429.988	360.153	612.949	630.873	587.569	344.048	350.422	359.862	461.16	642.824	510.51
P62191	PSMC1	26S proteasome regulatory subunit 4	6	5.48675	4.02791	3.93141	5.916	5.16962	7.16065	6.36136	5.38602	4.74376	6.08815	5.97362	6.13722	4.44461	4.74011	5.35774	5.47037	7.11197	6.49273	787.485	578.105	564.254	849.091	741.968	1027.73	913.012	773.027	680.847	873.799	857.362	880.842	637.911	680.322	768.967	785.134	1020.74	931.867
P62195	PSMC5	26S proteasome regulatory subunit 8	6	5.76935	3.96507	3.80528	5.4205	5.06323	7.23599	6.07161	5.28584	4.17267	6.7754	6.61541	6.38214	4.01343	4.68006	4.90785	5.50433	8.00326	6.32859	423.695	291.19	279.455	398.075	371.838	531.402	445.892	388.186	306.436	497.577	485.828	468.697	294.741	343.698	360.427	404.231	587.75	464.764
Q15006	EMC2	ER membrane protein complex subunit 2	6	5.26559	4.53382	4.38057	5.63595	4.44361	5.41922	6.18409	6.43332	5.82559	6.28234	7.07275	7.1205	5.05803	4.72909	6.23033	5.21795	4.9546	5.21266	473.637	407.814	394.03	506.951	399.701	487.456	556.255	578.674	524.009	565.094	636.19	640.485	454.967	425.379	560.415	469.352	445.663	468.876
P61513	RPL37A	60S ribosomal protein L37a	6	5.38668	4.58303	3.66042	5.19722	6.021	5.52484	5.70156	3.90035	2.93797	10.6589	4.11393	8.25811	4.42284	4.01559	5.11251	4.46948	6.39007	9.64547	1536.62	1307.37	1044.18	1482.58	1717.57	1576.03	1626.44	1112.62	838.094	3040.6	1173.55	2355.74	1261.67	1145.5	1458.41	1274.98	1822.85	2751.5
Q96IJ6-2	GMPPA	Isoform 2 of Mannose-1-phosphate guanyltransferase alpha	6	7.43748	3.7	3.61965	5.10253	6.76342	7.73778	8.96589	7.03958	3.48565	4.82134	5.64524	5.14693	3.02391	4.69342	4.81016	4.11815	9.37957	4.50933	825.475	410.657	401.74	566.323	750.662	858.805	995.111	781.313	386.867	535.114	626.557	571.25	335.619	520.916	533.873	457.068	1041.03	500.484
O75976	CPD	Carboxypeptidase D	6	6.43026	4.80712	4.46269	5.66197	5.37798	6.3173	5.9861	5.9786	5.54434	5.69679	5.38419	5.10101	6.18501	6.27987	5.44354	5.21706	5.0297	5.09648	911.682	681.554	632.72	802.755	762.49	895.668	848.709	847.647	786.077	807.691	763.37	723.221	876.911	890.36	771.785	739.675	713.111	722.579
Q9H497	TOR3A	Torsin-3A	6	8.7091	3.80587	3.35017	5.27438	6.27111	7.3708	5.21583	5.51657	4.0137	6.72389	7.55034	7.22405	3.91559	3.99345	4.56405	4.94198	5.92225	5.63687	989.29	432.319	380.555	599.131	712.352	837.268	592.48	626.642	455.926	763.785	857.663	820.598	444.782	453.626	518.443	561.373	672.724	640.307
O14975	SLC27A2	Very long-chain acyl-CoA synthetase	6	5.23516	4.51041	4.68701	5.47727	4.93203	5.46322	6.34886	5.75835	5.32695	7.38053	6.88658	7.69834	4.33929	4.78296	5.66758	4.74193	4.9508	5.81273	283.938	244.63	254.209	297.069	267.497	296.308	344.342	312.314	288.917	400.296	373.506	417.533	235.349	259.412	307.391	257.187	268.515	315.264
Q96J01	THOC3	THO complex subunit 3	6	5.36746	4.23813	3.88638	5.73023	5.27309	6.5433	6.1397	5.54978	4.57535	6.93492	6.75297	7.02037	4.20865	4.54397	4.87904	5.69532	6.27121	6.39014	478.529	377.845	346.486	510.871	470.116	583.359	547.377	494.783	407.909	618.274	602.052	625.892	375.217	405.112	434.985	507.759	559.102	569.705
P51570	GALK1	Galactokinase	6	7.45371	3.67961	3.2437	4.88719	6.73115	11.5302	4.00774	7.44507	4.20249	4.32656	4.85252	4.59608	2.9088	3.67196	4.12055	3.8911	14.2306	4.22088	863.023	426.042	375.571	565.861	779.363	1335.02	464.035	862.023	486.583	500.948	561.847	532.155	336.793	425.155	477.096	450.529	1647.69	488.712
Q13283	G3BP1	Ras GTPase-activating protein-binding protein 1	6	6.28462	3.80196	3.68534	6.79273	5.40928	7.53306	6.71182	5.52259	3.68699	5.92219	6.29061	5.93896	3.76236	3.65171	4.4942	6.69735	6.82613	6.98811	881.212	533.101	516.748	952.458	758.475	1056.27	941.114	774.364	516.98	830.395	882.052	832.745	527.548	512.033	630.165	939.085	957.143	979.854
P06737	PYGL	Glycogen phosphorylase, liver form	6	4.88261	3.60078	3.81364	5.7128	4.52359	6.96743	6.91502	5.43257	4.90817	6.89107	6.4537	6.59527	4.48577	4.53947	4.77678	5.71375	6.5182	7.26938	375.714	277.078	293.458	439.597	348.088	536.141	532.107	418.034	377.681	530.264	496.609	507.503	345.178	349.31	367.571	439.67	501.572	559.375
O15372	EIF3H	Eukaryotic translation initiation factor 3 subunit H	6	5.29228	3.63731	3.69207	5.10641	5.16699	6.29493	7.30081	5.72807	4.39817	6.75968	7.32533	6.73005	4.23533	4.29815	5.00641	5.84085	6.31549	6.87168	1118.79	768.931	780.508	1079.5	1092.31	1330.76	1543.4	1210.92	929.778	1429	1548.58	1422.74	895.355	908.633	1058.36	1234.76	1335.1	1452.68
Q9NX58	LYAR	Cell growth-regulating nucleolar protein	6	6.97615	5.31233	4.38804	5.31275	5.76964	5.75772	6.08977	5.28211	5.14138	6.34507	5.90121	6.42726	5.06767	5.04502	5.47037	4.85736	5.3318	5.52437	823.487	627.084	517.978	627.133	681.067	679.659	718.856	623.516	606.905	748.993	696.598	758.694	598.204	595.53	645.739	573.378	629.383	652.114
O43852-3	CALU	Isoform 3 of Calumenin	6	5.4888	4.56009	3.92055	4.68607	3.53247	5.77779	6.48132	5.02228	5.12546	7.16964	5.69461	7.18454	5.41215	5.65398	6.5261	5.0427	5.74096	6.98047	651.993	541.676	465.707	556.639	419.608	686.321	769.891	596.577	608.833	851.654	676.44	853.423	642.888	671.614	775.21	599.002	681.945	829.183
A1L0T0	ILVBL	2-hydroxyacyl-CoA lyase 2	6	5.33913	4.23404	4.90822	5.33325	4.78117	6.13707	5.95748	6.04431	5.42667	5.9801	6.81204	7.30783	4.95231	7.16993	5.15298	4.45432	4.78924	5.21991	184.062	145.965	169.207	183.86	164.827	211.571	205.38	208.373	187.08	206.159	234.84	251.932	170.727	247.178	177.645	153.559	165.105	179.953
Q8WUM0	NUP133	Nuclear pore complex protein Nup133	6	6.25881	3.35573	3.60035	5.25352	5.19145	6.18449	6.89648	6.50557	4.27217	7.53703	6.38094	6.45708	3.92908	4.47003	5.80347	4.84693	6.93791	6.11894	371.178	199.011	213.518	311.56	307.879	366.771	408.995	385.813	253.361	446.983	378.421	382.937	233.014	265.095	344.174	287.447	411.453	362.884
P16989	YBX3	Y-box-binding protein 3	6	7.5406	4.37521	4.25194	5.93586	6.10241	6.42282	6.62366	6.0758	4.17624	5.88343	6.28528	6.59948	3.96833	4.74211	4.86862	4.9714	5.94263	5.23419	1419.3	823.508	800.306	1117.26	1148.6	1208.91	1246.72	1143.6	786.058	1107.39	1183.02	1242.16	746.925	892.566	916.379	935.723	1118.53	985.186
Q07955	SRSF1	Serine/arginine-rich splicing factor 1	6	6.34679	4.56574	3.31535	5.75744	4.54058	6.05055	6.39803	4.63205	5.05903	7.04618	5.56214	5.66045	5.28143	5.08041	6.04341	5.48346	7.19521	5.98177	814.149	585.68	425.284	738.549	582.453	776.147	820.721	594.186	648.958	903.864	713.495	726.107	677.487	651.7	775.232	703.403	922.981	767.324
Q8TDY2	RB1CC1	RB1-inducible coiled-coil protein 1	6	3.99437	4.15644	3.55468	5.18595	4.10113	5.79646	6.31713	5.53904	5.28343	7.02336	6.6346	7.52695	5.21128	4.88143	4.62811	6.48087	6.11257	7.57219	426.743	444.059	379.769	554.048	438.149	619.272	674.898	591.771	564.462	750.35	708.816	804.151	556.754	521.514	494.449	692.392	653.044	808.984
Q8IXU6	SLC35F2	Solute carrier family 35 member F2	6	4.26006	4.07333	4.5951	5.19644	4.46345	4.98902	8.28374	9.39885	7.97112	5.16435	4.79562	4.49305	5.40137	4.98645	6.11896	4.96227	5.25688	5.58994	292.398	279.581	315.394	356.668	306.358	342.432	568.571	645.109	547.114	354.465	329.157	308.39	370.734	342.255	419.987	340.596	360.817	383.677
P33240	CSTF2	Cleavage stimulation factor subunit 2	6	6.98306	4.8168	4.19631	5.47953	4.89405	6.23574	5.97275	5.54772	4.99386	6.41602	5.86996	5.53092	4.64779	5.37736	5.42115	5.07388	7.00299	5.54009	552.828	381.332	332.21	433.798	387.447	493.665	472.845	439.197	395.35	507.938	464.708	437.867	367.952	425.71	429.176	401.684	554.407	438.593
Q9H0S4	DDX47	Probable ATP-dependent RNA helicase DDX47	6	6.45802	4.795	4.73297	5.75993	5.23615	6.31981	6.16841	5.60587	5.36798	5.88149	6.3291	5.83439	5.00036	5.09641	4.95065	5.18759	5.62266	5.65321	313.444	232.729	229.718	279.562	254.14	306.736	299.388	272.085	260.539	285.462	307.187	283.176	242.696	247.358	240.283	251.783	272.9	274.382
Q99614	TTC1	Tetratricopeptide repeat protein 1	6	4.14422	3.17686	3.3394	5.758	5.4068	7.79947	4.87485	5.62479	4.39118	7.33872	7.13762	7.98785	3.29537	3.86055	5.2722	6.04716	7.307	7.23796	181.08	138.811	145.914	251.593	236.247	340.794	213.004	245.773	191.871	320.662	311.875	349.025	143.99	168.685	230.366	264.228	319.276	316.259
Q9NYV6	RRN3	RNA polymerase I-specific transcription initiation factor RRN3	6	5.2059	4.28977	4.3412	4.91092	5.0464	5.6709	6.33468	5.86808	5.33195	6.45651	6.25568	6.37879	5.10808	5.2675	5.36833	5.60365	5.76677	6.79489	338.208	278.69	282.032	319.044	327.846	368.417	411.54	381.227	346.397	419.455	406.408	414.406	331.853	342.21	348.76	364.048	374.646	441.438
Q9BZH6	WDR11	WD repeat-containing protein 11	6	5.73312	3.66754	3.51677	4.99206	3.79587	8.05008	7.83251	6.04143	5.30034	5.11748	5.08234	5.56927	4.39033	4.70873	5.45527	4.73924	9.68763	6.32	924.511	591.42	567.107	805.008	612.114	1298.14	1263.05	974.228	854.722	825.234	819.567	898.088	707.975	759.319	879.706	764.239	1562.21	1019.15
Q8N1F7	NUP93	Nuclear pore complex protein Nup93	6	5.91997	4.22386	3.99473	5.7556	5.58902	6.28978	5.63208	5.69311	4.88923	6.61159	7.21126	6.67812	4.41409	4.34518	4.99176	5.51478	6.19409	6.05176	557.716	397.927	376.34	542.231	526.537	592.556	530.594	536.344	460.61	622.873	679.367	629.14	415.848	409.356	470.27	519.543	583.541	570.132
P30876	POLR2B	DNA-directed RNA polymerase II subunit RPB2	6	4.08055	2.64358	2.48502	6.19762	6.31012	6.87858	3.65986	3.39136	2.89196	9.60871	9.92506	9.47859	2.67912	2.59278	3.03095	7.41634	7.89241	8.83738	650.214	421.24	395.975	987.557	1005.48	1096.06	583.179	540.395	460.818	1531.1	1581.5	1510.36	426.902	413.146	482.965	1181.75	1257.61	1408.19
P08621	SNRNP70	U1 small nuclear ribonucleoprotein 70 kDa	6	6.21033	4.08208	3.88669	5.90297	5.12437	6.91943	6.2523	5.54807	4.56812	6.4979	6.26204	5.82129	4.90731	4.98422	5.76832	5.34273	6.38424	5.53759	928.036	610.003	580.806	882.106	765.758	1034	934.308	829.072	682.635	971.009	935.764	869.901	733.32	744.814	861.985	798.387	954.024	827.506
Q9P2W9	STX18	Syntaxin-18	6	4.97707	4.51462	4.46357	5.89629	4.74344	5.74423	5.86551	5.64005	5.26963	6.97706	7.2385	8.03801	4.62419	4.69975	5.82464	5.1326	4.70824	5.64258	512.809	465.161	459.901	607.521	488.737	591.853	604.349	581.119	542.953	718.876	745.814	828.191	476.45	484.236	600.138	528.834	485.11	581.38
Q13217	DNAJC3	DnaJ homolog subfamily C member 3	6	8.30278	5.32668	3.95483	5.05189	5.38755	6.02942	5.51229	5.60658	4.81996	5.88053	6.78637	6.69976	4.99136	4.78312	5.36765	4.79057	5.27767	5.431	741.957	476.006	353.414	451.449	481.445	538.804	492.592	501.018	430.724	525.499	606.447	598.707	446.041	427.431	479.666	428.097	471.625	485.328
Q9BZM4	ULBP3	UL16-binding protein 3	6	4.69699	3.99131	4.37278	5.33737	4.49354	5.52833	7.81838	7.39956	6.94928	5.82786	5.32284	5.69328	5.23651	5.18179	5.55278	4.75133	5.82603	6.02004	439.488	373.46	409.153	499.408	420.452	517.276	731.552	692.363	650.231	545.302	498.049	532.71	489.971	484.85	519.563	444.573	545.131	563.284
Q8IWU2	LMTK2	Serine/threonine-protein kinase LMTK2	6	4.76177	3.64586	4.01541	5.58562	4.31537	5.78782	7.68708	7.10565	6.31563	6.31244	5.475	5.8934	4.73308	4.76892	6.05056	5.45513	6.00236	6.0889	531.896	407.247	448.526	623.921	482.032	646.507	858.656	793.71	705.464	705.107	611.565	658.3	528.691	532.694	675.855	609.345	670.471	680.138
P20338	RAB4A	Ras-related protein Rab-4A	6	8.01389	4.82931	3.43674	4.95464	6.12639	8.85129	5.23641	6.45423	4.73849	6.00613	5.78554	5.7335	3.84841	4.20991	5.29386	4.16211	7.26261	5.05653	746.125	449.628	319.974	461.296	570.391	824.09	487.531	600.914	441.173	559.195	538.657	533.812	358.302	391.959	492.88	387.509	676.178	470.783
P29992	GNA11	Guanine nucleotide-binding protein subunit alpha-11	6	4.55378	4.23797	4.46486	5.6344	4.14101	5.20303	7.53943	7.57728	7.39529	5.62445	4.93576	4.96231	5.55075	5.61819	6.22047	4.97877	5.71187	5.65039	535.784	498.626	525.322	662.927	487.218	612.173	887.066	891.52	870.107	661.756	580.726	583.85	653.084	661.018	731.882	585.787	672.041	664.807
O60762	DPM1	Dolichol-phosphate mannosyltransferase subunit 1	6	5.29617	4.74101	4.50464	5.57428	4.39382	5.499	6.30552	6.68002	5.44975	6.31174	7.60528	8.00506	4.80572	4.78084	6.75089	4.74193	4.15776	4.39658	694.009	621.261	590.287	730.453	575.766	720.588	826.274	875.348	714.134	827.089	996.595	1048.98	629.741	626.48	884.635	621.382	544.832	576.128
Q13190	STX5	Syntaxin-5	6	4.97143	3.54308	3.33306	5.53105	5.57917	6.66036	4.42298	4.22939	3.86655	7.56256	8.33726	9.0171	3.64518	3.84232	4.37312	6.58457	7.09756	7.40324	916.597	653.247	614.526	1019.77	1028.65	1227.99	815.477	779.785	712.886	1394.33	1537.16	1662.51	672.073	708.42	806.285	1214.02	1308.6	1364.96
P19022	CDH2	Cadherin-2	6	4.70879	4.16756	4.29616	5.11232	4.62408	5.58132	7.33172	7.23967	6.64543	6.11983	5.16332	5.39879	5.36548	5.25737	6.13924	5.30811	5.5448	5.996	300.849	266.269	274.486	326.631	295.437	356.595	468.43	462.549	424.583	391.002	329.889	344.934	342.806	335.898	392.242	339.14	354.262	383.09
Q14746	COG2	Conserved oligomeric Golgi complex subunit 2	6	6.65953	4.05	3.74946	5.50328	6.05164	6.83551	6.08255	6.03339	4.33508	6.80026	7.24528	6.48216	3.69538	4.24851	4.57707	4.88609	7.16657	5.59824	655.839	398.849	369.252	541.97	595.973	673.17	599.018	594.176	426.924	669.699	713.524	638.371	363.926	418.399	450.756	481.189	705.773	551.322
Q9UBB9	TFIP11	Tuftelin-interacting protein 11	6	5.00826	4.56527	4.04694	5.87103	5.17683	6.44261	5.22706	4.8383	4.68639	7.20465	6.77776	6.28122	5.25521	5.29566	5.17602	5.98607	5.91092	6.2498	440.902	401.904	356.273	516.857	455.742	567.175	460.165	425.94	412.567	634.262	596.68	552.968	462.642	466.203	455.671	526.984	520.368	550.201
Q3SXY8	ARL13B	ADP-ribosylation factor-like protein 13B	6	4.31298	3.81065	4.55068	5.70855	3.88087	4.92217	8.24395	8.29655	7.50685	5.89859	5.23799	5.48552	4.91678	5.1952	6.46753	4.88127	5.06736	5.61651	488.055	431.212	514.953	645.978	439.158	556.991	932.882	938.835	849.473	667.483	592.729	620.74	556.381	587.887	731.863	552.363	573.42	635.563
O00567	NOP56	Nucleolar protein 56	6	5.47499	4.44354	4.12515	5.67044	5.20757	6.00221	5.80761	5.84038	5.88322	5.98721	6.13372	5.89939	5.39862	5.36255	5.55699	5.25984	6.119	5.82757	640.41	519.761	482.519	663.272	609.13	702.079	679.316	683.149	688.16	700.325	717.462	690.051	631.476	627.258	650.001	615.243	715.74	681.651
Q6NXE6	ARMC6	Armadillo repeat-containing protein 6	6	5.91388	4.42984	4.31944	4.22549	4.36484	12.9466	4.1766	7.06695	4.06098	4.61377	4.8358	4.49712	2.95024	3.91051	3.57427	3.80386	15.7516	4.55822	942.035	705.639	688.053	673.088	695.285	2062.29	665.3	1125.71	646.882	734.938	770.305	716.355	469.951	622.914	569.354	605.926	2509.1	726.09
Q9BQ75	CMSS1	Protein CMSS1	6	5.92227	5.38735	5.40009	6.34263	5.28424	6.17834	6.3592	5.6462	5.54756	5.91381	5.05133	5.04642	5.13907	5.22171	5.48196	5.15811	5.33143	5.58828	1143.22	1039.96	1042.42	1224.36	1020.05	1192.65	1227.56	1089.92	1070.88	1141.58	975.093	974.144	992.029	1007.98	1058.22	995.705	1029.16	1078.74
P22087	FBL	rRNA 2'-O-methyltransferase fibrillarin	6	6.54974	4.79273	4.40869	6.03621	5.05046	5.43831	6.93487	6.76129	6.12384	5.25447	5.0529	4.45561	5.65117	5.70001	6.26878	4.89492	5.67681	4.94919	1079.68	790.05	726.742	995.028	832.534	896.468	1143.17	1114.55	1009.47	866.164	832.936	734.478	931.558	939.608	1033.37	806.894	935.784	815.841
Q9BT22	ALG1	Chitobiosyldiphosphodolichol beta-mannosyltransferase	6	5.39757	4.2818	4.42851	5.74234	4.65973	5.94895	6.86935	6.29782	5.3243	6.38581	6.93409	7.23888	4.51962	5.00335	5.78798	4.85357	5.11381	5.21252	467.793	371.093	383.808	497.674	403.847	515.58	595.349	545.816	461.444	553.441	600.96	627.375	391.704	433.628	501.629	420.646	443.201	451.756
P43307	SSR1	Translocon-associated protein subunit alpha	6	4.77672	4.52706	4.54843	4.89951	4.3967	9.42253	5.57743	6.19165	5.63229	6.13366	7.35251	6.98601	4.31029	4.07312	6.0506	4.76367	5.97623	4.38159	593.935	562.892	565.55	609.203	546.684	1171.59	693.495	769.867	700.316	762.657	914.208	868.637	535.94	506.45	752.329	592.313	743.082	544.805
Q9Y2X3	NOP58	Nucleolar protein 58	6	5.82795	4.42519	3.99332	5.48361	4.64641	5.62891	6.87269	6.59648	6.24614	5.66091	5.26594	4.77497	6.00746	5.76361	6.16878	5.1221	6.1114	5.40412	781.358	593.289	535.387	735.192	622.948	754.672	921.426	884.394	837.424	758.963	706.009	640.184	805.425	772.731	827.053	686.724	819.359	724.535
O43395	PRPF3	U4/U6 small nuclear ribonucleoprotein Prp3	6	8.3319	4.81837	4.7136	5.98459	6.13192	6.80437	5.57277	5.55574	4.77229	5.5138	6.25622	5.54792	4.14177	4.75433	4.76518	5.06862	5.98527	5.28134	493.464	285.372	279.167	354.442	363.168	402.994	330.052	329.043	282.642	326.559	370.53	328.58	245.3	281.579	282.221	300.193	354.482	312.791
O43290	SART1	U4/U6.U5 tri-snRNP-associated protein 1	6	7.1233	5.97156	4.73253	6.2676	6.49991	6.76685	5.54477	5.10796	4.66281	5.93683	5.72321	5.9687	4.53907	4.35702	4.73861	5.0792	5.42197	5.55812	779.332	653.325	517.768	685.714	711.13	740.335	606.631	558.842	510.14	649.525	626.155	653.012	496.602	476.685	518.433	555.695	593.197	608.092
Q9Y224	RTRAF	RNA transcription, translation and transport factor protein	6	6.24988	4.52123	4.17956	5.90733	5.70745	6.26772	6.40447	5.41126	4.82019	5.91132	6.6667	6.64339	4.59411	4.71368	4.81489	5.33503	6.1536	5.69817	359.602	260.14	240.481	339.893	328.392	360.628	368.497	311.35	277.341	340.122	383.585	382.244	264.333	271.213	277.037	306.964	354.062	327.858
Q16625	OCLN	Occludin	6	4.35712	4.05877	4.75407	5.45396	4.10038	4.89366	8.44331	8.28801	7.98408	5.1919	4.28102	4.53763	5.82884	5.41187	6.74613	5.32961	4.86831	5.47133	440.761	410.58	480.915	551.715	414.789	495.037	854.114	838.404	807.658	525.205	433.062	459.02	589.638	547.457	682.43	539.136	492.472	553.472
P62136-2	PPP1CA	Isoform 2 of Serine/threonine-protein phosphatase PP1-alpha catalytic subunit	6	4.3994	3.57148	3.76411	5.07513	4.09765	5.56669	7.12947	6.69007	5.18253	8.23833	5.08623	6.33735	4.77535	4.22527	5.96683	5.45927	6.553	7.88184	395.752	321.276	338.604	456.538	368.608	500.756	641.337	601.81	466.199	741.085	457.536	570.081	429.57	380.087	536.751	491.093	589.48	709.017
Q9BUP3-3	HTATIP2	Isoform 3 of Oxidoreductase HTATIP2	6	7.35372	3.84981	3.85925	5.199	5.17003	9.30241	6.4674	6.81059	5.48707	5.57673	6.00352	5.7147	3.93192	4.25687	6.21218	4.34074	5.84751	4.61655	883.998	462.79	463.924	624.977	621.495	1118.25	777.453	818.708	659.607	670.385	721.689	686.97	472.66	511.723	746.773	521.804	702.935	554.96
Q9BVI4	NOC4L	Nucleolar complex protein 4 homolog	6	6.83692	4.97297	4.42527	5.87995	5.73291	6.77981	6.01374	5.68298	4.95214	5.94717	6.46911	5.96933	4.52655	4.59292	4.81416	4.84209	6.0336	5.52837	641.727	466.773	415.365	551.904	538.103	636.368	564.462	533.417	464.819	558.214	607.204	560.294	424.871	431.101	451.867	454.489	566.327	518.904
Q68CZ6	HAUS3	HAUS augmin-like complex subunit 3	6	3.46737	2.54476	2.67034	6.0181	5.79651	7.06586	4.25657	3.99119	3.18789	9.4173	8.63829	8.99364	2.64961	2.82223	3.32465	7.84423	8.17945	9.13202	242.392	177.896	186.675	420.706	405.215	493.952	297.563	279.011	222.855	658.334	603.875	628.716	185.226	197.293	232.416	548.365	571.799	638.39
O96019	ACTL6A	Actin-like protein 6A	6	5.23203	4.47445	4.09769	6.39911	5.25557	6.53439	5.53935	5.32185	6.18893	6.37443	7.11985	5.72871	4.84235	4.65118	5.02516	5.45028	6.40449	5.36017	317.471	271.502	248.642	388.288	318.899	396.497	336.119	322.921	375.534	386.79	432.021	347.609	293.826	282.226	304.918	330.715	388.614	325.247
O60934	NBN	Nibrin	6	5.40233	5.45336	4.90204	5.59351	5.23183	6.66766	5.80534	5.57453	4.90092	6.28344	5.37366	5.81957	5.16437	4.82788	5.08008	5.64867	5.76682	6.504	478.769	483.291	434.432	495.712	463.658	590.906	514.485	494.029	434.333	556.855	476.228	515.746	457.68	427.859	450.21	500.6	511.071	576.401
Q9Y448	KNSTRN	Small kinetochore-associated protein	6	2.93669	1.83901	1.88048	5.56276	5.89768	7.11852	2.87197	2.25463	1.90579	10.7032	13.0857	13.8221	1.59748	1.64196	2.28109	7.78467	8.04937	8.76695	506.888	317.423	324.581	960.163	1017.97	1228.69	495.717	389.161	328.951	1847.43	2258.66	2385.77	275.733	283.411	393.729	1343.68	1389.37	1513.22
Q86UE4	MTDH	Protein LYRIC	6	4.86585	3.94499	4.12436	5.52213	4.5248	5.4053	6.12675	6.22795	5.76763	6.81348	7.51242	8.05239	4.96102	4.20355	6.16169	5.47278	4.92775	5.38516	458.232	371.512	388.404	520.036	426.114	509.033	576.975	586.505	543.155	641.647	707.467	758.318	467.194	395.861	580.265	515.389	464.062	507.137
P62316	SNRPD2	Small nuclear ribonucleoprotein Sm D2	6	6.28491	4.4563	3.84139	5.50586	5.66263	7.07199	5.73225	5.20817	4.49471	6.57452	6.76024	6.81175	4.53108	4.61957	5.03303	5.44146	6.07864	5.89149	1484.19	1052.36	907.149	1300.21	1337.24	1670.06	1353.68	1229.92	1061.43	1552.58	1596.44	1608.6	1070.02	1090.92	1188.56	1285.01	1435.48	1391.28
P27797	CALR	Calreticulin	6	6.33512	4.89699	4.10834	5.18677	3.24509	7.20228	7.46566	5.24746	5.93669	6.28954	5.72037	6.50081	5.11136	4.94923	5.86792	4.81176	4.94009	6.18453	912.697	705.506	591.885	747.255	467.518	1037.63	1075.57	755.998	855.295	906.13	824.13	936.568	736.391	713.032	845.387	693.227	711.715	891.001
Q01105	SET	Protein SET	6	5.23724	4.19731	3.83732	5.3281	3.88477	7.00834	7.41288	5.40339	5.38763	6.38179	5.55467	5.76168	4.91983	5.20101	5.74706	5.66257	6.16281	6.91159	582.81	467.084	427.024	592.921	432.304	779.901	824.919	601.299	599.545	710.177	618.133	641.17	547.488	578.778	639.543	630.141	685.809	769.134
Q14331	FRG1	Protein FRG1	6	5.38506	5.41592	4.69205	5.32875	4.94346	5.80775	6.37043	6.55424	6.17589	5.6007	5.44848	5.70112	5.5946	5.52863	5.78044	5.08985	5.20796	5.37466	693.38	697.354	604.148	686.129	636.52	747.807	820.256	843.923	795.208	721.146	701.546	734.076	720.361	711.867	744.29	655.369	670.577	692.042
Q15691	MAPRE1	Microtubule-associated protein RP/EB family member 1	6	4.37502	3.18335	3.2769	5.29724	3.70874	6.93327	7.4271	5.79068	5.26401	6.74043	6.53096	7.16757	4.45965	4.70213	5.4733	5.56583	6.39295	7.71087	772.966	562.425	578.952	935.9	655.25	1224.95	1312.2	1023.08	930.029	1190.88	1153.87	1266.35	787.917	830.758	967.006	983.353	1129.49	1362.33
P26639-2	TARS1	Isoform 2 of Threonine--tRNA ligase 1, cytoplasmic	6	4.81756	3.15713	3.19129	5.66137	3.56586	7.48475	7.66631	4.81968	5.16296	6.81778	6.0308	6.79222	4.3968	4.49216	5.38351	5.84559	6.38012	8.3341	481.024	315.233	318.644	565.277	356.044	747.338	765.466	481.235	515.511	680.742	602.164	678.19	439.012	448.533	537.533	583.671	637.042	832.143
P48444	ARCN1	Coatomer subunit delta	6	4.18317	2.95693	3.19364	5.31987	4.82841	7.14543	5.84491	5.82027	4.52172	7.58741	8.68516	8.7542	3.78543	3.93944	4.62523	5.54426	6.78868	6.47586	528.241	373.394	403.285	671.781	609.721	902.309	738.082	734.97	570.992	958.122	1096.74	1105.46	478.016	497.464	584.063	700.116	857.26	817.757
Q15758	SLC1A5	Neutral amino acid transporter B(0)	6	4.96416	4.92907	5.01884	5.07444	3.76054	4.58622	8.24716	8.07042	8.00691	4.56836	4.02457	3.81916	7.06504	6.27211	7.14254	4.96249	4.45429	5.03368	717.364	712.293	725.266	733.3	543.431	662.748	1191.79	1166.25	1157.07	660.168	581.586	551.902	1020.96	906.374	1032.16	717.123	643.684	727.411
Q5T4S7-2	UBR4	Isoform 2 of E3 ubiquitin-protein ligase UBR4	6	6.78636	6.30649	5.41678	5.58042	6.07664	6.11192	5.52046	4.55811	4.57361	7.33743	6.26173	5.76199	4.70264	5.59788	4.06127	5.28744	5.37348	4.68535	716.405	665.748	571.825	589.1	641.483	645.208	582.771	481.18	482.815	774.58	661.023	608.267	496.437	590.943	428.73	558.171	567.254	494.612
Q9UI12	ATP6V1H	V-type proton ATPase subunit H	6	4.01555	3.64321	3.70603	4.86735	3.79435	5.38396	7.38892	6.94877	6.10479	7.47374	5.17221	5.30768	5.21185	5.82858	6.21984	5.98564	6.18551	6.76203	465.081	421.957	429.233	563.736	439.461	623.57	855.785	804.807	707.057	865.608	599.045	614.736	603.636	675.066	720.382	693.257	716.406	783.179
Q9BXS5	AP1M1	AP-1 complex subunit mu-1	6	4.9331	4.16247	3.971	5.19301	4.93355	6.0088	6.2475	5.94327	5.5572	6.77057	6.86867	6.48963	5.04053	4.66661	4.97052	5.81956	6.16966	6.25433	466.549	393.667	375.558	491.13	466.591	568.284	590.859	562.086	525.573	640.328	649.606	613.758	476.709	441.345	470.088	550.386	583.497	591.505
P49458	SRP9	Signal recognition particle 9 kDa protein	6	6.39153	4.98569	4.71754	5.96165	5.91148	6.63224	5.86269	5.46831	4.85308	5.62215	5.64298	6.14029	4.92307	4.93	4.898	5.25488	6.26519	5.53921	1866.45	1455.92	1377.61	1740.92	1726.27	1936.74	1712.02	1596.85	1417.2	1641.78	1647.86	1793.08	1437.63	1439.66	1430.31	1534.53	1829.56	1617.56
Q7Z4H7	HAUS6	HAUS augmin-like complex subunit 6	6	4.9817	3.88216	3.7309	6.10261	5.92589	6.82347	4.73417	4.90718	4.02	7.49704	7.39621	6.64705	3.25857	3.92587	3.79305	6.67744	8.27673	7.41994	253.111	197.245	189.56	310.062	301.083	346.688	240.534	249.324	204.248	380.91	375.787	337.724	165.562	199.466	192.718	339.268	420.525	376.993
P62826	RAN	GTP-binding nuclear protein Ran	6	4.78514	3.63091	3.50696	5.30371	3.28865	6.89909	7.94296	5.1111	5.79774	7.06878	5.51842	5.66823	5.01921	5.28306	6.00744	5.18587	6.12017	7.86255	612.939	465.091	449.213	679.363	421.25	883.718	1017.43	654.691	742.644	905.454	706.866	726.055	642.921	676.718	769.505	664.269	783.945	1007.13
P19387	POLR2C	DNA-directed RNA polymerase II subunit RPB3	6	4.98371	3.74167	3.45614	5.93392	5.35591	6.22587	5.29871	4.8236	4.24149	7.58	7.70762	7.81866	3.94972	3.52213	4.54479	6.49779	6.93019	7.38808	327.796	246.103	227.323	390.295	352.277	409.498	348.515	317.265	278.978	498.563	506.958	514.261	259.787	231.663	298.927	427.383	455.823	485.94
Q12797	ASPH	Aspartyl/asparaginyl beta-hydroxylase	6	4.97048	4.39649	4.65453	5.72227	4.70385	6.31812	5.8167	6.13336	6.18714	6.33014	7.16012	6.8133	4.90172	4.81459	5.80684	5.10389	5.15427	5.01218	440.41	389.552	412.415	507.023	416.786	559.818	515.389	543.447	548.213	560.883	634.423	603.694	434.317	426.598	514.516	452.231	456.695	444.105
Q9NP72-2	RAB18	Isoform 2 of Ras-related protein Rab-18	6	7.00707	4.86001	4.04537	5.19594	5.57671	9.31336	5.24852	5.92891	5.15202	5.70212	5.83565	5.72871	3.93763	4.46247	5.29642	4.46881	7.55942	4.68085	814.094	564.645	469.999	603.674	647.912	1082.04	609.782	688.831	598.571	662.482	677.996	665.572	457.481	518.458	615.348	519.195	878.267	543.83
O75396	SEC22B	Vesicle-trafficking protein SEC22b	6	6.46104	5.52403	5.00817	5.17111	4.60992	5.83717	6.41427	6.46	5.68636	5.63006	6.52349	6.52109	5.18381	5.30819	6.12918	4.54698	4.49868	4.48646	633.57	541.687	491.102	507.08	452.049	572.393	628.984	633.468	557.605	552.084	639.694	639.459	508.325	520.522	601.028	445.878	441.141	439.943
P20073	ANXA7	Annexin A7	6	4.81634	4.69248	2.29577	4.57021	7.2302	7.49831	2.60627	2.54345	2.59134	13.1037	9.63293	9.39384	7.07579	7.92834	2.64842	3.65735	3.83024	3.88503	452.686	441.044	215.778	429.552	679.564	704.763	244.963	239.058	243.559	1231.61	905.395	882.923	665.051	745.182	248.924	343.753	360.002	365.152
Q9Y2T2	AP3M1	AP-3 complex subunit mu-1	6	5.9324	3.68392	3.68968	5.2572	5.58746	6.12167	6.9066	6.36872	4.37002	6.34275	7.07798	6.88418	3.77968	4.70474	4.8965	5.38582	6.52709	6.48358	525.28	326.19	326.7	465.494	494.738	542.039	611.539	563.914	386.941	561.614	626.714	609.555	334.669	416.578	433.557	476.883	577.936	574.084
O00186	STXBP3	Syntaxin-binding protein 3	6	5.04264	4.28396	4.42694	5.82234	4.88111	5.90408	6.84016	5.88037	5.85603	6.07125	5.39353	5.75115	5.5019	5.31939	6.29878	5.22806	5.39825	6.10005	400.577	340.309	351.667	462.515	387.745	469.008	543.368	467.124	465.191	482.287	428.451	456.86	437.059	422.562	500.362	415.306	428.826	484.575
P25789	PSMA4	Proteasome subunit alpha type-4	6	4.89642	3.74923	3.60857	5.76796	4.55426	7.1264	7.09821	5.74438	5.18571	6.56599	6.29944	6.05119	4.51783	4.55791	5.39817	5.57466	6.43638	6.86729	598.808	458.513	441.31	705.393	556.963	871.523	868.076	702.509	634.186	802.988	770.39	740.03	552.508	557.409	660.17	681.754	787.137	839.835
P55786	NPEPPS	Puromycin-sensitive aminopeptidase	6	3.96747	2.99623	3.00195	5.83941	4.35467	7.82141	6.08081	4.65314	4.43538	7.32773	7.30238	7.27341	3.98144	3.80286	5.03195	6.78602	6.5304	8.81334	289.37	218.532	218.949	425.901	317.611	570.459	443.508	339.38	323.497	534.452	532.604	530.491	290.389	277.364	367.008	494.943	476.298	642.806
O00488	ZNF593	Zinc finger protein 593	6	7.91835	7.22439	4.59629	4.62949	6.01264	5.52346	5.58307	5.24444	5.01931	5.64446	6.43046	6.39106	5.31798	5.47585	4.50779	4.90576	4.9587	4.61651	1149.91	1049.13	667.474	672.295	873.157	802.118	810.774	761.599	728.905	819.689	933.833	928.111	772.279	795.204	654.622	712.416	720.103	670.411
P29401-2	TKT	Isoform 2 of Transketolase	6	5.06273	3.62309	3.26629	5.51014	2.8466	7.46013	8.51278	4.95143	5.99402	6.21498	5.00215	6.10618	4.93464	4.92725	6.08044	5.6132	5.79663	8.09732	548.738	392.698	354.026	597.232	308.536	808.586	922.681	536.674	649.679	673.628	542.172	661.835	534.854	534.054	659.045	608.402	628.284	877.65
O15357	INPPL1	Phosphatidylinositol 3,4,5-trisphosphate 5-phosphatase 2	6	4.06223	2.46023	2.53886	7.07168	7.32421	8.7943	3.31917	3.05754	2.65575	8.03266	9.26503	9.44737	2.46954	2.56909	2.81498	6.27628	8.8691	8.97199	330.016	199.87	206.257	574.503	595.019	714.449	269.65	248.395	215.753	652.574	752.691	767.505	200.626	208.713	228.689	509.885	720.526	728.885
O43809	NUDT21	Cleavage and polyadenylation specificity factor subunit 5	6	6.01817	5.07146	3.63929	5.16454	4.9568	6.25464	5.23122	4.78428	5.02592	6.45818	6.74354	6.43253	6.20563	5.40707	4.22843	6.41808	5.83126	6.12895	544.014	458.436	328.974	466.85	448.071	565.389	472.877	432.475	454.319	583.788	609.583	581.47	560.959	488.773	382.23	580.163	527.118	554.028
P37837	TALDO1	Transaldolase	6	4.77592	3.87657	3.36765	5.52321	2.45658	7.96278	8.86427	5.08338	6.27996	6.03272	5.14322	5.69382	4.98239	4.96725	5.97636	5.19336	5.76735	8.05321	318.962	258.898	224.91	368.869	164.064	531.797	592.003	339.496	419.409	402.898	343.492	380.264	332.751	331.739	399.134	346.841	385.174	537.837
Q9UHW9	SLC12A6	Solute carrier family 12 member 6	6	4.5126	4.42358	4.64905	5.35636	3.99173	5.59685	7.23937	7.6808	7.80841	4.78357	4.48079	4.14062	6.53423	5.81272	6.82653	5.60874	5.00232	5.55173	616.96	604.788	635.615	732.317	545.746	765.198	989.761	1050.11	1067.56	654.006	612.611	566.102	893.355	794.711	933.318	766.823	683.913	759.029
Q86V81	ALYREF	THO complex subunit 4	6	9.2218	5.7971	4.11466	4.92592	6.52424	6.42478	6.09165	5.48966	4.26975	5.63795	6.53834	5.78114	4.34767	5.10746	4.77884	4.26723	5.85665	4.82517	732.137	460.243	326.671	391.078	517.972	510.075	483.628	435.835	338.983	447.608	519.091	458.976	345.169	405.491	379.402	338.783	464.971	383.079
P62888	RPL30	60S ribosomal protein L30	6	6.12752	4.46026	4.51658	5.82548	5.45921	6.28799	6.32826	6.0335	5.09983	5.95924	5.92469	6.29357	4.92886	5.38283	5.37365	5.16505	5.71977	5.1137	1021.2	743.341	752.727	970.868	909.825	1047.95	1054.66	1005.54	849.931	993.159	987.401	1048.88	821.438	897.096	895.566	860.8	953.249	852.242
Q96DI7-2	SNRNP40	Isoform 2 of U5 small nuclear ribonucleoprotein 40 kDa protein	5	6.47831	4.81099	4.22233	5.9461	5.78228	6.8869	5.89156	5.48783	4.37989	6.39836	6.89153	5.63345	4.44062	4.77148	4.7554	5.45008	5.93635	5.83655	159.646	118.558	104.051	146.53	142.493	169.714	145.186	135.237	107.934	157.675	169.828	138.826	109.431	117.584	117.188	134.307	146.29	143.831
P78316	NOP14	Nucleolar protein 14	5	7.70912	5.19538	4.54585	5.49681	5.60347	6.07368	6.1461	6.02	5.30465	5.21635	5.98802	6.00726	4.63939	5.33805	5.3828	4.91366	5.55284	4.86656	296.566	199.864	174.877	211.46	215.563	233.652	236.438	231.587	204.067	200.671	230.356	231.096	178.475	205.352	207.074	189.026	213.615	187.215
Q04637-9	EIF4G1	Isoform 9 of Eukaryotic translation initiation factor 4 gamma 1	5	4.88883	3.59858	3.42812	5.3324	4.11926	6.57587	7.25347	6.09233	5.35817	6.6593	6.18561	6.41756	4.72923	4.68652	5.6724	5.7447	6.27772	6.97992	473.598	348.607	332.094	516.568	399.047	637.027	702.669	590.185	519.064	645.109	599.222	621.691	458.137	453.999	549.505	556.508	608.145	676.169
Q6Y7W6-3	GIGYF2	Isoform 2 of GRB10-interacting GYF protein 2	5	10.0263	5.50214	3.63935	5.44988	6.82912	7.21477	5.44848	6.16122	3.94334	6.16396	6.13221	5.93196	3.38276	3.7373	4.16284	4.9625	6.08023	5.23163	755.392	414.535	274.191	410.598	514.511	543.566	410.493	464.191	297.094	464.397	462.005	446.918	254.86	281.571	313.632	373.879	458.089	394.155
P06241	FYN	Tyrosine-protein kinase Fyn	5	5.18082	3.64535	4.64976	5.31006	4.20047	6.5475	8.04	8.28918	7.00944	5.10311	4.5852	4.69822	4.63083	5.29286	6.04082	4.48671	6.81511	5.47455	399.826	281.327	358.842	409.8	324.169	505.298	620.481	639.711	540.949	393.829	353.86	362.581	357.381	408.473	466.196	346.259	525.952	422.494
Q8WXF1	PSPC1	Paraspeckle component 1	5	7.38022	4.39878	4.10405	5.71592	4.87586	6.0368	6.83605	5.46933	5.02024	6.20827	6.42286	6.27849	4.70365	4.86513	5.27684	5.03712	5.83441	5.53599	1359.56	810.331	756.037	1052.97	898.217	1112.08	1259.32	1007.54	924.814	1143.67	1183.2	1156.61	866.492	896.24	972.085	927.924	1074.8	1019.82
Q5VIR6	VPS53	Vacuolar protein sorting-associated protein 53 homolog	5	5.61635	3.65575	3.94226	5.40517	5.16627	6.48981	6.4938	6.41558	5.23133	6.48153	6.52521	6.25182	3.80224	4.5754	4.42121	5.6757	8.08624	5.76434	343.53	223.607	241.132	330.613	316	396.955	397.199	392.415	319.979	396.449	399.121	382.398	232.568	279.859	270.427	347.16	494.603	352.581
P63027	VAMP2	Vesicle-associated membrane protein 2	5	4.01409	3.99517	4.22919	5.5561	4.3295	5.45249	7.9315	8.67185	7.88209	5.654	5.1935	5.5606	4.61757	5.15394	5.86882	4.74524	4.7976	6.34673	206.443	205.47	217.505	285.748	222.665	280.419	407.914	445.99	405.373	290.783	267.1	285.979	237.48	265.065	301.831	244.046	246.739	326.41
P13861	PRKAR2A	cAMP-dependent protein kinase type II-alpha regulatory subunit	5	7.13737	4.86496	4.13563	5.85939	5.53833	6.4356	6.21792	5.54044	4.35219	6.63801	6.47038	5.77576	3.98867	4.58115	4.72493	5.63844	6.20279	5.89803	362.621	247.169	210.115	297.692	281.38	326.967	315.907	281.488	221.117	337.25	328.734	293.443	202.648	232.75	240.055	286.467	315.139	299.655
Q4KMP7	TBC1D10B	TBC1 domain family member 10B	5	5.22369	5.42862	3.47588	5.43442	5.92739	7.12123	4.18389	3.81474	3.9205	8.0629	9.08435	8.14426	4.97181	5.13699	4.13657	5.64297	4.5833	5.7065	389.454	404.733	259.146	405.165	441.919	530.927	311.932	284.409	292.295	601.133	677.287	607.198	370.675	382.99	308.404	420.714	341.71	425.45
Q86X10	RALGAPB	Ral GTPase-activating protein subunit beta	5	4.11469	3.20652	3.81581	4.591	3.88974	5.24104	10.6506	11.0786	7.82694	4.8962	4.34035	4.9673	3.90137	4.31612	5.99687	4.56689	6.28745	6.31244	422.386	329.16	391.705	471.282	399.295	538.01	1093.32	1137.26	803.462	502.611	445.551	509.91	400.488	443.064	615.599	468.807	645.427	647.992
Q9Y6E2	BZW2	Basic leucine zipper and W2 domain-containing protein 2	5	5.15961	3.64762	3.72506	5.74431	5.68103	7.17591	5.17309	4.90326	4.8165	6.59587	7.76014	7.57249	4.32113	4.2316	4.57584	5.93552	6.3299	6.6511	244.371	172.76	176.428	272.064	269.067	339.868	245.01	232.23	228.121	312.396	367.539	358.651	204.659	200.419	216.723	281.12	299.799	315.012
P17480	UBTF	Nucleolar transcription factor 1	5	5.51052	4.63774	4.49054	5.41857	4.64071	5.66649	9.58159	5.82866	5.13448	5.42051	5.41922	5.17862	4.93958	6.82773	5.35735	4.89868	6.08606	4.96295	471.649	396.947	384.348	463.779	397.201	484.998	820.095	498.879	439.464	463.945	463.835	443.241	422.782	584.39	458.539	419.281	520.91	424.782
P14373	TRIM27	Zinc finger protein RFP	5	4.1853	2.88559	3.44332	6.44852	5.58527	6.58955	5.91022	6.12367	4.54222	7.26673	7.15696	7.22731	3.62018	3.75496	4.66266	6.32744	7.44196	6.82814	439.74	303.182	361.782	677.531	586.832	692.349	620.974	643.4	477.241	763.499	751.966	759.358	380.364	394.525	489.895	664.809	781.909	717.417
Q9H9A5-6	CNOT10	Isoform 6 of CCR4-NOT transcription complex subunit 10	5	6.68175	3.88675	3.9235	5.86705	5.582	7.15543	6.49128	5.5045	4.04137	6.87457	6.24593	6.04856	3.64512	4.48515	5.24116	5.3626	7.05618	5.90709	605.282	352.09	355.419	531.48	505.659	648.191	588.028	498.638	366.097	622.749	565.802	547.923	330.202	406.298	474.783	485.783	639.201	535.107
Q8IWZ3-6	ANKHD1	Isoform 6 of Ankyrin repeat and KH domain-containing protein 1	5	9.92533	4.4414	3.54046	5.59208	6.91909	7.21602	6.35523	6.53033	3.83322	5.9504	5.95694	5.69712	3.21825	3.89654	4.3393	4.70502	6.61526	5.26801	605.902	271.13	216.131	341.375	422.383	440.509	387.962	398.651	234.003	363.248	363.647	347.786	196.462	237.868	264.897	287.223	403.835	321.591
Q15365	PCBP1	Poly(rC)-binding protein 1	5	5.51908	4.84336	3.97551	4.97446	5.311	6.67642	6.31223	4.6524	3.55128	8.76135	6.06744	6.0431	4.58064	5.41632	5.3535	5.25539	6.10264	6.6039	1049.57	921.065	756.025	945.996	1010	1269.66	1200.4	884.75	675.349	1666.15	1153.85	1149.22	871.104	1030.03	1018.08	999.421	1160.54	1255.87
P49407	ARRB1	Beta-arrestin-1	5	5.98499	5.24516	4.45451	6.01526	6.42711	7.82876	5.48726	4.26469	4.22753	6.38652	5.7937	5.81985	4.76448	4.10204	5.06939	5.36268	6.31241	6.45366	326.131	285.816	242.733	327.781	350.223	426.601	299.009	232.389	230.364	348.011	315.707	317.132	259.623	223.526	276.239	292.22	343.972	351.669
O15344	MID1	E3 ubiquitin-protein ligase Midline-1	5	5.061	5.0244	4.76145	6.75175	5.04527	6.52451	5.9679	5.71621	5.13969	5.88894	5.7434	5.6832	5.21943	4.63365	5.62327	5.73029	5.65244	5.8332	474.941	471.506	446.83	633.607	473.465	612.282	560.047	536.428	482.326	552.637	538.979	533.331	489.809	434.837	527.706	537.75	530.444	547.406
Q9Y2H6	FNDC3A	Fibronectin type-III domain-containing protein 3A	5	5.28835	4.39069	4.69632	5.83488	4.2555	5.75028	5.96197	6.14559	5.40474	6.67057	7.23325	8.06449	4.77105	5.01583	6.13249	4.9963	4.41838	4.96931	410.366	340.709	364.425	452.775	330.218	446.21	462.637	476.885	419.397	517.623	561.286	625.789	370.224	389.219	475.869	387.703	342.857	385.608
P54619-3	PRKAG1	Isoform 3 of 5'-AMP-activated protein kinase subunit gamma-1	5	5.39921	3.86737	3.84111	5.5478	5.21721	6.6458	6.83092	6.8573	5.21813	6.6804	6.85942	6.68712	4.06457	4.4825	5.05777	4.95396	5.98438	5.80502	507.482	363.502	361.034	521.448	490.376	624.651	642.051	644.531	490.462	627.904	644.73	628.535	382.037	421.319	475.39	465.632	562.484	545.625
Q658P3-2	STEAP3	Isoform 2 of Metalloreductase STEAP3	5	4.45862	3.99083	4.72801	5.36844	4.09595	5.20233	7.78766	7.7189	7.69626	5.11461	4.69912	4.62369	5.95275	5.6986	6.78629	5.29189	5.16776	5.61828	335.141	299.978	355.39	403.529	307.88	391.043	585.375	580.206	578.504	384.45	353.218	347.549	447.45	428.346	510.105	397.775	388.445	422.309
P61619	SEC61A1	Protein transport protein Sec61 subunit alpha isoform 1	5	5.01694	4.45265	4.38593	5.37009	4.19391	5.02643	6.57564	6.49034	6.04932	6.09595	7.76317	7.64958	5.09272	4.63478	6.76983	5.01679	4.42364	4.9923	1063.11	943.531	929.393	1137.94	888.703	1065.12	1393.4	1375.33	1281.87	1291.75	1645.04	1620.97	1079.16	982.126	1434.55	1063.07	937.383	1057.89
Q92900	UPF1	Regulator of nonsense transcripts 1	5	6.24518	4.44141	4.13023	5.58801	5.23563	6.48112	5.86912	5.39185	5.20189	6.70363	7.07284	6.46538	4.5675	4.45668	4.95842	5.45582	5.78918	5.94612	380.622	270.689	251.723	340.57	319.094	395.002	357.703	328.615	317.037	408.564	431.065	394.043	278.373	271.619	302.199	332.514	352.831	362.396
Q9Y320	TMX2	Thioredoxin-related transmembrane protein 2	5	5.15249	4.84444	4.74617	5.20389	4.39404	5.4622	6.60655	6.21301	5.40736	6.87777	7.27954	7.41235	4.39474	4.64316	5.73291	4.51001	5.97198	5.1474	316.729	297.793	291.752	319.889	270.107	335.767	406.112	381.921	332.396	422.784	447.481	455.645	270.149	285.42	352.408	277.236	367.104	316.416
P35222	CTNNB1	Catenin beta-1	5	5.29474	3.87309	3.93988	4.77612	4.56491	5.545	7.23924	6.71177	5.30072	6.38975	8.38599	5.8876	4.67772	4.86298	5.68968	4.76972	5.75503	6.33605	720.238	526.853	535.938	649.691	620.959	754.28	984.746	912.995	721.051	869.191	1140.74	800.883	636.305	661.506	773.961	648.82	782.851	861.886
Q6ZRP7	QSOX2	Sulfhydryl oxidase 2	5	8.58038	4.63787	4.59667	4.84026	5.86783	6.51717	5.4894	5.52651	5.12923	5.10448	5.78784	5.71791	4.9522	5.86251	4.99148	4.76425	6.97385	4.66016	638.322	345.026	341.962	360.083	436.527	484.833	408.374	411.135	381.58	379.738	430.576	425.374	368.41	436.131	371.332	354.428	518.807	346.685
P16104	H2AX	Histone H2AX	5	7.01735	5.37311	3.90058	7.02887	5.31451	5.7143	4.7135	4.77578	7.10235	5.44121	6.08409	3.76808	6.56375	4.70785	6.45424	4.57828	7.25204	4.21013	1495.2	1144.86	831.103	1497.65	1132.37	1217.56	1004.32	1017.58	1513.31	1159.37	1296.35	802.871	1398.55	1003.11	1375.22	975.503	1545.2	897.059
Q969E8	TSR2	Pre-rRNA-processing protein TSR2 homolog	5	5.7838	5.98514	4.60428	5.51646	5.81884	6.44764	5.83816	5.26086	5.33545	5.3952	6.03154	6.15518	5.19401	4.82316	4.72909	5.49671	6.17348	5.41098	1451.85	1502.39	1155.77	1384.74	1460.64	1618.49	1465.49	1320.58	1339.31	1354.3	1514.04	1545.07	1303.8	1210.71	1187.1	1379.78	1549.67	1358.26
P18077	RPL35A	60S ribosomal protein L35a	5	8.06912	4.56646	4.0237	6.07071	6.41139	6.82161	7.75709	6.51438	3.5562	5.16797	6.12351	5.8918	3.73929	4.86085	4.70016	4.87625	6.09667	4.75283	2121.73	1200.73	1058.01	1596.26	1685.84	1793.71	2039.69	1712.92	935.084	1358.89	1610.15	1549.22	983.229	1278.14	1235.88	1282.19	1603.09	1249.73
O00443	PIK3C2A	Phosphatidylinositol 4-phosphate 3-kinase C2 domain-containing subunit alpha	5	6.92833	3.64273	3.6751	5.34561	6.59392	6.27746	5.86122	5.36116	4.02785	6.97601	7.05273	7.32707	4.02958	4.24614	4.26155	5.73133	6.75812	5.90411	263.853	138.727	139.96	203.578	251.118	239.066	223.214	204.17	153.393	265.669	268.591	279.039	153.459	161.707	162.293	218.267	257.371	224.848
Q9Y617	PSAT1	Phosphoserine aminotransferase	5	5.05942	3.4086	3.61225	5.69574	3.59877	7.64954	8.10684	5.06673	5.21804	6.02888	6.04568	6.03553	4.6953	4.80442	5.61819	5.04364	6.15791	8.15452	348.62	234.87	248.903	392.465	247.973	527.092	558.602	349.124	359.55	415.42	416.578	415.879	323.53	331.049	387.122	347.533	424.311	561.888
Q9Y5Q9	GTF3C3	General transcription factor 3C polypeptide 3	5	5.81312	3.62496	4.183	5.65	5.80645	6.93998	5.45962	5.33023	4.40145	6.20694	7.49852	6.80934	4.45711	4.75624	4.49752	5.75882	6.64237	6.16432	160.997	100.395	115.85	156.479	160.812	192.206	151.207	147.623	121.9	171.904	207.675	188.588	123.442	131.726	124.561	159.493	183.964	170.724
P50542-4	PEX5	Isoform 4 of Peroxisomal targeting signal 1 receptor	5	3.21863	2.78832	3.10179	6.83613	6.42543	8.07854	3.56043	3.53778	3.36541	8.2109	9.50318	9.30099	2.56978	2.61861	2.8767	7.31778	7.41548	9.27413	230.178	199.405	221.821	488.88	459.509	577.73	254.621	253.001	240.674	587.196	679.612	665.152	183.775	187.267	205.725	523.325	530.312	663.231
O60832	DKC1	H/ACA ribonucleoprotein complex subunit DKC1	5	6.51949	5.18946	4.48059	5.68847	5.58004	5.6244	6.01656	6.00901	6.04874	5.52368	5.25629	4.592	6.01801	5.46631	6.14895	5.19715	5.73571	4.90514	482.156	383.792	331.367	420.697	412.677	415.958	444.961	444.402	447.341	408.51	388.734	339.606	445.068	404.266	454.752	384.361	424.19	362.764
Q9UBC2-2	EPS15L1	Isoform 2 of Epidermal growth factor receptor substrate 15-like 1	5	4.90902	3.35521	3.43648	5.29069	4.51997	5.88805	6.72465	6.66726	4.7963	7.42604	6.60976	6.91598	4.14526	4.46337	4.96777	6.32903	6.53922	7.01595	183.318	125.294	128.329	197.571	168.79	219.878	251.119	248.976	179.109	277.311	246.829	258.264	154.797	166.676	185.512	236.346	244.195	261.997
Q86VR2	RETREG3	Reticulophagy regulator 3	5	6.33039	5.58638	5.24215	5.18975	4.72308	6.41434	5.85254	6.04238	5.14121	5.94791	7.23355	6.70946	5.03253	4.76031	5.47231	4.86872	4.75308	4.6999	188.612	166.445	156.188	154.627	140.723	191.113	174.375	180.031	153.181	177.216	215.522	199.907	149.943	141.832	163.046	145.062	141.617	140.032
P08237-3	PFKM	Isoform 3 of ATP-dependent 6-phosphofructokinase, muscle type	5	6.82928	3.48755	3.56635	5.60215	6.52195	8.20032	5.45774	5.42391	3.78727	6.28729	7.27003	6.88131	3.072	3.66085	3.66604	5.10838	8.98671	6.19085	787.855	402.339	411.43	646.288	752.4	946.024	629.628	625.726	436.916	725.328	838.702	793.857	354.4	422.332	422.93	589.325	1036.75	714.203
Q8WU76	SCFD2	Sec1 family domain-containing protein 2	5	5.93247	4.97783	5.06686	5.88082	5.55055	7.50847	5.50491	6.16019	5.3155	5.94336	6.38364	6.38361	4.28259	4.60067	5.6729	4.82351	5.38529	4.62682	277.367	232.733	236.896	274.952	259.51	351.051	257.376	288.013	248.521	277.876	298.46	298.459	200.228	215.099	265.231	225.518	251.784	216.322
Q01813	PFKP	ATP-dependent 6-phosphofructokinase, platelet type	5	6.04983	3.76623	3.40532	5.61993	5.939	7.14972	6.09901	4.87162	4.28794	6.66651	6.59323	6.7106	3.78045	3.83631	4.60721	5.81914	8.24668	6.55128	451.278	280.936	254.015	419.211	443.011	533.323	454.947	363.391	319.852	497.278	491.813	500.567	281.997	286.164	343.668	434.07	615.149	488.683
P14314	PRKCSH	Glucosidase 2 subunit beta	5	6.36836	4.30936	3.72774	5.17203	3.44694	7.19929	6.49286	5.65252	5.71172	6.09829	6.12791	6.50463	4.90322	5.13936	5.8213	5.33412	6.10586	5.88449	625.305	423.133	366.024	507.838	338.453	706.893	637.53	555.017	560.83	598.787	601.696	638.686	481.444	504.63	571.589	523.754	599.53	577.794
O00311	CDC7	Cell division cycle 7-related protein kinase	5	7.78392	4.91854	4.95356	6.21412	5.7172	5.79553	6.5032	6.18999	3.94801	6.06383	6.34795	6.06597	3.97609	5.00681	4.61971	4.95104	5.97852	4.96602	408.975	258.425	260.265	326.496	300.387	304.503	341.685	325.229	207.432	318.6	333.528	318.712	208.908	263.063	242.724	260.133	314.117	260.92
P62917	RPL8	60S ribosomal protein L8	5	7.06025	4.41934	4.30701	6.27188	6.03812	6.93061	6.97213	6.26662	4.09545	5.67378	5.6964	5.69674	3.72194	4.4988	4.97909	5.12057	6.45192	5.79935	2068.36	1294.68	1261.77	1837.4	1768.92	2030.38	2042.54	1835.86	1199.8	1662.18	1668.81	1668.91	1090.37	1317.96	1458.67	1500.12	1890.15	1698.97
Q7Z2W4	ZC3HAV1	Zinc finger CCCH-type antiviral protein 1	5	8.47644	4.35017	4.46934	6.38456	6.67376	6.74427	5.46881	7.9892	4.19803	5.34499	7.46068	7.3472	3.24197	3.90121	4.54691	4.01357	5.15612	4.23279	617.66	316.987	325.671	465.229	486.302	491.44	398.5	582.156	305.901	389.478	543.644	535.375	236.235	284.273	331.324	292.46	375.715	308.435
P10114	RAP2A	Ras-related protein Rap-2a	5	4.89411	4.10516	4.70184	5.5416	4.27078	5.33549	7.64897	7.64717	7.06016	5.65556	5.16225	5.2602	5.39515	5.51419	6.27064	5.08081	4.87213	5.5838	406.732	341.166	390.754	460.544	354.93	443.414	635.679	635.53	586.745	470.014	429.017	437.157	448.372	458.265	521.131	422.249	404.906	464.05
P32119	PRDX2	Peroxiredoxin-2	5	4.58844	3.63313	3.19719	5.24763	2.86817	8.13972	7.8982	5.05077	5.68406	6.56491	5.73877	6.11566	4.50843	4.75749	5.70327	5.50199	6.67707	8.12509	566.854	448.836	394.98	648.29	354.333	1005.58	975.74	623.97	702.207	811.026	708.966	755.526	556.969	587.739	704.58	679.714	824.883	1003.77
Q9UBF2	COPG2	Coatomer subunit gamma-2	5	5.00827	3.77229	4.30718	5.13088	4.95088	6.93305	6.26662	6.18289	5.21303	6.68698	6.78632	6.83982	4.30787	4.61877	4.87888	5.12308	7.3292	5.66399	401.092	302.107	344.944	410.911	396.496	555.239	501.868	495.162	417.49	535.533	543.488	547.773	345	369.898	390.73	410.286	586.965	453.606
P23921	RRM1	Ribonucleoside-diphosphate reductase large subunit	5	6.1327	3.87647	3.57996	5.78302	5.48569	6.42821	5.78359	5.49595	4.24751	6.8442	7.45715	7.17313	4.17273	4.32076	4.79033	5.55315	6.64135	6.23411	587.904	371.613	343.188	554.381	525.879	616.232	554.437	526.862	407.182	656.11	714.87	687.642	400.014	414.204	459.218	532.346	636.664	597.625
Q00765	REEP5	Receptor expression-enhancing protein 5	5	6.61548	6.00031	5.48769	5.42836	4.71512	5.75346	6.40884	7.05421	5.89473	5.50887	5.90992	6.79684	5.22107	5.54484	6.75222	4.01985	3.17928	3.70891	1589.54	1441.73	1318.56	1304.3	1132.93	1382.41	1539.89	1694.95	1416.36	1323.65	1420.01	1633.11	1254.5	1332.29	1622.39	965.871	763.902	891.16
O76021	RSL1D1	Ribosomal L1 domain-containing protein 1	5	6.75734	4.66179	3.98065	6.4569	5.3988	5.84161	4.95425	5.05404	5.68452	6.1112	6.55201	4.64601	6.07951	4.75519	5.62755	4.8066	7.72289	4.90914	479.246	330.625	282.317	457.939	382.896	414.301	351.367	358.444	403.159	433.42	464.684	329.506	431.173	337.249	399.119	340.895	547.725	348.168
Q96GS6-2	ABHD17A	Isoform 2 of Alpha/beta hydrolase domain-containing protein 17A	5	5.16719	4.45769	3.90624	5.569	5.15212	5.74156	6.22755	6.36544	5.298	6.79576	6.41019	6.44869	4.62109	4.74602	6.32201	5.11371	5.55953	6.09822	223.541	192.847	168.99	240.923	222.888	248.389	269.413	275.379	229.2	293.995	277.315	278.98	199.915	205.32	273.5	221.227	240.514	263.819
O43709-3	BUD23	Isoform 3 of Probable 18S rRNA (guanine-N(7))-methyltransferase	5	5.93948	5.47706	4.48283	5.00809	4.84592	6.05423	7.00597	7.11382	5.88883	5.59247	5.40998	5.17828	5.28799	5.22337	5.41808	5.27523	5.39829	5.40009	919.805	848.194	694.223	775.567	750.453	937.575	1084.96	1101.67	911.961	866.066	837.805	801.923	818.913	808.907	839.059	816.937	835.995	836.273
O00429-6	DNM1L	Isoform 6 of Dynamin-1-like protein	5	4.79264	3.30577	4.00761	4.45415	3.8136	6.8628	6.89232	6.01724	3.49041	8.73822	6.2158	5.9753	4.34147	5.38504	6.10412	5.14086	7.57975	6.8829	228.812	157.825	191.333	212.652	182.07	327.646	329.056	287.277	166.64	417.183	296.757	285.275	207.272	257.094	291.425	245.437	361.875	328.606
Q9Y371-2	SH3GLB1	Isoform 2 of Endophilin-B1	5	7.61574	2.92905	3.01923	5.34961	6.56637	9.13958	7.4336	7.3281	3.42408	5.16319	5.20786	4.83565	3.06891	4.06916	4.84477	3.81457	11.6017	4.58882	834.304	320.878	330.757	586.05	719.346	1001.24	814.351	802.793	375.108	565.628	570.521	529.745	336.199	445.777	530.745	417.886	1270.97	502.706
Q9Y2W2	WBP11	WW domain-binding protein 11	5	6.33329	5.99704	4.51259	6.2179	6.29752	6.86453	5.24581	4.33908	4.82472	5.7347	5.96439	6.03377	4.81216	4.3459	4.65222	5.64763	6.102	6.07472	444.076	420.499	316.413	435.985	441.569	481.326	367.825	304.247	338.299	402.105	418.21	423.075	337.418	304.725	326.204	396	427.859	425.946
P08240	SRPRA	Signal recognition particle receptor subunit alpha	5	5.08779	4.4785	4.99155	4.94127	4.96934	6.34471	6.09162	6.00535	5.67425	5.86246	7.5594	7.13001	4.86388	4.84221	5.58938	5.30915	5.21183	5.04729	192.716	169.637	189.07	187.166	188.229	240.325	230.739	227.471	214.929	222.059	286.335	270.071	184.234	183.414	211.715	201.1	197.414	191.181
Q9H5V9	STEEP1	STING ER exit protein	5	5.06309	4.2436	3.90365	5.45079	5.11069	6.04582	6.02995	4.87523	5.36753	6.90756	5.74373	6.06102	5.54411	5.43144	4.88339	5.89039	6.42454	7.02347	339.668	284.691	261.885	365.677	342.861	405.597	404.532	327.065	360.092	463.408	385.33	406.616	371.938	364.379	327.613	395.169	431.004	471.184
P10599	TXN	Thioredoxin	5	4.26391	4.19338	4.15304	5.65294	3.54981	6.32147	7.11091	5.68797	5.27959	7.30748	5.06012	7.69908	4.6589	4.93369	5.64368	5.48288	5.4154	7.58575	1607.19	1580.61	1565.41	2130.76	1338.03	2382.75	2680.31	2143.97	1990.03	2754.41	1907.31	2902.01	1756.08	1859.65	2127.27	2066.66	2041.22	2859.3
Q9Y324	FCF1	rRNA-processing protein FCF1 homolog	5	6.98149	6.12263	4.62561	5.42555	5.58209	6.58782	6.67937	4.27507	3.91915	7.40528	3.88503	6.34231	4.86538	5.03335	5.91697	4.52632	5.29221	6.53439	1039.33	911.475	688.614	807.701	831.004	980.729	994.356	636.429	583.443	1102.42	578.364	944.179	724.308	749.314	880.859	673.833	787.85	972.774
Q8TAF3	WDR48	WD repeat-containing protein 48	5	5.24462	4.56242	4.28343	5.72249	5.59075	6.87154	6.09152	5.88939	5.44887	6.65148	5.67694	5.87891	4.54724	4.77455	4.98035	5.51538	6.72555	5.54457	769.148	669.1	628.184	839.229	819.909	1007.74	893.349	863.705	799.102	975.47	832.549	862.169	666.874	700.209	730.39	808.855	986.333	813.137
P62330	ARF6	ADP-ribosylation factor 6	5	6.10393	3.95642	3.77754	4.80116	4.79222	8.92577	6.04035	5.42713	4.71553	6.41109	6.04469	6.27269	4.04575	6.27263	5.06039	4.70285	7.23797	5.41188	311.271	201.758	192.636	244.836	244.38	455.171	308.029	276.757	240.469	326.934	308.25	319.877	206.314	319.874	258.055	239.823	369.101	275.979
Q15717-2	ELAVL1	Isoform 2 of ELAV-like protein 1	5	8.91775	5.32997	4.30516	6.14125	5.59326	5.86054	5.85386	5.63291	4.96787	5.63357	6.39983	5.4006	5.06437	4.83817	5.11313	4.66703	5.86795	4.41278	1172.83	700.979	566.199	807.676	735.607	770.758	769.88	740.821	653.357	740.907	841.684	710.268	666.049	636.3	672.461	613.792	771.732	580.354
O15144	ARPC2	Actin-related protein 2/3 complex subunit 2	5	4.23953	3.0535	2.90152	5.13006	5.02645	6.6221	5.17259	3.72262	3.93323	8.93144	10.0372	10.3722	3.9862	3.60571	3.94925	5.96434	6.10674	7.24525	423.87	305.29	290.095	512.905	502.547	662.08	517.158	372.189	393.246	892.969	1003.53	1037.02	398.541	360.5	394.847	596.317	610.554	724.383
O00767	SCD	Stearoyl-CoA desaturase	5	5.44079	5.3813	4.43619	4.81422	3.89854	5.36861	7.65238	7.18546	5.90292	5.38536	6.88606	7.19515	5.26746	5.326	7.68772	4.08674	3.93279	4.15232	779.063	770.545	635.216	689.346	558.23	768.728	1095.74	1028.88	845.235	771.126	986.01	1030.27	754.244	762.626	1100.8	585.177	563.133	594.567
Q9BRS2	RIOK1	Serine/threonine-protein kinase RIO1	5	12.0704	8.91527	5.14433	5.06841	8.23742	6.24148	4.60039	4.43056	4.35087	4.84709	4.9086	5.09581	4.13527	4.50568	4.11016	4.21242	4.99572	4.13016	1834.8	1355.2	781.982	770.442	1252.16	948.759	699.299	673.483	661.37	736.8	746.149	774.606	628.597	684.902	624.779	640.324	759.393	627.82
Q15370-2	ELOB	Isoform 2 of Elongin-B	5	4.17694	3.64569	4.2905	6.2014	4.89287	6.42938	6.10739	5.7952	4.52756	6.86344	6.1434	6.92199	4.51468	4.49421	4.81206	6.03422	6.59035	7.5587	737.028	643.287	757.065	1094.25	863.354	1134.47	1077.66	1022.57	798.894	1211.06	1084.01	1221.4	796.622	793.01	849.095	1064.75	1162.88	1333.74
P42345	MTOR	Serine/threonine-protein kinase mTOR	5	4.872	3.77354	3.27194	5.26562	5.0337	6.50156	4.69977	4.61303	4.17581	7.18977	7.39947	7.13674	4.60122	4.26984	4.63489	7.03554	7.40742	8.11813	191.743	148.512	128.771	207.235	198.107	255.876	184.965	181.551	164.344	282.962	291.215	280.875	181.086	168.045	182.411	276.892	291.527	319.498
P43243	MATR3	Matrin-3	5	10.9107	4.84886	4.03547	6.56165	7.11642	6.20289	6.0444	5.97364	4.70182	5.06301	5.248	4.30405	4.57305	4.48306	4.87485	3.7941	7.63621	3.62787	2013.18	894.686	744.603	1210.72	1313.09	1144.52	1115.28	1102.22	867.556	934.201	968.333	794.162	843.795	827.191	899.482	700.067	1408.99	669.396
Q15042-3	RAB3GAP1	Isoform 2 of Rab3 GTPase-activating protein catalytic subunit	5	6.49231	4.15957	4.17895	5.41904	5.41842	7.45319	6.2743	6.28336	4.20358	6.0934	6.5462	6.09638	4.02503	4.80637	5.68327	4.59886	7.43049	4.83728	551.278	353.198	354.844	460.143	460.09	632.868	532.766	533.535	356.936	517.404	555.853	517.658	341.775	408.12	482.579	390.5	630.94	410.745
Q99653	CHP1	Calcineurin B homologous protein 1	5	4.91223	4.23874	4.83676	5.3136	4.7885	6.06797	6.42144	6.18762	5.38776	6.05822	7.62416	7.73985	5.0169	4.98967	5.77664	5.05635	4.60733	4.97624	403.901	348.525	397.696	436.903	393.728	498.93	527.993	508.768	443	498.129	626.885	636.398	412.507	410.269	474.976	415.751	378.831	409.164
Q9H2M9	RAB3GAP2	Rab3 GTPase-activating protein non-catalytic subunit	5	8.50592	3.88579	3.95515	5.46968	6.28163	7.72811	5.81187	6.36112	4.14937	6.26907	6.54399	5.60108	3.24503	4.27671	5.3821	4.75036	7.16063	4.62238	615.058	280.979	285.994	395.509	454.22	558.815	420.253	459.969	300.038	453.312	473.192	405.011	234.646	309.246	389.176	343.495	517.781	334.241
Q15833-3	STXBP2	Isoform 3 of Syntaxin-binding protein 2	5	3.1704	3.11968	3.73513	5.47795	3.34697	5.12092	8.85572	8.68422	7.00064	6.27153	5.49137	5.6791	4.90377	4.58759	5.77406	5.73384	5.61912	7.42797	217.772	214.288	256.563	376.276	229.901	351.751	608.292	596.512	480.868	430.786	377.198	390.092	336.836	315.118	396.616	393.853	385.973	510.221
P30041	PRDX6	Peroxiredoxin-6	5	4.15863	3.55022	3.57853	5.59194	3.02137	7.18964	8.00007	5.21147	5.52426	6.7347	5.22714	6.52142	5.00595	4.9821	5.58201	5.27979	6.15034	8.6904	336.931	287.638	289.932	453.058	244.791	582.503	648.164	422.232	447.574	545.643	423.501	528.363	405.581	403.648	452.253	427.767	498.298	704.094
P0DP23	CALM1	Calmodulin-1	5	3.99988	3.21008	3.65497	5.29912	4.91486	6.69741	5.48964	5.7293	5.06098	6.81041	8.67813	8.95816	4.78273	4.59942	5.40858	5.05524	6.17939	5.4717	653.466	524.435	597.117	865.724	802.947	1094.17	896.85	936.003	826.819	1112.63	1417.76	1463.51	781.361	751.414	883.606	825.881	1009.53	893.919
Q15637-5	SF1	Isoform 5 of Splicing factor 1	5	5.67247	4.40539	3.76143	6.03135	5.32475	6.75465	5.92662	5.25459	4.94388	6.41748	6.16832	5.96932	5.0719	4.69433	5.5987	5.80765	6.32467	5.8725	715.145	555.401	474.214	760.389	671.306	851.578	747.186	662.462	623.289	809.069	777.658	752.569	639.429	591.827	705.844	732.186	797.369	740.363
Q8IUF8	RIOX2	Ribosomal oxygenase 2	5	5.6173	5.39932	4.82233	5.94613	5.23786	6.59258	6.0557	5.61502	5.55163	5.62286	5.5331	5.52511	5.18481	4.95791	5.28862	5.94106	5.35946	5.7492	479.184	460.59	411.369	507.235	446.817	562.381	516.582	478.99	473.582	479.659	472.002	471.32	442.29	422.935	451.146	506.803	457.189	490.436
Q8WUH6	TMEM263	Transmembrane protein 263	5	7.17212	2.34715	3.33933	2.74204	6.35546	13.7132	2.11722	2.43051	2.68625	3.95915	3.77593	11.8934	1.91852	4.10468	1.83889	3.58899	22.2749	3.74223	1022.54	334.636	476.093	390.936	906.105	1955.11	301.855	346.52	382.982	564.46	538.339	1695.65	273.526	585.209	262.173	511.687	3175.76	533.534
E9PAV3	NACA	Nascent polypeptide-associated complex subunit alpha, muscle-specific form	5	5.12786	4.70447	4.10078	5.43105	4.6341	6.8418	6.81265	4.74336	5.28839	6.07152	5.94529	6.06611	4.55803	4.74342	4.95751	5.84575	6.86308	7.26482	364.604	334.5	291.576	386.161	329.496	486.47	484.396	337.265	376.018	431.7	422.725	431.316	324.087	337.269	352.492	415.648	487.982	516.547
Q99986	VRK1	Serine/threonine-protein kinase VRK1	5	3.78445	3.50474	3.78525	6.41324	4.28015	6.07032	6.2871	5.98682	7.01072	5.64818	5.00281	5.07501	6.31328	4.53604	6.38644	6.1059	6.8184	6.99116	279.502	258.844	279.561	473.652	316.112	448.325	464.336	442.159	517.779	417.148	369.484	374.816	466.27	335.011	471.672	450.954	503.575	516.334
Q5SWX8	ODR4	Protein odr-4 homolog	5	6.17041	4.45557	4.75598	5.50363	4.75995	5.65353	6.06604	6.1327	5.98671	6.19027	7.75969	7.359	4.61142	4.61462	6.07806	4.59458	4.58107	4.72677	423.517	305.816	326.435	377.751	326.707	388.04	416.353	420.928	410.908	424.88	532.599	505.097	316.513	316.732	417.178	315.357	314.429	324.43
Q92688	ANP32B	Acidic leucine-rich nuclear phosphoprotein 32 family member B	5	4.88353	3.94177	3.77307	5.26018	3.44731	7.35203	7.79192	5.12093	5.73482	6.62431	4.98373	6.14774	4.69608	5.10859	5.90132	5.3292	5.84978	8.05369	254.876	205.724	196.92	274.533	179.918	383.708	406.667	267.265	299.305	345.728	260.105	320.856	245.092	266.622	307.995	278.135	305.305	420.329
P39687	ANP32A	Acidic leucine-rich nuclear phosphoprotein 32 family member A	5	3.9648	3.36782	3.22501	5.12141	2.95153	7.56072	7.28361	5.02283	5.0814	7.62425	6.32046	7.63103	4.16083	4.60261	5.49455	6.0704	5.83529	8.68144	539.138	457.959	438.54	696.414	401.352	1028.11	990.432	683.01	690.973	1036.75	859.463	1037.68	565.793	625.868	747.154	825.459	793.488	1180.51
Q02818	NUCB1	Nucleobindin-1	5	7.04482	5.27056	4.68109	4.12494	3.67351	4.99611	5.78456	5.65618	6.5206	5.0028	4.76584	4.4304	7.47326	8.49893	7.21135	5.20626	4.99258	4.66622	424.336	317.466	281.96	248.461	221.269	300.934	348.426	340.693	392.76	301.337	287.064	266.86	450.142	511.923	434.366	313.593	300.722	281.064
Q01082	SPTBN1	Spectrin beta chain, non-erythrocytic 1	5	4.95205	3.86596	3.55782	4.09398	3.92501	4.95789	5.5626	5.65554	5.09465	7.83357	11.7072	9.93665	4.78606	4.35013	4.85916	4.73759	4.99372	5.13043	226.742	177.012	162.904	187.453	179.716	227.009	254.697	258.952	233.271	358.679	536.042	454.974	219.141	199.181	222.488	216.922	228.649	234.909
P17612	PRKACA	cAMP-dependent protein kinase catalytic subunit alpha	5	5.8208	4.19716	4.26314	5.56746	5.25458	6.53124	6.84841	5.70861	4.43158	6.81516	6.2173	6.45975	4.06224	4.44873	5.36868	5.44232	6.63307	5.92978	689.776	497.371	505.19	659.755	622.678	773.964	811.551	676.482	525.151	807.61	736.762	765.493	481.384	527.183	636.199	644.925	786.032	702.69
Q9NSD9	FARSB	Phenylalanine--tRNA ligase beta subunit	5	5.79363	3.94129	3.83329	5.56548	4.43371	7.61421	7.07151	5.1189	4.79537	5.74197	5.8998	6.03522	4.24593	4.48628	5.49303	5.31353	7.04536	7.57149	222.466	151.339	147.192	213.705	170.247	292.373	271.534	196.557	184.134	220.482	226.542	231.742	163.036	172.266	210.923	204.031	270.53	290.733
P32780	GTF2H1	General transcription factor IIH subunit 1	5	5.83043	5.09795	4.80065	5.77137	5.55684	6.33419	5.80446	5.41405	5.20026	6.14997	6.34545	6.13451	4.7771	4.99994	4.71325	5.38709	6.06108	5.62141	590.145	516.005	485.913	584.167	562.453	641.135	587.516	548	526.361	622.489	642.275	620.924	483.529	506.085	477.066	545.272	613.491	568.989
Q9NVJ2	ARL8B	ADP-ribosylation factor-like protein 8B	5	11.9906	5.56974	3.66972	3.57802	7.59872	10.6075	4.32785	5.06528	3.78613	4.75774	5.46131	4.97932	3.37549	5.00331	4.17237	3.1863	9.73709	3.13353	1422.85	660.927	435.463	424.582	901.693	1258.73	513.559	601.066	449.277	564.571	648.06	590.865	400.548	593.712	495.109	378.098	1155.44	371.837
Q8IX12	CCAR1	Cell division cycle and apoptosis regulator protein 1	5	7.85025	4.0611	3.98756	5.54082	5.37725	6.71092	6.25318	5.57573	4.58332	6.42259	5.96759	5.67881	3.99335	5.579	5.65869	4.99359	6.35631	5.40995	456.939	236.384	232.104	322.514	312.993	390.622	363.979	324.546	266.781	373.839	347.355	330.546	232.441	324.737	329.375	290.661	369.981	314.897
Q49A26	GLYR1	Putative oxidoreductase GLYR1	5	8.19607	6.0042	4.79334	5.46381	6.49535	6.24154	5.34124	5.23337	4.65091	6.00526	6.09238	6.04565	4.59016	4.87468	4.72667	4.77446	5.37179	5.09913	849.49	622.312	496.811	566.302	673.217	646.91	553.598	542.418	482.048	622.421	631.451	626.607	475.752	505.241	489.901	494.854	556.765	528.504
Q709F0	ACAD11	Acyl-CoA dehydrogenase family member 11	5	6.43448	4.64801	4.21633	4.91975	5.051	5.49953	6.7576	6.82304	6.206	6.41261	6.2325	5.78092	5.20784	5.04431	4.87687	5.06187	5.49676	5.33057	784.887	566.97	514.313	600.118	616.128	670.84	824.301	832.283	757.016	782.219	760.248	705.164	635.259	615.312	594.886	617.454	670.502	650.23
Q13620	CUL4B	Cullin-4B	5	4.97534	4.07016	4.2181	5.81704	4.38983	5.98977	7.03428	5.94342	5.31338	6.94148	5.65939	6.5614	4.69107	5.06852	5.71643	5.6547	5.36643	6.58927	254.066	207.843	215.398	297.048	224.168	305.869	359.207	303.502	271.329	354.468	288.998	335.059	239.55	258.825	291.911	288.758	274.038	336.482
Q9H0P0	NT5C3A	Cytosolic 5'-nucleotidase 3A	5	11.8166	4.70083	3.65947	4.37757	5.80729	9.11911	5.2415	6.15666	4.07873	4.69631	5.70448	5.03731	3.61191	4.32126	4.55187	4.10887	8.76779	4.24239	588.964	234.299	182.395	218.187	289.447	454.514	261.247	306.86	203.292	234.073	284.322	251.069	180.024	215.38	226.874	204.794	437.004	211.449
P60903	S100A10	Protein S100-A10	5	5.04025	4.616	5.40775	4.64929	3.67041	4.98482	5.40907	6.88977	10.462	4.32846	4.23065	4.088	7.51902	6.42171	6.91085	5.17575	4.85941	5.33683	790.006	723.509	847.607	728.727	575.297	781.317	847.815	1079.9	1639.8	678.44	663.109	640.751	1178.53	1006.54	1083.2	811.244	761.661	836.491
Q9BTE7	DCUN1D5	DCN1-like protein 5	5	4.49557	4.39293	3.94558	5.45052	4.44389	5.69288	7.33408	6.93463	6.02303	5.66829	5.66864	6.05774	5.0829	4.94665	5.57123	5.61217	5.85712	6.82213	546.909	534.422	480	663.083	540.622	692.568	892.229	843.634	732.732	689.577	689.619	736.955	618.361	601.786	677.768	682.749	712.548	829.947
Q15428	SF3A2	Splicing factor 3A subunit 2	5	5.87662	5.15196	4.74252	6.06789	5.71386	6.40117	5.01052	5.3126	4.56201	6.23928	6.51108	7.06647	4.52215	4.33123	5.09218	5.70398	5.9917	5.70277	313.127	274.515	252.698	323.319	304.454	341.077	266.978	283.074	243.08	332.451	346.934	376.526	240.956	230.783	271.329	303.928	319.259	303.864
P31153	MAT2A	S-adenosylmethionine synthase isoform type-2	5	4.45371	3.40334	3.40711	5.26643	4.15025	5.85649	7.33651	6.17672	5.20822	6.74932	6.10767	6.66301	4.90883	5.2765	6.02305	5.8214	6.36264	6.82879	501.031	382.867	383.292	592.461	466.893	658.84	825.339	694.866	585.912	759.282	687.098	749.572	552.231	593.594	677.578	654.893	715.781	768.222
P83881	RPL36A	60S ribosomal protein L36a	5	7.29141	6.12037	5.40842	5.69281	7.0653	7.4784	5.32286	5.57529	4.69441	5.16991	5.30545	5.34809	5.32565	4.9497	4.94848	4.80495	5.14086	4.35763	1683.15	1412.82	1248.48	1314.13	1630.95	1726.31	1228.73	1287	1083.66	1193.42	1224.71	1234.55	1229.37	1142.59	1142.31	1109.17	1186.71	1005.92
Q9NRW1	RAB6B	Ras-related protein Rab-6B	5	8.6592	6.2501	4.72926	5.14523	5.74655	7.27612	5.86118	6.612	5.46022	4.7727	5.26723	5.14657	4.74597	4.93327	5.70356	4.16327	5.45732	4.07024	683.215	493.136	373.141	405.961	453.406	574.09	462.45	521.69	430.814	376.568	415.587	406.067	374.459	389.237	450.013	328.484	430.585	321.144
Q15904	ATP6AP1	V-type proton ATPase subunit S1	5	4.38868	4.40515	4.45732	5.1883	3.71036	4.73693	8.21757	8.02298	8.05948	5.14393	5.22441	4.46339	6.28738	5.5011	6.69288	5.46056	4.70408	5.3355	355.118	356.45	360.672	419.821	300.231	383.297	664.939	649.194	652.147	416.23	422.743	361.164	508.755	445.132	541.567	441.851	380.639	431.732
Q16543	CDC37	Hsp90 co-chaperone Cdc37	5	4.78012	3.76537	3.6391	5.733	4.75457	6.69756	6.85163	5.29674	5.501	6.79093	7.02049	6.7089	4.61434	4.44746	4.49239	5.69108	6.41157	6.80374	414.33	326.373	315.428	496.923	412.115	580.529	593.884	459.109	476.814	588.622	608.52	581.512	399.961	385.495	389.39	493.29	555.74	589.732
Q8WUX9	CHMP7	Charged multivesicular body protein 7	5	6.79073	3.80175	3.7106	5.06145	5.33623	8.36376	5.38364	5.72794	4.69811	4.61591	5.72408	5.00364	3.90188	5.11161	4.17157	3.75709	14.3215	4.51852	265.833	148.825	145.257	198.138	208.895	327.412	210.75	224.229	183.915	180.697	224.078	195.875	152.745	200.102	163.302	147.077	560.637	176.884
Q8TEX9-2	IPO4	Isoform 2 of Importin-4	5	5.67199	5.36101	4.45348	5.52951	5.0407	6.75049	5.88396	5.47635	4.93357	6.31452	6.96195	5.44865	4.71217	4.9279	4.65048	5.33936	6.57952	5.96437	258.728	244.542	203.145	252.228	229.931	307.923	268.397	249.804	225.045	288.036	317.569	248.54	214.945	224.786	212.131	243.555	300.125	272.065
Q9UQ35	SRRM2	Serine/arginine repetitive matrix protein 2	5	7.48663	7.76934	6.32582	5.36815	5.37685	5.7834	5.72302	5.26471	5.1125	5.52526	5.21654	5.63781	5.29476	5.7702	5.02373	4.48158	4.76374	4.07596	795.917	825.973	672.509	570.698	571.623	614.844	608.425	559.701	543.519	587.4	554.58	599.366	562.896	613.44	534.082	476.445	506.442	433.323
Q9UHG3	PCYOX1	Prenylcysteine oxidase 1	5	5.08343	4.28543	4.31596	5.99988	4.85287	5.83168	5.85622	6.07974	5.97962	6.4565	7.2409	7.82561	4.42934	4.69841	6.24467	5.24844	4.64825	4.92304	342.946	289.11	291.17	404.774	327.392	393.426	395.081	410.161	403.406	435.578	488.497	527.944	298.819	316.972	421.288	354.079	313.587	332.126
Q9UGY1	NOL12	Nucleolar protein 12	5	10.8824	8.37488	5.39203	5.06864	7.34336	6.17369	4.80072	4.44513	4.15121	5.38822	5.34132	5.16656	4.62648	4.73635	4.58963	4.66694	4.65653	4.19587	1489.76	1146.48	738.144	693.874	1005.27	845.15	657.197	608.518	568.282	737.623	731.203	707.279	633.344	648.385	628.3	638.883	637.458	574.396
Q9Y3A4	RRP7A	Ribosomal RNA-processing protein 7 homolog A	5	6.55709	5.54627	4.91005	5.14275	5.23803	6.73396	6.43682	6.00178	5.71406	5.43837	5.37011	5.60224	5.17194	5.24436	5.42433	4.79319	5.59611	5.07852	655.735	554.648	491.025	514.295	523.824	673.422	643.707	600.201	571.428	543.859	537.032	560.246	517.215	524.457	542.454	479.337	559.633	507.872
Q99720	SIGMAR1	Sigma non-opioid intracellular receptor 1	5	5.2345	4.45562	4.50069	5.86268	4.77201	5.92645	5.63866	5.8789	5.09946	6.75513	7.32513	7.32053	4.63651	4.36964	6.02367	5.49929	5.28258	5.41855	509.261	433.484	437.869	570.376	464.265	576.58	548.581	571.954	496.123	657.202	712.656	712.209	451.083	425.119	586.038	535.022	513.938	527.167
Q9Y2V7	COG6	Conserved oligomeric Golgi complex subunit 6	5	5.49824	3.91088	3.59724	5.22506	5.43774	6.80108	5.11318	5.2012	4.26496	7.46532	7.46888	7.47823	3.75023	4.38885	4.70793	6.10481	6.9153	6.67086	499.257	355.12	326.64	474.452	493.763	617.559	464.292	472.285	387.272	677.874	678.197	679.046	340.532	398.521	427.494	554.335	627.93	605.734
Q13573	SNW1	SNW domain-containing protein 1	5	6.61025	4.57001	4.23796	5.4432	5.15036	8.41701	5.74554	5.22465	4.28738	5.79134	5.51436	5.90872	4.05419	4.82274	4.75094	4.83411	9.38044	5.25679	702.419	485.619	450.335	578.406	547.288	894.409	610.534	555.183	455.586	615.401	585.968	627.873	430.807	512.474	504.845	513.683	996.786	558.598
Q9BZL6-3	PRKD2	Isoform 3 of Serine/threonine-protein kinase D2	5	3.6892	2.98103	2.88395	3.89857	3.97642	4.69663	6.89748	5.59617	4.65239	6.33187	5.14553	5.68513	5.701	5.10311	7.12515	7.45041	7.56554	10.6204	176.849	142.902	138.248	186.886	190.618	225.142	330.645	268.264	223.022	303.531	246.661	272.528	273.289	244.628	341.559	357.151	362.669	509.111
Q9H6D7	HAUS4	HAUS augmin-like complex subunit 4	5	4.72628	3.40788	3.6542	6.07654	5.74601	7.48634	5.09326	4.5177	3.97093	7.62534	7.80636	7.79188	3.61671	3.92048	4.10659	6.49834	6.84227	7.11291	371.439	267.826	287.185	477.557	451.581	588.354	400.281	355.048	312.077	599.277	613.504	612.366	284.238	308.112	322.738	510.707	537.736	559.006
Q7L2H7	EIF3M	Eukaryotic translation initiation factor 3 subunit M	5	5.37191	3.8557	3.7265	5.41564	4.96062	6.12331	6.76204	6.28655	4.46343	7.31098	6.38397	7.01735	4.45887	4.33891	5.17322	5.21865	5.88859	7.24376	186.762	134.049	129.557	188.283	172.463	212.886	235.092	218.561	155.178	254.177	221.948	243.968	155.019	150.849	179.855	181.434	204.726	251.84
Q6UVY6	MOXD1	DBH-like monooxygenase protein 1	5	4.63233	4.39288	4.56879	5.46386	4.44505	5.46195	7.78949	6.98345	6.67125	5.46077	5.5751	5.49327	5.32994	5.17592	5.51755	5.58889	5.34838	6.10113	422.673	400.824	416.875	498.544	405.584	498.37	710.745	637.198	608.711	498.263	508.695	501.227	486.325	472.272	503.444	509.953	488.008	556.691
Q15645	TRIP13	Pachytene checkpoint protein 2 homolog	5	4.18953	3.1147	3.19723	3.94791	3.63043	6.36255	6.49024	6.10451	3.50186	9.60467	6.05039	5.99691	3.86969	5.73193	5.49131	5.3784	10.5519	6.78587	477.36	354.892	364.296	449.829	413.655	724.956	739.505	695.555	399.006	1094.37	689.389	683.295	440.917	653.103	625.687	612.821	1202.29	773.19
O75815	BCAR3	Breast cancer anti-estrogen resistance protein 3	5	5.43607	6.42444	5.65168	5.02179	3.90411	5.07112	8.33581	7.91685	7.46837	4.23468	3.28426	3.61518	7.41562	6.72616	7.43319	4.27207	4.04787	3.74072	521.812	616.685	542.508	482.045	374.758	486.779	800.159	759.942	716.893	406.489	315.258	347.023	711.83	645.647	713.516	410.078	388.557	359.074
Q8N9N7	LRRC57	Leucine-rich repeat-containing protein 57	5	5.63666	3.43136	3.44242	5.23521	4.82369	7.05151	7.06078	7.13647	4.7825	6.8167	6.39562	5.89943	4.1034	4.63522	4.74482	5.5273	7.33505	5.94185	354.624	215.88	216.576	329.367	303.477	443.638	444.221	448.983	300.886	428.865	402.373	371.156	258.161	291.619	298.515	347.744	461.476	373.825
P35659	DEK	Protein DEK	5	5.15694	3.75737	4.3711	8.57345	4.4732	5.69451	4.98264	5.65937	8.38186	5.49685	5.27032	3.79783	5.52705	4.75253	6.51937	5.51136	7.58419	4.49007	904.802	659.242	766.924	1504.24	784.837	999.12	874.22	992.954	1470.62	964.44	924.695	666.342	969.739	833.847	1143.84	966.986	1330.67	787.797
Q99873	PRMT1	Protein arginine N-methyltransferase 1	5	5.61571	3.89854	3.78949	5.57608	4.56592	6.87667	7.25388	5.63455	5.1523	6.3231	5.79268	6.16689	4.74361	4.62588	5.38624	5.55654	6.19655	6.84535	615.485	427.283	415.331	611.141	500.427	753.687	795.03	617.55	564.695	693.016	634.881	675.894	519.903	506.999	590.335	609	679.146	750.254
Q14114	LRP8	Low-density lipoprotein receptor-related protein 8	5	4.40909	4.33311	4.31861	5.25198	3.82721	4.93105	8.48023	8.32325	7.7118	5.52722	5.12603	4.58282	5.72965	5.33536	6.5664	4.91073	5.03775	5.59772	210.46	206.833	206.141	250.694	182.685	235.375	404.789	397.296	368.11	263.832	244.682	218.753	273.495	254.674	313.436	234.405	240.468	267.197
O15042	U2SURP	U2 snRNP-associated SURP motif-containing protein	5	5.48331	4.05926	3.77185	6.01338	5.35576	6.51015	6.55122	5.31562	4.50245	7.05774	6.19704	6.01427	4.86383	5.1526	5.8739	5.26342	5.9875	6.0267	422.325	312.644	290.508	463.151	412.501	501.412	504.575	409.409	346.779	543.587	477.297	463.219	374.612	396.854	452.408	405.389	461.158	464.176
P12814-4	ACTN1	Isoform 4 of Alpha-actinin-1	5	5.19435	3.93696	3.79871	5.48286	4.58263	6.7274	6.52762	4.99058	5.69599	6.88806	7.08281	7.2003	5.00368	4.56465	5.06469	5.66073	5.29583	6.30216	321.129	243.394	234.846	338.965	283.311	415.907	403.555	308.531	352.142	425.838	437.879	445.142	309.341	282.199	313.113	349.962	327.403	389.617
P61962	DCAF7	DDB1- and CUL4-associated factor 7	5	5.36768	3.3338	3.14881	6.32742	5.43162	6.65973	4.84508	4.81106	4.349	8.01385	7.54555	7.70419	3.41513	3.80085	3.98887	6.84908	7.01396	7.39433	420.14	260.944	246.464	495.262	425.146	521.272	379.236	376.572	340.406	627.263	590.608	603.025	267.31	297.501	312.218	536.093	548.999	578.771
Q14739	LBR	Delta(14)-sterol reductase LBR	5	4.93947	4.50399	4.99052	6.12498	4.71128	5.61162	6.21502	6.64762	5.74173	5.95107	6.88315	6.7551	4.77396	4.77079	6.81803	4.85661	5.04841	4.65666	929.089	847.179	938.693	1152.08	886.168	1055.52	1169.02	1250.38	1079.99	1119.37	1294.69	1270.6	897.958	897.361	1282.44	913.504	949.581	875.895
P37235	HPCAL1	Hippocalcin-like protein 1	5	3.97773	3.202	3.88649	5.11127	3.80067	5.28503	8.23707	8.88465	8.12626	5.32247	5.44186	4.72239	5.18717	5.19257	6.34721	5.79569	5.64796	5.83151	523.088	421.076	511.089	672.154	499.804	695.003	1083.21	1168.37	1068.64	699.927	715.626	621.014	682.135	682.845	834.684	762.157	742.73	766.867
P27694	RPA1	Replication protein A 70 kDa DNA-binding subunit	5	4.87075	3.68284	3.74325	6.19979	4.28564	6.37912	7.15631	5.63084	5.1319	6.80878	5.84707	6.89392	5.20033	5.08443	5.68562	5.03645	5.99482	6.36814	303.155	229.22	232.979	385.874	266.738	397.035	445.407	350.462	319.408	423.778	363.921	429.077	323.667	316.454	353.872	313.468	373.116	396.352
Q14103	HNRNPD	Heterogeneous nuclear ribonucleoprotein D0	5	7.39289	4.60682	3.74432	5.87168	5.23349	6.85102	6.30265	4.92471	4.60996	6.45876	5.69801	5.79421	4.84125	4.78501	5.81765	5.00486	6.42681	5.63591	930.945	580.111	471.501	739.387	659.024	862.71	793.657	620.141	580.506	813.314	717.518	729.632	609.631	602.549	732.583	630.233	809.292	709.698
Q9Y3A5	SBDS	Ribosome maturation protein SBDS	5	4.77716	3.54863	6.08501	5.52964	5.76029	7.33489	8.95132	5.23625	4.42861	5.47075	6.65392	5.93069	4.33781	4.17613	5.27914	4.936	5.78388	5.77987	366.747	272.431	467.151	424.515	442.222	563.105	687.2	401.991	339.988	419.994	510.827	455.304	333.017	320.605	405.284	378.941	444.033	443.726
Q15008-4	PSMD6	Isoform 4 of 26S proteasome non-ATPase regulatory subunit 6	5	5.3286	3.37883	3.48245	5.66719	5.24237	7.09863	6.73646	5.67613	4.50034	6.85988	6.90686	6.63888	4.06038	4.74399	4.80981	5.49528	6.48916	6.88477	453.254	287.406	296.22	482.055	445.92	603.814	573.008	482.815	382.802	583.507	587.503	564.708	345.379	403.527	409.126	467.432	551.972	585.623
Q9UBM7	DHCR7	7-dehydrocholesterol reductase	5	5.45546	5.05387	5.25759	5.62566	4.11636	5.20351	6.63911	6.75559	5.9093	5.95352	7.31749	7.16574	5.1778	4.96332	6.54937	4.50343	4.05579	4.29706	877.971	813.341	846.126	905.361	662.463	837.423	1068.46	1087.21	951.008	958.126	1177.63	1153.21	833.285	798.769	1054.02	724.755	652.716	691.543
Q7Z6E9	RBBP6	E3 ubiquitin-protein ligase RBBP6	5	6.1112	5.34785	4.91731	5.82744	5.62891	6.78226	6.06334	5.67086	4.92518	5.63616	5.23857	6.13236	4.57838	4.68731	5.36263	5.18934	6.02307	5.87784	583.915	510.978	469.841	556.802	537.833	648.033	579.342	541.841	470.593	538.526	500.537	585.937	437.457	447.864	512.39	495.832	575.494	561.617
Q9ULH0	KIDINS220	Kinase D-interacting substrate of 220 kDa	5	3.76141	3.2045	3.4931	4.42883	3.92176	4.92183	5.52063	5.9705	5.44023	8.32986	12.3183	11.6341	4.2847	3.85338	5.10824	4.37644	4.6159	4.81629	230.858	196.678	214.391	271.822	240.7	302.08	338.832	366.442	333.897	511.25	756.04	714.052	262.976	236.503	313.521	268.607	283.303	295.602
Q9BTW9-4	TBCD	Isoform 4 of Tubulin-specific chaperone D	5	4.57722	3.87573	2.80592	5.68266	5.36181	7.73576	5.34256	5.21593	4.06582	7.24874	8.10766	7.25294	3.75617	3.27671	4.12425	6.58857	7.53223	7.44932	107.77	91.2538	66.0653	133.798	126.243	182.138	125.79	122.809	95.7295	170.671	190.895	170.77	88.4388	77.15	97.1054	155.128	177.346	175.394
Q6PKG0	LARP1	La-related protein 1	5	6.5987	4.31954	4.27441	6.03737	5.63921	6.4197	6.21241	6.1897	4.4994	6.32027	6.4253	6.40072	4.19068	4.31821	5.06483	5.58282	5.87874	5.62801	271.076	177.448	175.594	248.017	231.66	263.723	255.207	254.274	184.836	259.638	263.953	262.943	172.154	177.393	208.064	229.344	241.5	231.2
O95487-3	SEC24B	Isoform 3 of Protein transport protein Sec24B	5	5.74686	4.70805	4.05047	4.93138	5.29376	6.467	5.75036	5.90908	5.28625	6.13339	6.85305	6.29751	5.05277	4.84906	5.13535	5.50434	6.43946	5.59187	276.751	226.725	195.058	237.48	254.931	311.43	276.92	284.563	254.569	295.365	330.021	303.269	243.326	233.516	247.303	265.072	310.104	269.287
Q07020	RPL18	60S ribosomal protein L18	5	7.04923	4.47058	4.25759	5.91583	5.95197	6.72543	6.82724	5.6304	3.97561	6.43755	6.22148	6.11103	3.82268	4.89734	4.86009	4.8355	6.643	5.36744	707.38	448.616	427.243	593.645	597.271	674.886	685.104	565.003	398.947	645.999	624.316	613.232	383.601	491.44	487.702	485.235	666.615	538.615
Q86XL3	ANKLE2	Ankyrin repeat and LEM domain-containing protein 2	5	5.5915	4.4421	5.39399	5.52565	4.1098	5.63654	5.76532	6.05152	4.64661	6.1049	6.53807	7.54078	4.65306	6.18491	5.60744	6.46	4.80498	4.94282	267.434	212.46	257.988	264.285	196.567	269.589	275.748	289.436	222.241	291.99	312.708	360.666	222.55	295.816	268.197	308.974	229.816	236.409
Q09028	RBBP4	Histone-binding protein RBBP4	5	6.30864	3.66037	3.36521	6.46655	5.15696	6.27313	5.98826	5.18553	5.37668	6.82933	7.01554	5.53302	5.15541	4.80602	5.59184	4.87902	7.08551	5.32299	603.74	350.299	322.052	618.851	493.523	600.341	573.079	496.257	514.55	653.57	671.39	529.512	493.375	459.938	535.142	466.924	678.086	509.412
Q9UNY4	TTF2	Transcription termination factor 2	5	5.64105	3.85438	3.71476	5.82626	5.45088	6.69801	6.0349	6.32081	4.13615	7.80776	6.59641	6.02153	4.03677	4.352	5.09421	5.2427	7.60378	5.56764	347.29	237.295	228.699	358.693	335.583	412.362	371.538	389.14	254.642	480.684	406.107	370.715	248.523	267.931	313.624	322.767	468.126	342.771
Q92520	FAM3C	Protein FAM3C	5	11.2026	5.10838	4.32641	4.46868	6.0562	6.99329	5.17255	5.56298	4.88688	4.81652	5.35216	5.50372	4.61345	5.27809	5.52305	3.88779	7.49678	3.75044	1499.03	683.555	578.918	597.956	810.382	935.775	692.141	744.385	653.915	644.501	716.175	736.455	617.327	706.264	739.042	520.226	1003.15	501.847
Q9ULX6	AKAP8L	A-kinase anchor protein 8-like	5	3.86089	2.86881	2.74793	7.31496	6.45515	7.70417	3.65521	3.57243	3.07946	9.29558	8.9729	8.23776	2.33685	2.54891	3.38368	8.10051	7.79377	8.07102	310.468	230.692	220.972	588.223	519.082	619.521	293.929	287.272	247.631	747.492	721.544	662.428	187.914	204.967	272.094	651.392	626.726	649.021
Q52LJ0	FAM98B	Protein FAM98B	5	6.12958	4.00323	4.04757	5.91231	4.9665	6.51611	6.57607	5.46335	4.68415	6.22196	6.04076	6.48742	4.7658	4.3971	5.08708	5.60218	6.76895	6.3299	297.378	194.217	196.369	286.837	240.951	316.131	319.039	265.056	227.253	301.86	293.069	314.739	231.214	213.326	246.801	271.791	328.397	307.096
P04792	HSPB1	Heat shock protein beta-1	5	3.46167	2.51918	2.43337	5.54197	5.5206	6.95979	4.03467	3.37972	3.26484	10.2078	10.4	8.3066	2.60621	2.47757	2.97662	8.94472	7.80583	9.15883	261.761	190.493	184.005	419.068	417.452	526.279	305.09	255.565	246.878	771.887	786.417	628.121	197.074	187.347	225.083	676.374	590.254	692.564
P08579	SNRPB2	U2 small nuclear ribonucleoprotein B''	5	6.55594	5.27707	4.37216	6.06625	5.39433	6.77477	5.72641	5.41298	4.89492	5.77324	5.86323	5.75509	5.16144	4.98434	5.41008	5.44278	5.65711	5.47789	817.149	657.747	544.957	756.113	672.363	844.424	713.754	674.687	610.115	719.591	730.808	717.329	643.336	621.261	674.326	678.402	705.117	682.778
Q9BZX2	UCK2	Uridine-cytidine kinase 2	5	8.53186	4.61059	3.40042	4.70924	6.03488	6.52128	5.53245	5.15064	4.77261	7.01779	6.0685	6.45007	3.76289	4.82558	4.60076	4.87951	7.79442	5.33651	397.765	214.951	158.532	219.551	281.353	304.03	257.929	240.129	222.505	327.177	282.921	300.71	175.431	224.974	214.493	227.489	363.385	248.794
Q9NRG9	AAAS	Aladin	5	5.49689	4.32636	4.27699	5.97518	5.55028	6.548	5.73278	5.63083	5.20501	6.74569	7.63326	7.00181	4.3005	4.27209	5.20713	5.18009	5.32163	5.59549	660.875	520.145	514.209	718.378	667.294	787.246	689.235	676.978	625.782	811.014	917.724	841.807	517.037	513.62	626.037	622.786	639.803	672.729
Q68D91	MBLAC2	Metallo-beta-lactamase domain-containing protein 2	5	6.41394	4.532	4.16925	5.9519	5.22993	6.03655	6.19255	5.9655	5.20243	5.98553	6.41338	6.05237	4.48298	4.87244	5.04028	5.42828	5.71939	6.31131	458.066	323.663	297.757	425.068	373.507	431.114	442.254	426.04	371.543	427.47	458.026	432.243	320.162	347.976	359.963	387.673	408.463	450.736
O14967	CLGN	Calmegin	5	4.7758	4.4791	4.48421	5.62815	4.36223	5.52034	5.8716	5.87005	5.46015	7.3786	7.02665	7.51855	4.91935	4.5072	6.36195	5.14113	4.94779	5.74715	656.8	615.995	616.698	774.02	599.923	759.194	807.502	807.288	750.915	1014.75	966.352	1034	676.542	619.859	874.937	707.042	680.453	790.386
Q99536	VAT1	Synaptic vesicle membrane protein VAT-1 homolog	5	4.7169	3.66446	3.62487	4.97472	4.02178	7.27613	6.85492	7.31761	6.52284	6.4344	5.7591	6.12637	4.20879	4.61719	6.34993	5.60709	5.74827	6.17463	435.531	338.355	334.7	459.336	371.347	671.835	632.943	675.665	602.281	594.115	531.762	565.673	388.615	426.325	586.316	517.726	530.761	570.129
Q9Y5Y2	NUBP2	Cytosolic Fe-S cluster assembly factor NUBP2	5	6.85591	3.53627	3.6214	5.53575	5.86093	7.02962	7.03131	8.20963	4.07797	5.8156	5.69154	5.20778	3.53618	4.42132	5.22645	4.31253	9.45185	4.57796	257.877	133.012	136.215	208.221	220.452	264.411	264.475	308.796	153.388	218.747	214.081	195.885	133.009	166.303	196.587	162.211	355.52	172.195
Q9H9A6	LRRC40	Leucine-rich repeat-containing protein 40	5	6.67737	3.86958	3.60251	4.447	4.34475	7.75136	7.28169	6.46155	3.6615	7.11896	5.38302	5.19627	3.73212	5.51984	4.85475	4.25006	10.2025	5.64522	519.457	301.029	280.252	345.949	337.994	603.007	566.469	502.667	284.841	553.81	418.765	404.237	290.335	429.408	377.669	330.627	793.688	439.162
Q8N5K1	CISD2	CDGSH iron-sulfur domain-containing protein 2	5	5.76259	4.93332	4.85702	6.03218	5.07308	6.18271	5.93266	6.38118	5.70508	6.40418	7.21275	7.06381	4.5841	4.57084	5.5063	4.54742	4.82883	4.42195	309.02	264.55	260.458	323.476	272.044	331.548	318.139	342.192	305.935	343.425	386.784	378.797	245.823	245.112	295.276	243.856	258.946	237.127
Q9NZ01	TECR	Very-long-chain enoyl-CoA reductase	5	4.94711	4.4925	4.50801	5.74239	4.40115	5.4809	6.30563	6.83898	6.05192	5.87377	7.19662	7.37741	5.08885	4.90824	6.59581	4.78068	4.39423	5.01579	582.088	528.598	530.423	675.662	517.849	644.894	741.934	804.689	712.082	691.12	846.77	868.042	598.765	577.515	776.078	562.506	517.035	590.169
O14733-2	MAP2K7	Isoform 2 of Dual specificity mitogen-activated protein kinase kinase 7	5	8.48342	4.85485	4.3251	5.36619	7.72253	10.8957	5.356	6.07047	3.42977	5.60498	6.3046	5.38996	2.67504	3.78381	4.08899	3.52885	8.12466	3.99512	1741.47	996.596	887.85	1101.56	1585.27	2236.65	1099.47	1246.14	704.059	1150.58	1294.2	1106.44	549.128	776.736	839.382	724.398	1667.82	820.113
P68036-3	UBE2L3	Isoform 3 of Ubiquitin-conjugating enzyme E2 L3	5	4.63454	4.26626	3.95801	5.40281	4.83341	6.76152	6.5307	5.65189	5.4381	6.36086	6.83015	6.25459	4.78885	4.3239	4.91456	5.76384	5.95918	7.32684	144.906	133.392	123.754	168.928	151.124	211.41	204.193	176.716	170.031	198.883	213.556	195.56	149.731	135.194	153.662	180.216	186.324	229.086
Q14139-2	UBE4A	Isoform 2 of Ubiquitin conjugation factor E4 A	5	4.34757	4.15022	3.96585	5.83827	4.67839	5.53336	6.50592	5.68388	4.90373	7.64094	6.79013	8.06977	4.67745	4.81206	5.9456	5.1883	5.27127	5.9973	337.397	322.081	307.773	453.084	363.071	429.422	504.897	441.103	380.558	592.982	526.954	626.261	362.997	373.444	461.413	402.643	409.082	465.426
P57772	EEFSEC	Selenocysteine-specific elongation factor	5	5.5328	5.35605	4.78086	6.36651	5.84989	6.69155	5.12656	4.68265	4.80978	6.25844	5.73414	6.09722	4.76823	5.01563	5.26129	5.61749	5.98148	6.06942	714.767	691.934	617.627	822.473	755.732	864.463	662.287	604.939	621.363	808.511	740.778	787.684	615.996	647.957	679.692	725.708	772.732	784.092
Q86TB9	PATL1	Protein PAT1 homolog 1	5	7.90418	4.36307	4.33554	5.5961	5.99752	8.62308	5.75127	8.02108	4.25014	5.50393	5.07539	4.6846	3.57842	4.21657	5.33571	3.99987	8.13808	4.62546	1114.38	615.13	611.25	788.971	845.565	1215.73	810.847	1130.86	599.209	775.976	715.557	660.462	504.506	594.476	752.26	563.924	1147.35	652.124
O15294	OGT	UDP-N-acetylglucosamine--peptide N-acetylglucosaminyltransferase 110 kDa subunit	5	5.43842	3.12351	2.9918	6.05126	5.70498	6.86901	4.87192	4.47961	3.33671	7.97582	7.93647	7.63356	3.21545	3.70178	3.88728	6.61445	7.77418	8.39378	365.711	210.043	201.186	406.921	383.636	461.911	327.616	301.235	224.38	536.34	533.694	513.324	216.225	248.929	261.403	444.794	522.78	564.446
Q9GZL7	WDR12	Ribosome biogenesis protein WDR12	5	6.33957	3.90075	4.04212	6.78752	4.67058	6.3364	6.47958	4.7482	6.00027	6.14138	6.16329	6.02365	5.38853	4.43369	5.26151	4.62266	6.97381	5.68647	86.0259	52.9319	54.8502	92.1043	63.3782	85.9828	87.9257	64.4315	81.4216	83.3365	83.6338	81.7389	73.1205	60.1637	71.3969	62.728	94.6322	77.1635
P40429	RPL13A	60S ribosomal protein L13a	5	7.25335	3.87905	3.69939	5.6386	6.30631	7.21174	6.6946	5.92696	3.51695	5.99526	6.85589	7.35572	3.29471	4.39571	4.56177	5.41107	6.51717	5.48576	784.01	419.285	399.865	609.473	681.645	779.513	723.615	640.642	380.145	648.024	741.05	795.076	356.123	475.13	493.079	584.879	704.437	592.953
P57678	GEMIN4	Gem-associated protein 4	5	5.13666	3.66385	3.52756	5.27546	5.11513	6.33688	6.71547	5.45942	4.36746	7.98787	6.23991	6.27907	4.17334	5.11893	5.31518	5.60626	7.16947	6.51209	337.857	240.985	232.02	346.986	336.44	416.8	441.701	359.086	287.264	525.391	410.421	412.997	274.496	336.69	349.598	368.744	471.562	428.324
P37268	FDFT1	Squalene synthase	5	5.92741	4.70313	4.65964	5.03116	4.61841	5.33695	6.28553	6.71908	5.47873	5.854	7.31696	7.19762	5.20748	4.87937	6.66675	4.66923	4.43413	5.01442	534.901	424.419	420.494	454.021	416.774	481.616	567.218	606.342	494.411	528.276	660.296	649.527	469.932	440.323	601.62	421.36	400.144	452.511
Q9H2H9	SLC38A1	Sodium-coupled neutral amino acid transporter 1	5	5.12417	5.04044	4.9695	6.01211	4.78648	5.75399	6.80776	6.43287	6.5298	4.98167	4.51016	4.53217	6.55253	5.87463	6.02328	5.76212	5.14425	5.16207	1025.06	1008.31	994.115	1202.68	957.503	1151.05	1361.85	1286.85	1306.24	996.55	902.227	906.63	1310.79	1175.18	1204.92	1152.67	1029.07	1032.64
P11908-2	PRPS2	Isoform 2 of Ribose-phosphate pyrophosphokinase 2	5	4.40918	4.19646	4.02393	5.20634	3.73759	6.92702	7.21471	6.38304	5.85939	5.60203	5.01337	5.3649	5.32267	4.98675	5.26372	5.61812	7.84688	7.0239	908.824	864.977	829.415	1073.14	770.395	1427.8	1487.1	1315.68	1207.74	1154.69	1033.36	1105.82	1097.11	1027.87	1084.96	1158.01	1617.41	1447.77
Q7Z6Z7	HUWE1	E3 ubiquitin-protein ligase HUWE1	5	3.70541	2.71291	3.23273	6.24011	5.31626	6.97281	5.71565	4.35306	3.69776	8.56863	7.40734	7.59302	3.61733	4.39989	4.36371	6.42287	7.2217	8.45882	227.55	166.6	198.522	383.206	326.473	428.201	350.999	267.322	227.08	526.202	454.886	466.289	222.141	270.198	267.976	394.43	443.486	519.458
Q12769	NUP160	Nuclear pore complex protein Nup160	5	4.77296	3.16766	3.46743	5.97514	5.39434	7.01761	4.56612	4.76169	3.42085	8.5858	8.6424	7.72676	3.04294	3.26269	4.132	6.50068	8.00754	7.55539	312.547	207.428	227.057	391.269	353.237	459.533	299.003	311.809	224.007	562.223	565.929	505.971	199.26	213.651	270.575	425.683	524.357	494.749
O14966	RAB29	Ras-related protein Rab-7L1	5	5.98765	4.67226	4.77667	5.49534	5.0187	6.24106	6.28464	7.09751	5.93255	5.51877	6.24019	6.66984	4.84584	4.67404	5.87531	4.7021	5.29887	4.66869	462.426	360.838	368.902	424.404	387.594	481.996	485.362	548.14	458.17	426.214	481.929	515.112	374.244	360.976	453.75	363.143	409.231	360.563
P49321-3	NASP	Isoform 3 of Nuclear autoantigenic sperm protein	5	4.37548	3.14697	3.22266	5.15016	3.38941	7.24019	7.67697	4.26182	4.85153	7.87501	5.46622	6.89177	4.67558	4.80486	5.2075	6.08955	7.07893	8.5954	468.836	337.199	345.31	551.843	363.177	775.79	822.591	456.656	519.844	843.812	585.709	738.457	500.991	514.843	557.987	652.499	758.511	921.002
P21579	SYT1	Synaptotagmin-1	5	4.33425	3.99026	4.51204	5.1814	3.95478	5.18342	7.61333	7.90006	7.57353	5.85696	5.07722	5.32378	5.21691	5.29307	6.41948	5.4459	5.26976	5.85386	408.35	375.941	425.1	488.163	372.598	488.354	717.286	744.301	713.537	551.812	478.349	501.578	491.509	498.685	604.809	513.084	496.488	551.519
Q9UNF0	PACSIN2	Protein kinase C and casein kinase substrate in neurons protein 2	4	4.69449	4.37091	3.75039	4.5649	3.79288	5.28546	9.67692	9.99063	6.78797	5.37935	4.70366	5.2159	4.23127	4.42168	5.08489	4.8282	5.56363	7.65688	369.059	343.621	294.838	358.871	298.178	415.518	760.754	785.417	533.638	422.899	369.78	410.05	332.642	347.612	399.75	379.57	437.386	601.948
Q9UHI8	ADAMTS1	A disintegrin and metalloproteinase with thrombospondin motifs 1	4	6.7987	6.00654	4.64339	4.73237	5.64837	5.86386	5.79103	5.74914	5.27685	4.97223	5.60805	5.9787	5.7983	5.48571	4.86221	6.30055	5.32466	5.15933	219.473	193.9	149.896	152.768	182.338	189.295	186.944	185.591	170.345	160.511	181.037	193.002	187.178	177.087	156.96	203.392	171.889	166.551
O60524	NEMF	Nuclear export mediator factor NEMF	4	6.35828	4.5333	4.19499	5.69331	5.51359	6.44037	6.73658	5.47482	4.40614	6.26231	6.80381	6.64494	4.67616	4.49526	4.66719	5.56584	5.93634	5.59678	163.108	116.292	107.614	146.05	141.439	165.214	172.813	140.445	113.03	160.646	174.537	170.462	119.957	115.316	119.727	142.78	152.284	143.574
Q9NZN8	CNOT2	CCR4-NOT transcription complex subunit 2	4	6.14411	3.93202	4.08332	5.81551	5.35265	6.68023	5.79759	6.20724	4.9367	6.41623	6.55838	5.6965	4.04083	4.70629	4.75765	5.56631	7.3393	5.96911	329.222	210.691	218.798	311.614	286.813	357.948	310.654	332.604	264.525	343.802	351.42	305.237	216.521	252.178	254.93	298.261	393.264	319.844
O60306	AQR	RNA helicase aquarius	4	5.56715	4.98805	4.61244	5.40235	5.69755	5.99901	6.34756	5.88208	5.14497	6.47986	5.83552	6.34817	4.79517	4.91066	5.07691	5.49392	5.59715	5.82148	159.498	142.907	132.146	154.777	163.234	171.871	181.857	168.521	147.403	185.647	167.187	181.874	137.381	140.69	145.453	157.4	160.358	166.785
P31946	YWHAB	14-3-3 protein beta/alpha	4	4.19721	3.29779	3.65255	5.46389	4.12278	6.53598	7.07217	5.92942	5.38602	6.62788	6.44594	6.89712	4.17255	4.23523	5.242	5.73492	7.7448	7.24177	279.16	219.339	242.934	363.408	274.21	434.713	470.376	394.37	358.229	440.826	428.725	458.734	277.52	281.689	348.65	381.435	515.113	481.656
P25787	PSMA2	Proteasome subunit alpha type-2	4	5.17567	3.68923	3.73563	5.72524	5.08032	7.42413	7.17973	5.33104	4.89783	6.55562	6.38078	6.7251	4.35671	4.3464	5.16659	5.45509	5.9474	6.8275	291.238	207.595	210.206	322.162	285.872	417.76	404.007	299.981	275.603	368.889	359.05	378.425	245.154	244.574	290.727	306.961	334.664	384.187
Q14004	CDK13	Cyclin-dependent kinase 13	4	5.53401	4.01234	4.41362	5.64645	4.60729	6.58204	6.76269	6.8111	5.51748	5.89059	5.6425	5.82034	4.60178	4.69289	5.59579	4.78706	7.14726	5.93476	348.666	252.795	278.077	355.751	290.279	414.697	426.079	429.128	347.625	371.133	355.502	366.707	289.932	295.672	352.559	301.605	450.308	373.916
Q07820	MCL1	Induced myeloid leukemia cell differentiation protein Mcl-1	4	8.48987	4.3714	3.79419	5.50041	6.21344	6.42422	5.95959	6.47165	4.3295	5.77366	6.89456	6.43244	4.007	4.51196	4.72504	4.50949	5.87966	5.71192	420.309	216.416	187.839	272.31	307.61	318.045	295.043	320.393	214.341	285.837	341.33	318.452	198.375	223.374	233.923	223.252	291.085	282.781
O15127	SCAMP2	Secretory carrier-associated membrane protein 2	4	3.78494	4.27998	4.83647	5.04098	2.97804	4.17527	10.6854	13.6095	2.71104	3.97749	3.84054	3.74048	7.07312	6.11733	7.2354	5.14579	4.57196	6.19625	1135.11	1283.57	1450.46	1511.79	893.117	1252.17	3204.55	4081.51	813.043	1192.85	1151.78	1121.77	2121.23	1834.59	2169.9	1543.23	1371.14	1858.26
Q68DH5	LMBRD2	G-protein coupled receptor-associated protein LMBRD2	4	4.51936	4.15764	4.50514	5.72411	5.23861	5.90829	6.65073	6.52	6.22555	5.80669	5.66117	5.91789	5.60847	5.25314	5.75278	5.44624	5.35357	5.75062	150.574	138.523	150.101	190.714	174.538	196.85	221.587	217.231	207.421	193.465	188.616	197.17	186.861	175.022	191.669	181.456	178.368	191.597
Q14318-2	FKBP8	Isoform 2 of Peptidyl-prolyl cis-trans isomerase FKBP8	4	5.50396	4.84684	4.33746	5.8961	5.25167	6.3803	6.35093	5.63398	5.14738	6.08512	7.03264	6.63123	4.49547	4.53723	5.67682	5.05496	5.39084	5.74708	230.859	203.296	181.931	247.307	220.276	267.616	266.384	236.312	215.902	255.235	294.978	278.141	188.558	190.31	238.109	212.026	226.114	241.056
Q93050	ATP6V0A1	V-type proton ATPase 116 kDa subunit a1	4	4.55604	4.71299	4.68325	5.40269	5.48484	5.77585	6.43803	6.67733	6.05443	5.53841	6.76764	5.9072	5.01867	4.66259	5.35582	5.74724	5.71597	5.501	109.398	113.166	112.452	129.727	131.7	138.687	154.587	160.333	145.376	132.986	162.502	141.841	120.506	111.956	128.602	138	137.249	132.088
Q15149	PLEC	Plectin	4	7.48526	6.03326	4.60119	4.9421	6.27768	6.01752	5.90407	5.4036	4.6634	5.33379	6.22062	6.98495	4.58441	4.9821	4.7129	5.19644	5.60139	5.05532	1032.3	832.053	634.555	681.571	865.761	829.883	814.237	745.217	643.135	735.589	857.893	963.302	632.242	687.087	649.962	716.648	772.495	697.185
Q86TU7	SETD3	Actin-histidine N-methyltransferase	4	4.2667	4.67216	3.70422	5.96157	5.11082	6.74456	5.85731	4.87983	4.54859	6.13546	6.78049	6.46237	4.66142	4.21539	5.25384	6.36297	6.64184	7.74045	158.504	173.567	137.608	221.467	189.862	250.554	217.594	181.281	168.976	227.927	251.889	240.071	173.168	156.598	195.176	236.379	246.738	287.551
P11233	RALA	Ras-related protein Ral-A	4	11.1475	7.05787	3.85218	3.82934	6.68196	9.26471	5.09696	5.70399	6.05571	5.13224	5.31373	5.14545	4.30519	4.38681	5.47793	3.61661	4.22572	3.70607	1671.67	1058.39	577.669	574.243	1002.02	1389.32	764.333	855.363	908.107	769.624	796.841	771.605	645.601	657.841	821.463	542.342	633.684	555.758
Q9UFW8	CGGBP1	CGG triplet repeat-binding protein 1	4	4.9351	5.04178	4.70026	6.88387	5.75582	6.29595	6.37965	5.83844	5.57452	5.34356	5.79288	5.58818	4.88779	4.75432	5.47345	5.58237	5.78008	5.39198	513.759	524.865	489.311	716.632	599.198	655.428	664.141	607.8	580.324	556.281	603.057	581.747	508.833	494.939	569.802	581.142	601.723	561.322
P31939	ATIC	Bifunctional purine biosynthesis protein ATIC	4	5.09393	3.75226	3.78076	5.78842	3.636	6.99739	7.18095	6.16902	5.88111	6.07508	5.91656	5.74133	4.67997	5.01664	5.37942	5.67884	6.0954	7.13694	171.54	126.359	127.319	194.927	122.444	235.64	241.821	207.744	198.049	204.581	199.243	193.342	157.6	168.937	181.154	191.237	205.265	240.339
P59998-3	ARPC4	Isoform 3 of Actin-related protein 2/3 complex subunit 4	4	4.61973	3.61785	3.41277	5.39514	4.72993	6.56571	5.31425	3.91092	4.35365	8.78319	9.29819	10.0605	4.64882	4.12867	3.96558	5.25346	5.47839	6.46322	199.166	155.972	147.131	232.595	203.916	283.06	229.108	168.607	187.694	378.66	400.863	433.729	200.419	177.995	170.964	226.487	236.184	278.642
Q9UKJ3	GPATCH8	G patch domain-containing protein 8	4	6.70149	5.18281	4.43092	6.19277	5.90637	6.15371	6.02787	5.53558	4.64532	5.9254	5.89873	5.721	4.52169	4.92101	4.95752	5.58941	6.21657	5.47183	236.295	182.746	156.234	218.357	208.259	216.98	212.543	195.185	163.794	208.93	207.989	201.722	159.435	173.515	174.802	197.083	219.196	192.937
O95470	SGPL1	Sphingosine-1-phosphate lyase 1	4	4.8638	4.32976	4.5479	5.75799	4.263	5.44818	6.10276	6.18319	5.9617	6.39714	7.73199	7.79272	5.13603	4.88626	6.44518	4.93078	4.38374	4.83786	344.086	306.306	321.739	407.346	301.583	385.428	431.736	437.425	421.756	452.561	546.995	551.291	363.345	345.675	455.96	348.825	310.125	342.251
Q96FW1	OTUB1	Ubiquitin thioesterase OTUB1	4	4.83331	3.51285	3.40295	5.29159	2.76862	8.15279	8.53542	5.24452	5.71119	5.71948	5.33398	6.30299	4.96873	5.18548	5.55289	5.38115	5.61132	8.49074	233.148	169.453	164.151	255.255	133.553	393.273	411.731	252.984	275.496	275.896	257.3	304.043	239.681	250.137	267.859	259.575	270.678	409.575
P11279	LAMP1	Lysosome-associated membrane glycoprotein 1	4	4.91835	4.06786	4.67773	5.42143	3.74869	4.84089	7.48366	8.23565	7.34802	5.50154	4.12636	4.68024	6.78176	5.86821	6.47023	5.54316	5.01641	5.2698	215.503	178.238	204.96	237.546	164.253	212.109	327.905	360.854	321.961	241.056	180.801	205.07	297.15	257.122	283.5	242.88	219.8	230.902
Q9UL46	PSME2	Proteasome activator complex subunit 2	4	4.34577	4.00496	4.07041	4.81337	4.38388	6.17845	6.66759	6.29805	5.41629	6.97595	6.19713	6.02722	4.58679	4.49633	5.71306	5.6165	6.88704	7.32122	77.401	71.3309	72.4966	85.7292	78.0798	110.042	118.754	112.172	96.4677	124.246	110.375	107.349	81.6937	80.0826	101.753	100.034	122.663	130.396
P10412	H1-4	Histone H1.4	4	7.20713	6.84649	5.50777	5.17378	4.22271	5.46386	5.81014	5.90492	5.5896	5.28994	5.15424	5.41555	6.01618	6.51842	5.58018	4.78399	4.87301	4.64207	3183.83	3024.51	2433.12	2285.58	1865.43	2413.72	2566.7	2608.56	2469.27	2336.89	2276.94	2392.38	2657.72	2879.58	2465.11	2113.38	2152.71	2050.69
Q13557-11	CAMK2D	Isoform Delta 11 of Calcium/calmodulin-dependent protein kinase type II subunit delta	4	5.39989	3.86252	4.04162	6.12163	5.53254	7.23549	4.72185	5.07561	4.4863	7.15335	6.42497	6.93068	4.29975	4.18814	4.59495	5.97004	7.14913	6.81156	268.168	191.819	200.714	304.011	274.756	359.327	234.495	252.064	222.797	355.248	319.075	344.189	213.533	207.99	228.193	296.482	355.038	338.274
Q9UPU5	USP24	Ubiquitin carboxyl-terminal hydrolase 24	4	4.01587	2.78089	3.28927	5.39848	5.01648	7.15316	5.92388	5.22192	3.98456	7.78055	7.89074	7.73436	3.36774	3.58261	4.35003	6.51904	7.65689	8.33355	149.291	103.38	122.279	200.689	186.488	265.92	220.221	194.126	148.127	289.243	293.34	287.526	125.196	133.184	161.713	242.346	284.646	309.801
Q92485	SMPDL3B	Acid sphingomyelinase-like phosphodiesterase 3b	4	5.01216	4.32932	5.24954	5.61434	4.29758	5.1704	7.19105	7.865	7.00758	5.35548	5.08322	5.66169	5.01752	5.7245	5.7398	4.61512	5.15205	5.91365	138.398	119.543	144.953	155.026	118.667	142.767	198.563	217.172	193.497	147.878	140.36	156.333	138.546	158.067	158.49	127.435	142.261	163.29
P20618	PSMB1	Proteasome subunit beta type-1	4	4.74563	3.58543	3.52957	5.80285	4.47032	7.43744	6.85728	5.13562	5.12267	6.9568	6.22787	5.89633	4.59364	4.42027	5.63009	5.68882	6.59384	7.30552	266.937	201.677	198.535	326.405	251.451	418.349	385.716	288.874	288.146	391.314	350.312	331.663	258.388	248.636	316.687	319.991	370.897	410.929
O43760	SYNGR2	Synaptogyrin-2	4	4.84704	4.75637	5.20598	5.30439	4.0001	5.61879	7.4676	7.82887	7.38714	5.80496	4.27228	4.35494	5.89706	5.74946	6.08893	4.99339	4.85837	5.56434	524.48	514.668	563.319	573.968	432.836	607.988	808.041	847.132	799.334	628.133	462.287	471.231	638.098	622.127	658.86	540.315	525.706	602.096
Q93077	H2AC6	Histone H2A type 1-C	4	6.50678	5.15877	4.38726	7.29022	5.36227	5.75362	4.44379	4.92393	6.93961	5.12935	6.70771	4.06392	6.50432	4.58902	6.26482	4.424	7.26249	4.28808	383.476	304.032	258.563	429.648	316.025	339.089	261.894	290.191	408.985	302.298	395.318	239.507	383.331	270.453	369.217	260.728	428.014	252.717
Q14558-2	PRPSAP1	Isoform 2 of Phosphoribosyl pyrophosphate synthase-associated protein 1	4	4.9485	3.80885	3.81516	5.73021	5.08492	8.02654	5.95271	5.47108	4.41487	6.07264	5.89462	5.88662	4.41674	4.15788	5.13538	5.86149	7.77187	7.54992	282.838	217.699	218.06	327.518	290.635	458.767	340.234	312.706	252.338	347.089	336.915	336.457	252.444	237.649	293.519	335.021	444.211	431.525
Q96AE4-2	FUBP1	Isoform 2 of Far upstream element-binding protein 1	4	5.53944	4.07736	3.97005	6.05993	4.03158	7.16806	7.05026	5.22188	5.263	6.12859	6.26698	5.69154	4.69538	4.89601	5.42209	5.11563	7.10746	6.29475	248.374	182.818	178.007	271.712	180.766	321.397	316.116	234.136	235.979	274.79	280.995	255.194	210.529	219.524	243.113	229.372	318.68	282.24
Q8IWT6	LRRC8A	Volume-regulated anion channel subunit LRRC8A	4	4.82928	4.32329	4.53593	5.33948	4.35709	5.22761	7.33119	6.77443	6.87875	5.4941	5.62478	5.56722	5.23616	5.73544	6.61794	4.99424	5.48909	5.64397	184.142	164.849	172.957	203.596	166.138	199.331	279.541	258.311	262.289	209.492	214.475	212.28	199.657	218.695	252.344	190.432	209.301	215.207
P55265-4	ADAR	Isoform 4 of Double-stranded RNA-specific adenosine deaminase	4	6.78987	4.55426	4.96892	5.79421	5.28642	6.21253	6.9791	5.25892	4.32014	5.87314	6.36963	6.74678	4.54151	5.14329	4.24447	6.45005	5.43136	5.03543	371.687	249.307	272.006	317.183	289.386	340.083	382.046	287.881	236.491	321.504	348.683	369.328	248.609	281.551	232.349	353.085	297.321	275.647
P43034	PAFAH1B1	Platelet-activating factor acetylhydrolase IB subunit beta	4	5.77897	4.41175	4.04825	5.18452	4.67513	6.37794	6.83661	6.06569	5.6967	6.10658	5.97641	6.188	4.70723	5.21472	5.60509	5.03129	6.05571	6.03941	856.789	654.085	600.192	768.656	693.134	945.593	1013.59	899.298	844.591	905.36	886.062	917.432	697.893	773.133	831.009	745.938	897.818	895.402
P26358-2	DNMT1	Isoform 2 of DNA (cytosine-5)-methyltransferase 1	4	5.58325	3.97924	4.09465	5.71699	5.07409	6.76334	6.18011	4.8259	4.93777	6.5663	6.72744	6.03061	4.7022	4.47679	4.87085	6.17149	6.54989	6.74908	497.941	354.888	365.181	509.868	452.532	603.187	551.172	430.397	440.374	585.614	599.986	537.839	419.365	399.262	434.406	550.403	584.151	601.915
P60900	PSMA6	Proteasome subunit alpha type-6	4	4.37762	2.98014	3.16554	5.93015	4.23884	7.73741	7.08592	5.19489	4.82951	7.19018	6.28665	6.75939	4.25498	3.93095	5.30391	5.82469	7.00934	7.89989	294.06	200.186	212.64	398.349	284.738	519.749	475.986	348.959	324.415	482.989	422.296	454.052	285.822	264.056	356.282	391.265	470.842	530.664
Q9UNH7	SNX6	Sorting nexin-6	4	4.74959	3.51957	3.43907	5.22534	4.3343	5.62417	7.42202	7.03042	6.64509	6.89433	6.19874	5.82948	4.38785	5.00485	5.50293	5.49708	5.97447	6.72071	354.931	263.013	256.998	390.484	323.897	420.288	554.639	525.376	496.58	515.205	463.224	435.63	327.899	374.007	411.228	410.79	446.465	502.231
P40938	RFC3	Replication factor C subunit 3	4	6.76283	4.28446	3.83952	5.83806	6.19791	6.73153	5.60699	5.01404	4.24735	6.21615	7.09708	7.08103	3.95839	4.36009	4.94591	5.41517	6.5164	5.88709	507.444	321.481	288.095	438.055	465.056	505.096	420.717	376.225	318.697	466.424	532.524	531.32	297.015	327.156	371.113	406.323	488.953	441.733
Q9BQE5	APOL2	Apolipoprotein L2	4	12.678	4.38828	2.96661	5.10484	8.28007	10.1959	3.75272	6.95051	3.09692	5.1403	7.85467	6.41418	2.61024	3.22164	4.23114	2.82153	7.22447	3.068	776.914	268.917	181.796	312.828	507.408	624.81	229.969	425.932	189.781	315.001	481.339	393.065	159.957	197.424	259.287	172.905	442.72	188.009
Q8NBS9	TXNDC5	Thioredoxin domain-containing protein 5	4	6.76161	5.05552	4.08158	5.31796	4.74352	6.9291	6.04994	4.87819	5.20319	6.51843	6.30392	6.60668	4.56203	4.94037	5.77887	5.12399	5.2236	5.92149	378.788	283.212	228.652	297.914	265.733	388.171	338.92	273.278	291.485	365.165	353.148	370.109	255.566	276.761	323.734	287.048	292.628	331.724
Q16763	UBE2S	Ubiquitin-conjugating enzyme E2 S	4	4.7112	4.47254	3.76143	5.32168	5.2511	6.53104	6.23933	5.68367	4.91869	5.98307	6.70121	6.39167	4.79939	4.78553	5.55161	6.16015	6.04625	6.69043	129.946	123.363	103.749	146.784	144.837	180.141	172.095	156.768	135.669	165.027	184.834	176.297	132.378	131.996	153.126	169.911	166.769	184.537
Q6DD88	ATL3	Atlastin-3	4	6.17395	5.00962	4.57398	5.61704	4.90608	6.15883	6.15859	5.7688	5.02954	6.21675	7.06138	7.49275	4.74009	5.24443	5.98204	4.65488	4.36779	4.84348	813.374	659.982	602.59	740.005	646.341	811.383	811.351	759.998	662.606	819.012	930.286	987.117	624.473	690.916	788.091	613.248	575.425	638.094
Q8WVD3	RNF138	E3 ubiquitin-protein ligase RNF138	4	4.87103	4.72685	4.4163	5.58559	4.64377	5.76452	7.02573	6.12265	5.40239	6.34001	4.96636	5.72917	5.26655	5.09106	5.48512	6.35439	5.49571	6.71279	578.865	561.73	524.825	663.782	551.857	685.046	834.926	727.606	642.011	753.437	590.193	680.845	625.868	605.013	651.842	755.145	653.101	797.737
Q99956	DUSP9	Dual specificity protein phosphatase 9	4	6.32943	4.45967	4.19922	5.17674	6.08654	9.32261	5.21842	5.66658	4.22613	6.18277	6.42573	5.04696	3.86488	4.54329	4.54292	4.87331	8.8643	4.97048	300.136	211.473	199.123	245.476	288.618	442.069	247.452	268.704	200.399	293.181	304.702	239.322	183.269	215.438	215.421	231.088	420.337	235.696
Q7Z7G8	VPS13B	Vacuolar protein sorting-associated protein 13B	4	8.16675	5.64459	4.08441	4.87738	6.21755	9.63953	5.39301	5.90156	4.56411	5.5246	5.25385	5.48348	3.93617	4.31377	4.78527	4.26204	7.16007	4.79185	472.423	326.523	236.271	282.142	359.668	557.619	311.97	341.388	264.02	319.582	303.92	317.204	227.696	249.539	276.814	246.547	414.189	277.195
P62333	PSMC6	26S proteasome regulatory subunit 10B	4	5.50782	4.17176	3.96169	5.61524	5.29763	7.79983	6.24239	5.16571	4.98215	5.72426	6.74621	6.48918	4.39729	4.1136	4.65508	5.10114	7.78327	6.24574	248.605	188.299	178.817	253.453	239.117	352.058	281.76	233.163	224.878	258.374	304.501	292.9	198.479	185.674	210.115	230.249	351.311	281.912
Q8NE01	CNNM3	Metal transporter CNNM3	4	4.70172	4.33569	4.75415	5.85788	3.94418	5.01848	7.75889	8.4662	7.52677	5.38172	4.50726	4.88869	5.8613	5.69535	6.67685	5.10141	4.58013	4.94333	129.939	119.823	131.388	161.891	109.003	138.693	214.428	233.976	208.013	148.732	124.565	135.106	161.986	157.399	184.524	140.985	126.579	136.616
Q9Y314	NOSIP	Nitric oxide synthase-interacting protein	4	5.04281	4.53837	3.97702	5.97697	5.49395	6.51604	6.08449	5.26141	5.08095	6.45366	6.52169	6.58306	4.75372	4.5521	4.92939	5.58322	5.96004	6.69112	338.523	304.66	266.977	401.234	368.809	437.421	408.451	353.198	341.084	433.234	437.801	441.92	319.117	305.583	330.91	374.801	400.097	449.174
Q9UJX2	CDC23	Cell division cycle protein 23 homolog	4	5.05637	3.34264	3.95586	6.17822	5.75497	6.98484	4.87415	4.94388	4.39099	7.49467	8.56321	7.60618	3.44519	3.4987	4.2704	6.30278	6.62749	6.70946	187.738	124.109	146.877	229.391	213.676	259.34	180.972	183.561	163.033	278.269	317.943	282.409	127.916	129.903	158.555	234.016	246.072	249.115
Q13596-3	SNX1	Isoform 3 of Sorting nexin-1	4	4.39842	4.01454	4.15674	5.37028	4.14471	5.70097	7.1981	7.04765	6.3924	6.35419	5.89359	6.05027	5.33722	4.77487	5.66952	5.73403	5.72192	6.04059	429.857	392.34	406.238	524.837	405.062	557.155	703.469	688.765	624.728	620.994	575.979	591.292	521.606	466.647	554.081	560.385	559.202	590.346
Q9BVQ7	SPATA5L1	Spermatogenesis-associated protein 5-like protein 1	4	5.75186	4.20983	3.63553	5.12303	6.21807	7.23214	5.48506	5.65803	4.69034	6.30454	6.67823	6.90686	3.53315	4.19797	4.69796	6.21091	7.71386	5.75263	105.51	77.2237	66.6889	93.975	114.062	132.664	100.616	103.789	86.038	115.648	122.503	126.697	64.8108	77.0061	86.1778	113.931	141.5	105.524
Q99497	PARK7	Parkinson disease protein 7	4	6.07542	3.98116	3.87327	4.65813	3.18473	9.46758	7.55135	6.57209	5.28803	4.51512	4.35969	4.79949	3.82396	6.12679	5.80279	4.00497	9.62453	6.2909	366.946	240.456	233.939	281.344	192.353	571.827	456.09	396.944	319.389	272.707	263.319	289.882	230.961	370.049	350.48	241.894	581.307	379.961
P35080-2	PFN2	Isoform IIb of Profilin-2	4	2.16367	1.69495	1.7853	7.18682	4.36297	7.64262	3.2143	2.31937	2.34445	10.7263	10.4075	10.8663	2.01551	1.72878	2.51428	8.31134	9.03278	11.6827	231.403	181.273	190.936	768.624	466.615	817.37	343.766	248.054	250.736	1147.17	1113.07	1162.14	215.557	184.891	268.9	888.889	966.047	1249.46
P47897	QARS1	Glutamine--tRNA ligase	4	4.88943	3.8129	3.77406	6.37043	5.55221	6.94715	5.78945	5.30499	4.41074	7.08808	7.30216	7.07254	4.15482	4.01913	4.14895	5.94491	6.56945	6.8486	193.354	150.782	149.246	251.921	219.564	274.727	228.945	209.787	174.424	280.3	288.766	279.686	164.304	158.938	164.072	235.093	259.791	270.83
Q9Y3C1	NOP16	Nucleolar protein 16	4	16.8913	7.86267	2.487	3.95283	6.28992	5.4286	3.93939	3.71474	3.98104	5.56019	7.63737	7.10707	3.67919	4.33659	3.80363	4.61178	4.90191	3.81479	795.8	370.435	117.17	186.23	296.337	255.758	185.597	175.013	187.559	261.958	359.82	334.836	173.338	204.31	179.201	217.275	230.944	179.726
P41227	NAA10	N-alpha-acetyltransferase 10	4	4.61266	4.05169	3.70773	5.88435	4.30767	6.59582	6.62147	5.7109	5.34694	6.62138	5.80342	5.92487	4.56825	4.59207	5.30491	6.3749	6.54673	7.42423	435.352	382.406	349.942	555.376	406.566	622.526	624.947	539.005	504.654	624.938	547.737	559.201	431.16	433.409	500.688	601.675	617.893	700.712
E9PRG8	C11orf98	Uncharacterized protein C11orf98	4	17.2534	8.97816	2.18042	3.08385	7.62081	4.65941	4.47337	4.45556	3.84385	5.24932	6.82325	7.21103	3.446	4.94294	3.25635	3.33828	5.59729	3.5867	3146.97	1637.59	397.701	562.483	1390.01	849.86	815.928	812.68	701.105	957.458	1244.54	1315.27	628.538	901.577	593.948	608.891	1020.93	654.203
Q9NYU1	UGGT2	UDP-glucose:glycoprotein glucosyltransferase 2	4	5.92504	3.82832	4.29208	5.9609	6.12275	7.36991	6.43633	6.04583	4.86587	6.05497	6.8404	6.42474	4.72884	4.26497	4.864	5.00464	5.52071	5.44972	248.25	160.401	179.831	249.753	256.534	308.788	269.673	253.311	203.872	253.694	286.602	269.187	198.131	178.696	203.794	209.687	231.309	228.335
P28370	SMARCA1	Probable global transcription activator SNF2L1	4	5.80413	4.1974	3.95027	6.60102	5.29556	6.06015	5.08686	4.35993	5.57043	7.34384	6.10578	5.60328	5.02331	5.20321	5.8521	4.82382	6.5023	6.61661	364.811	263.822	248.289	414.898	332.846	380.903	319.728	274.038	350.122	461.587	383.771	352.187	315.733	327.041	367.826	303.195	408.694	415.878
Q9UJK0	TSR3	18S rRNA aminocarboxypropyltransferase	4	5.17804	5.74741	4.90229	5.99708	5.12135	6.23912	6.62096	6.36269	5.56973	5.7607	4.89496	4.75527	5.68885	5.68869	5.39867	5.52386	5.26481	5.28551	887.534	985.127	840.27	1027.92	877.817	1069.41	1134.86	1090.59	954.672	987.405	839.014	815.07	975.089	975.063	925.351	946.81	902.407	905.956
Q00341	HDLBP	Vigilin	4	5.35589	3.98595	3.74922	5.50155	5.65152	6.82602	6.17928	5.89225	4.74285	6.84747	6.68377	6.07775	3.96348	4.57314	5.2103	5.50746	7.01325	6.23886	171.728	127.803	120.212	176.398	181.206	218.865	198.128	188.925	152.072	219.553	214.304	194.873	127.082	146.63	167.059	176.587	224.868	200.039
O43491	EPB41L2	Band 4.1-like protein 2	4	6.98966	5.55867	4.60202	5.03456	4.8772	5.71113	5.63988	5.79778	5.73803	6.14524	6.98982	5.96996	5.23992	5.30969	5.15787	5.23705	4.96241	5.03911	573.272	455.906	377.445	412.92	400.014	468.41	462.566	475.517	470.616	504.014	573.285	489.639	429.763	435.485	423.033	429.527	407.002	413.293
P41223-2	BUD31	Isoform 2 of Protein BUD31 homolog	4	4.68507	4.73383	3.81739	6.01303	5.14494	7.17756	5.45565	4.74453	5.07542	6.00175	6.26311	5.98797	5.18334	4.39002	5.24549	6.97675	6.66575	6.4384	279.75	282.661	227.94	359.043	307.209	428.578	325.762	283.3	303.058	358.37	373.976	357.547	309.502	262.132	313.213	416.588	398.018	384.442
P47914	RPL29	60S ribosomal protein L29	4	6.31813	4.91613	5.21559	5.80734	4.8919	6.09791	7.17139	6.31469	5.39941	5.06434	5.1113	5.90411	5.34028	5.69738	5.20682	4.64962	5.58733	5.30631	669.5	520.937	552.67	615.375	518.371	646.165	759.916	669.136	572.148	536.643	541.619	625.629	565.883	603.723	551.741	492.697	592.062	562.284
O75044	SRGAP2	SLIT-ROBO Rho GTPase-activating protein 2	4	4.82938	3.59594	3.22346	6.25135	5.0405	7.64862	4.13693	3.9921	3.66651	7.74142	8.54016	7.4363	3.83962	3.74598	3.28535	7.69993	7.60146	7.725	70.9859	52.856	47.3808	91.8871	74.0892	112.425	60.8078	58.6789	53.8932	113.789	125.53	109.304	56.4377	55.0613	48.2906	113.179	111.732	113.548
Q969E2	SCAMP4	Secretory carrier-associated membrane protein 4	4	4.41505	4.33411	4.97098	5.19819	4.06019	5.22308	7.67654	8.52526	7.88105	5.32065	4.41389	4.08697	6.15773	5.4351	6.50924	5.07433	4.95175	5.76592	378.012	371.082	425.611	445.064	347.629	447.195	657.258	729.925	674.768	455.549	377.913	349.923	527.219	465.348	557.315	434.459	423.964	493.673
Q96CW1	AP2M1	AP-2 complex subunit mu	4	5.1767	4.26081	3.96877	4.76755	4.23014	5.08765	7.9769	8.3628	6.80625	5.61294	5.09033	5.23278	5.80989	5.574	6.13027	5.29361	5.02061	5.59803	672.842	553.799	515.841	619.662	549.812	661.267	1036.8	1086.96	884.643	729.542	661.616	680.131	755.14	724.481	796.782	688.037	652.554	727.604
Q5VT52	RPRD2	Regulation of nuclear pre-mRNA domain-containing protein 2	4	8.2496	3.84017	3.19346	5.39763	6.22317	7.87589	5.68286	5.25903	4.47652	5.63148	5.83915	5.88733	3.7557	3.93896	4.01238	4.24528	12.0282	4.46321	259.196	120.655	100.336	169.589	195.527	247.454	178.551	165.235	140.649	176.937	183.461	184.975	118.001	123.759	126.066	133.383	377.916	140.231
P42356	PI4KA	Phosphatidylinositol 4-kinase alpha	4	4.59864	4.31563	3.96721	5.59468	5.22498	6.43877	5.75187	5.7133	4.98991	7.22619	6.71252	6.89986	4.93892	4.34817	4.98883	5.55032	6.02346	6.71674	167.38	157.079	144.397	203.633	190.177	234.356	209.355	207.951	181.621	263.016	244.32	251.139	179.765	158.263	181.582	202.019	219.24	244.474
Q9UNZ5	C19orf53	Leydig cell tumor 10 kDa protein homolog	4	9.0678	7.63379	6.08089	5.85048	7.22743	6.35272	5.49934	5.14815	4.85623	4.36162	5.14823	4.83555	4.65668	4.72501	4.72566	4.43517	4.99266	4.40259	2086.34	1756.4	1399.1	1346.09	1662.9	1461.65	1265.3	1184.5	1117.33	1003.53	1184.52	1112.57	1071.42	1087.14	1087.29	1020.45	1148.72	1012.96
O14950	MYL12B	Myosin regulatory light chain 12B	4	4.96871	3.93193	3.5725	4.65118	4.07224	6.57091	6.03157	4.79244	5.52508	7.26682	6.97406	6.78054	5.56319	5.0662	5.00831	5.70484	6.77552	6.74395	423.086	334.804	304.199	396.048	346.751	559.513	513.589	408.077	470.461	618.771	593.842	577.363	473.706	431.387	426.458	485.768	576.936	574.248
Q9H0A8	COMMD4	COMM domain-containing protein 4	4	5.25982	2.68686	2.39803	5.65177	6.45899	8.1608	3.87923	5.01993	2.69302	8.66992	10.0992	9.83397	2.08382	2.16383	2.86974	5.79404	8.4501	7.82691	683.932	349.371	311.815	734.897	839.86	1061.15	504.415	652.739	350.172	1127.35	1313.2	1278.71	270.958	281.362	373.151	753.397	1098.76	1017.73
P25788	PSMA3	Proteasome subunit alpha type-3	4	4.43343	3.36218	3.27579	5.73789	3.83306	7.67524	7.42463	4.89284	5.1819	6.79437	5.7458	6.3423	4.39375	4.21698	5.69319	5.82603	7.05326	8.11735	548.046	415.622	404.942	709.299	473.83	948.787	917.807	604.836	640.57	839.897	710.277	784.014	543.14	521.289	703.773	720.194	871.9	1003.44
P63000-2	RAC1	Isoform B of Ras-related C3 botulinum toxin substrate 1	4	4.66604	3.88951	3.77651	4.94328	4.59487	6.0079	7.6794	6.25519	5.76448	8.11525	4.67113	6.20767	4.44666	4.78337	6.75627	4.55582	4.95152	7.93512	411.626	343.123	333.154	436.084	405.348	530.002	677.458	551.818	508.528	715.907	412.075	547.625	392.274	421.977	596.021	401.903	436.811	700.017
O60499	STX10	Syntaxin-10	4	5.36987	5.1919	4.93983	5.99209	5.29708	6.8434	5.75496	5.60648	5.12691	5.66713	6.78807	6.24117	4.75431	5.03095	4.7072	5.31725	5.89487	5.47653	91.3225	88.2958	84.0089	101.904	90.0844	116.382	97.8714	95.3464	87.1905	96.3777	115.441	106.14	80.8539	85.5586	80.0528	90.4276	100.251	93.1364
Q9NR46-2	SH3GLB2	Isoform 2 of Endophilin-B2	4	6.53605	3.41762	3.72704	5.17451	6.12169	7.69714	6.86148	6.52996	4.06367	6.10193	6.15914	6.09951	3.55565	4.05344	4.94965	4.6309	9.08162	5.23901	479.502	250.726	273.426	379.616	449.104	564.683	503.377	479.056	298.122	447.654	451.851	447.476	260.852	297.371	363.12	339.735	666.252	384.348
P35916	FLT4	Vascular endothelial growth factor receptor 3	4	4.82379	4.24679	4.6422	6.06623	5.15521	5.38833	6.85662	6.81961	6.87396	5.7818	5.82813	5.25417	5.44049	5.16018	5.23042	5.47915	5.57255	5.38039	103.404	91.0348	99.5109	130.037	110.508	115.505	146.98	146.186	147.351	123.94	124.933	112.629	116.623	110.614	112.12	117.452	119.454	115.335
P30825	SLC7A1	High affinity cationic amino acid transporter 1	4	4.53496	4.55778	4.7388	5.69819	3.65156	4.65957	8.0139	8.22162	8.33138	4.68238	3.97779	4.00914	6.25638	6.23797	6.75045	5.34003	4.93805	5.40005	765.354	769.206	799.755	961.669	616.265	786.385	1352.48	1387.54	1406.07	790.234	671.321	676.612	1055.87	1052.77	1139.26	901.223	833.382	911.353
Q00688	FKBP3	Peptidyl-prolyl cis-trans isomerase FKBP3	4	4.12025	3.62789	3.58847	5.32443	3.06151	7.41866	7.78095	5.12504	5.24019	6.38343	4.96415	5.70716	4.86505	4.76964	6.30547	6.78962	7.03564	7.89246	360.186	317.144	313.698	465.453	267.633	648.528	680.199	448.023	458.089	558.03	433.958	498.911	425.295	416.954	551.214	593.538	615.045	689.946
Q9Y6A4	CFAP20	Cilia- and flagella-associated protein 20	4	6.26505	6.00502	5.20343	6.46213	6.12588	6.71446	5.04953	4.65827	5.03227	5.78284	6.0063	5.47833	4.84294	4.9842	4.5809	5.48282	5.78107	5.54455	433.865	415.858	360.346	447.513	424.227	464.987	349.688	322.593	348.493	400.471	415.946	379.384	335.381	345.164	317.235	379.694	400.348	383.969
P67775	PPP2CA	Serine/threonine-protein phosphatase 2A catalytic subunit alpha isoform	4	3.51101	2.5167	2.30935	6.11409	4.11821	6.8509	4.83944	3.55295	3.36009	9.40227	8.81809	9.49037	2.98938	2.85026	3.54566	7.53756	7.73618	10.4575	404.035	289.614	265.752	703.589	473.91	788.379	556.906	408.862	386.668	1081.98	1014.76	1092.12	344.008	327.999	408.023	867.398	890.254	1203.41
Q9BRX2	PELO	Protein pelota homolog	4	5.11244	4.28077	4.30403	5.59416	5.37841	7.03043	5.80811	5.94928	4.80219	6.27817	6.64421	6.31919	4.46542	4.32719	4.68345	6.11267	6.51572	6.39416	488.085	408.686	410.906	534.075	513.477	671.195	554.5	567.978	458.465	599.377	634.323	603.293	426.314	413.117	447.129	583.577	622.056	610.451
Q9UJW0-3	DCTN4	Isoform 3 of Dynactin subunit 4	4	4.76647	4.3388	4.78566	5.70344	5.32288	6.59662	6.43099	5.66076	5.24996	6.39894	7.47644	6.39889	4.54027	4.58498	4.58858	5.54315	5.90619	5.70697	166.355	151.429	167.025	199.056	185.774	230.229	224.448	197.566	183.229	223.33	260.936	223.328	158.46	160.021	160.146	193.462	206.132	199.179
Q08170	SRSF4	Serine/arginine-rich splicing factor 4	4	5.77276	3.49102	3.19567	5.50425	4.93812	6.80285	6.04323	5.18757	4.37483	6.83109	6.82486	7.02152	4.49529	4.73604	4.91069	5.92737	7.00159	6.94124	537.127	324.822	297.342	512.144	459.468	632.972	562.293	482.678	407.056	635.599	635.02	653.318	418.264	440.666	456.916	551.513	651.464	645.848
Q9UJX3	ANAPC7	Anaphase-promoting complex subunit 7	4	4.00572	3.36582	3.68776	6.71115	6.13554	6.77198	4.23839	4.49888	3.61277	7.98969	9.77579	8.80247	2.9526	3.12671	3.54994	6.027	7.39492	7.35287	143.446	120.531	132.06	240.328	219.715	242.506	151.778	161.106	129.374	286.113	350.073	315.219	105.733	111.968	127.124	215.828	264.814	263.308
Q8NFW8	CMAS	N-acylneuraminate cytidylyltransferase	4	6.22242	5.67327	4.82434	5.43945	5.1386	6.28865	6.51573	6.06465	5.57956	5.5182	5.59283	6.29609	4.67245	5.53639	4.89852	5.04009	5.46169	5.23708	587.783	535.91	455.718	513.822	485.404	594.04	615.49	572.88	527.058	521.262	528.311	594.743	441.37	522.98	462.725	476.099	515.923	494.706
Q9NRZ7-3	AGPAT3	Isoform 3 of 1-acyl-sn-glycerol-3-phosphate acyltransferase gamma	4	5.11199	4.80404	4.66298	5.64583	4.71495	5.96672	6.71704	6.31871	5.32205	6.37974	7.56832	8.27315	4.42192	4.7652	6.20126	4.41133	4.2212	4.49358	507.995	477.393	463.375	561.043	468.539	592.931	667.493	627.91	528.869	633.974	752.087	822.129	439.42	473.533	616.239	438.368	419.473	446.541
P18085	ARF4	ADP-ribosylation factor 4	4	7.22916	3.53608	3.75585	3.63635	5.38137	12.7245	6.09443	5.3036	3.74232	5.04791	4.88436	5.47826	3.26661	7.79141	4.10747	3.38464	10.5315	4.10412	773.502	378.351	401.867	389.08	575.793	1361.49	652.088	567.472	400.419	540.114	522.613	586.16	349.518	833.66	439.489	362.147	1126.85	439.131
Q13535	ATR	Serine/threonine-protein kinase ATR	4	6.03508	5.2289	4.79088	5.91501	5.32547	6.19152	6.25249	6.0774	4.9253	5.92049	6.02198	5.79356	4.50825	4.93395	4.98319	5.34362	5.90359	5.84931	145.366	125.948	115.397	142.474	128.274	149.134	150.603	146.385	118.635	142.606	145.051	139.549	108.59	118.843	120.029	128.711	142.199	140.891
Q9Y4L1	HYOU1	Hypoxia up-regulated protein 1	4	7.24738	4.34508	3.85637	5.40735	5.2139	7.24099	5.42392	5.44309	5.32393	5.97797	7.01896	6.40145	3.81299	4.45841	4.79503	5.25846	7.0558	5.71892	309.549	185.586	164.713	230.958	222.695	309.276	231.666	232.484	227.395	255.33	299.793	273.418	162.86	190.427	204.804	224.598	301.366	244.266
Q6BDS2	UHRF1BP1	UHRF1-binding protein 1	4	7.21119	4.45464	4.31997	5.39814	6.96423	7.16734	5.58172	5.30508	4.39772	6.24637	6.43663	6.04408	3.73646	4.40816	4.2902	4.78323	7.74362	5.51122	308.984	190.872	185.102	231.299	298.402	307.105	239.164	227.311	188.433	267.644	275.796	258.976	160.099	188.88	183.826	204.951	331.797	236.144
P53999	SUB1	Activated RNA polymerase II transcriptional coactivator p15	4	4.66011	6.14029	4.01093	5.94498	4.32714	4.64033	5.66401	4.51533	7.55576	6.75838	4.74711	4.36533	6.37599	6.76655	7.88941	7.16982	4.52298	3.94556	275.535	363.053	237.152	351.505	255.848	274.366	334.892	266.975	446.745	399.598	280.679	258.106	376.989	400.082	466.472	423.925	267.427	233.286
Q9NV96	TMEM30A	Cell cycle control protein 50A	4	4.03034	3.83571	4.21587	4.99543	3.30434	4.56901	8.78669	9.336	8.47564	5.05943	4.3064	4.56797	6.13936	5.80717	6.86799	5.20781	4.8912	5.60365	387.491	368.779	405.329	480.279	317.691	439.281	844.784	897.596	814.878	486.432	414.033	439.181	590.26	558.322	660.313	500.697	470.257	538.755
P62745	RHOB	Rho-related GTP-binding protein RhoB	4	5.0488	3.5715	4.00012	4.0183	3.65205	4.28442	8.64189	6.88823	6.89493	5.64061	3.67989	4.88147	7.02815	5.35326	7.40555	5.39418	6.39958	7.21707	133.568	94.4854	105.825	106.306	96.6165	113.346	228.624	182.231	182.408	149.224	97.3529	129.141	185.932	141.623	195.916	142.705	169.303	190.93
Q9NWK9	ZNHIT6	Box C/D snoRNA protein 1	4	5.8775	4.87413	4.63687	5.87944	4.90328	6.02057	6.07274	5.83608	5.33437	5.76297	5.73768	6.01807	5.01404	5.04972	5.9936	5.71798	5.65821	5.61277	515.808	427.753	406.931	515.979	430.311	528.365	532.943	512.174	468.143	505.757	503.538	528.145	440.031	443.163	525.997	501.809	496.564	492.576
O95433	AHSA1	Activator of 90 kDa heat shock protein ATPase homolog 1	4	4.83993	3.80029	3.93604	5.1565	4.1656	7.56509	7.45711	5.8887	5.4125	6.44355	6.63448	6.21795	4.25788	5.04217	5.36235	5.19298	5.992	6.63487	257.954	202.544	209.78	274.827	222.015	403.198	397.443	313.851	288.471	343.423	353.599	331.399	226.933	268.733	285.798	276.771	319.357	353.62
P49591	SARS1	Serine--tRNA ligase, cytoplasmic	4	5.06605	3.66887	3.36902	5.60392	3.30593	8.20204	7.89798	5.03707	5.1092	6.04732	5.36036	6.34126	4.70215	4.45721	5.6997	5.97504	6.49434	7.66254	291.714	211.261	193.996	322.686	190.362	472.291	454.783	290.045	294.199	348.218	308.661	365.143	270.76	256.656	328.201	344.056	373.958	441.226
Q8WUY1	THEM6	Protein THEM6	4	6.52947	4.75807	3.95555	5.52086	5.39366	6.6204	6.65065	6.47755	4.98323	6.4787	6.64799	7.06879	4.40047	4.34966	6.09195	4.19484	5.33204	4.54612	683.061	497.751	413.798	577.548	564.241	692.573	695.737	677.629	521.305	677.749	695.459	739.48	460.342	455.027	637.291	438.83	557.795	475.578
P63167	DYNLL1	Dynein light chain 1, cytoplasmic	4	4.84342	3.93161	3.4491	5.66474	5.08496	7.02906	4.99367	4.84753	3.83838	7.44396	7.173	7.68424	3.96517	4.02084	4.25369	6.13455	7.71003	7.93207	701.499	569.436	499.552	820.455	736.483	1018.06	723.261	702.094	555.933	1078.15	1038.9	1112.95	574.298	582.361	616.086	888.5	1116.69	1148.84
P62993	GRB2	Growth factor receptor-bound protein 2	4	4.06669	3.38815	3.0625	7.33035	5.11339	7.75906	4.88833	4.34517	3.70415	6.71475	8.27025	8.40609	3.39978	3.66714	3.52019	6.45348	7.57073	8.3398	100.492	83.7246	75.6776	181.141	126.357	191.734	120.796	107.374	91.5333	165.928	204.366	207.723	84.012	90.6189	86.9875	159.472	187.081	206.085
Q7L1Q6-3	BZW1	Isoform 3 of Basic leucine zipper and W2 domain-containing protein 1	4	6.41701	3.90456	3.50549	4.9503	5.10947	9.51854	5.57977	4.89626	4.00655	5.50883	5.89471	6.29944	4.00484	5.04715	4.50642	4.91483	10.5194	5.41649	855.234	520.384	467.198	659.756	680.971	1268.59	743.65	652.555	533.977	734.195	785.623	839.564	533.749	672.664	600.598	655.029	1401.98	721.889
P40925-3	MDH1	Isoform 3 of Malate dehydrogenase, cytoplasmic	4	5.31892	3.99065	3.67142	5.60213	3.51007	7.85871	7.38121	5.54766	5.25601	6.45716	5.54006	5.8303	4.27103	4.59006	5.32652	5.60321	6.95685	7.28802	335.509	251.724	231.587	353.374	221.41	495.716	465.596	349.938	331.542	407.308	349.459	367.767	269.411	289.534	335.989	353.442	438.828	459.718
P02545	LMNA	Prelamin-A/C	4	5.54048	4.45542	3.84988	5.91469	5.01022	5.44259	5.87796	6.02073	6.40428	5.9331	6.35658	6.03919	5.44699	4.57761	6.04216	5.0423	6.54526	5.50055	450.007	361.877	312.694	480.402	406.939	442.057	477.418	489.014	520.167	481.896	516.293	490.514	442.414	371.802	490.755	409.544	531.617	446.764
P36871-2	PGM1	Isoform 2 of Phosphoglucomutase-1	4	5.4662	4.21636	3.55984	5.57467	3.23976	7.56036	8.03467	5.75832	5.81565	5.58508	5.47855	5.71799	4.97659	5.30935	5.85526	4.81629	5.3972	7.63787	94.9196	73.2163	61.816	96.8032	56.2578	131.284	139.521	99.9922	100.988	96.9839	95.134	99.292	86.4176	92.196	101.676	83.634	93.7215	132.63
P25786-2	PSMA1	Isoform Long of Proteasome subunit alpha type-1	4	4.78518	3.77103	4.00202	5.19736	3.94784	7.81325	6.98259	5.49739	5.35814	6.34482	5.88695	6.1481	4.07506	4.82407	5.56309	5.5149	7.35687	6.93133	267.4	210.728	223.637	290.433	220.609	436.611	390.193	307.199	299.418	354.554	328.968	343.561	227.718	269.573	310.87	308.177	411.108	387.329
Q96AX1	VPS33A	Vacuolar protein sorting-associated protein 33A	4	3.7013	2.784	3.54904	5.73554	4.84733	6.23516	5.65105	5.62929	3.86098	7.77271	8.7666	8.77371	3.52443	3.55402	4.30543	6.32144	7.27712	7.71087	166.44	125.191	159.594	257.916	217.975	280.383	254.117	253.138	173.621	349.523	394.217	394.537	158.487	159.817	193.607	284.263	327.238	346.743
P53985	SLC16A1	Monocarboxylate transporter 1	4	4.90939	5.13585	5.55659	5.66991	3.78392	4.77234	7.84979	7.73884	7.52414	4.41672	3.55691	3.70029	6.96879	6.39419	7.11656	5.06995	4.46387	5.37196	700.71	733.032	793.084	809.257	540.073	681.15	1120.39	1104.55	1073.91	630.392	507.673	528.136	994.646	912.633	1015.74	723.627	637.122	766.732
Q13131-2	PRKAA1	Isoform 2 of 5'-AMP-activated protein kinase catalytic subunit alpha-1	4	4.6984	3.50998	6.27577	5.01	4.0928	6.718	6.36501	5.94076	4.87108	6.15068	8.4838	6.15528	4.27971	4.43175	4.89887	5.10188	6.61466	6.40159	378.583	282.824	505.682	403.69	329.785	541.315	512.873	478.688	392.496	495.602	683.598	495.974	344.846	357.096	394.736	411.093	532.989	515.82
P61160	ACTR2	Actin-related protein 2	4	4.51232	3.11971	3.46555	5.3495	5.2701	7.35013	4.38043	3.42808	3.38454	8.77634	8.83317	9.4187	3.54739	3.56013	3.65555	6.23878	7.52433	8.18526	312.36	215.958	239.899	370.313	364.816	508.804	303.23	237.305	234.291	607.532	611.465	651.998	245.564	246.445	253.051	431.872	520.863	566.615
Q5TKA1-2	LIN9	Isoform 2 of Protein lin-9 homolog	4	5.60558	3.79061	3.30267	6.3224	5.2972	6.84854	6.19443	5.54288	4.0634	7.49999	6.61355	7.22523	4.05716	4.16078	4.79711	5.63236	6.20953	6.83658	141.364	95.5932	83.2883	159.441	133.587	172.709	156.214	139.783	102.473	189.138	166.783	182.209	102.315	104.928	120.976	142.039	156.595	172.408
Q99661	KIF2C	Kinesin-like protein KIF2C	4	4.37706	4.23338	3.71616	5.9348	5.34415	6.58727	5.92717	5.33733	4.30691	6.45574	7.0108	6.64863	4.2087	3.9483	5.38048	6.48868	6.66291	7.43152	286.214	276.819	242.998	388.075	349.452	430.739	387.576	349.006	281.627	422.139	458.434	434.752	275.206	258.178	351.828	424.293	435.685	485.944
P83436	COG7	Conserved oligomeric Golgi complex subunit 7	4	5.7408	3.56451	3.88789	5.37193	4.72889	7.06682	6.38611	5.3466	4.74214	7.2381	6.426	5.88386	4.26829	4.86581	5.10887	5.71087	7.32475	6.33777	211.583	131.373	143.292	197.988	174.288	260.455	235.366	197.054	174.776	266.767	236.837	216.855	157.312	179.334	188.293	210.48	269.961	233.585
Q13347	EIF3I	Eukaryotic translation initiation factor 3 subunit I	4	5.25913	3.61327	3.2831	5.0176	4.39492	6.50594	6.97222	6.34678	4.39821	6.9641	6.83815	6.87394	4.40108	4.72301	5.22542	5.98775	6.17556	7.01981	403.925	277.516	252.157	385.374	337.55	499.686	535.498	487.462	337.803	534.875	525.201	527.95	338.023	362.749	401.336	459.886	474.311	539.154
Q14671-3	PUM1	Isoform 3 of Pumilio homolog 1	4	8.02419	4.13909	3.79803	5.56786	6.02623	6.48107	6.70654	6.04618	3.82963	6.4527	6.30887	5.63432	3.69775	4.72234	5.40859	4.97401	7.37329	4.80931	764.108	394.147	361.67	530.203	573.851	617.163	638.634	575.751	364.678	614.462	600.766	536.531	352.121	449.688	515.036	473.653	702.125	457.969
P62070-4	RRAS2	Isoform 4 of Ras-related protein R-Ras2	4	5.16258	3.97788	4.78683	4.935	4.42366	5.37111	7.03387	6.63975	7.12354	5.7023	5.1263	5.69044	5.83623	5.75336	6.09779	5.43182	4.8287	6.07883	274.245	211.312	254.285	262.156	234.993	285.323	373.651	352.715	378.415	302.916	272.318	302.286	310.031	305.629	323.926	288.548	256.509	322.918
Q9NVA2-2	SEPTIN11	Isoform 2 of Septin-11	4	5.12091	3.85935	3.49485	5.35138	4.44593	7.02264	6.61938	5.20864	4.86413	6.4361	6.73112	6.609	4.97085	4.6398	5.47229	5.6448	6.37246	7.13637	302.385	227.891	206.368	315.994	262.529	414.681	390.869	307.566	287.223	380.046	397.467	390.256	293.524	273.977	323.134	333.32	376.288	421.397
P22392-2	NME2	Isoform 3 of Nucleoside diphosphate kinase B	4	4.43973	3.25946	3.24779	5.18509	2.37763	8.44937	9.21969	5.12119	6.14005	5.84981	5.12353	5.67587	4.84387	5.11246	6.15267	5.44143	5.68927	8.67109	380.887	279.631	278.63	444.832	203.979	724.878	790.963	439.351	526.759	501.859	439.551	486.937	415.559	438.602	527.842	466.824	488.086	743.899
Q92503-2	SEC14L1	Isoform 2 of SEC14-like protein 1	4	6.16378	4.51924	3.54262	5.56441	5.63099	6.95038	5.30236	4.97368	4.09034	6.70558	6.90359	7.12732	3.64828	4.69433	4.30682	5.94098	6.63946	7.29585	256.379	187.975	147.353	231.449	234.218	289.097	220.549	206.878	170.135	278.915	287.151	296.457	151.748	195.258	179.14	247.112	276.165	303.467
P20340-2	RAB6A	Isoform 2 of Ras-related protein Rab-6A	4	10.0591	6.11943	4.3767	4.91261	5.67441	7.35027	6.11688	6.95089	5.61112	4.23157	4.79883	5.22599	4.99686	4.75032	5.88149	3.88856	5.15069	3.90426	1558.96	948.389	678.3	761.355	879.419	1139.14	947.994	1077.25	869.61	655.809	743.722	809.923	774.412	736.203	911.513	602.648	798.253	605.081
Q15286	RAB35	Ras-related protein Rab-35	4	8.3761	5.69157	3.68578	4.45068	5.2699	7.5259	6.31471	7.2591	6.6729	4.9347	4.96921	4.89609	4.82337	5.02394	5.60426	4.48195	5.36148	4.65838	973.904	661.769	428.553	517.488	612.741	875.05	734.223	844.029	775.871	573.767	577.779	569.278	560.822	584.143	651.617	521.124	623.39	541.639
Q8WU90	ZC3H15	Zinc finger CCCH domain-containing protein 15	4	5.8331	4.44795	4.1903	5.82031	5.10384	6.54031	6.63148	5.77603	5.3134	6.31801	5.78746	6.29808	4.53888	4.33032	5.12552	6.13854	5.69551	6.11097	446.699	340.624	320.893	445.719	390.852	500.857	507.839	442.328	406.9	483.833	443.203	482.307	347.588	331.616	392.512	470.089	436.162	467.978
Q9Y2X9	ZNF281	Zinc finger protein 281	4	7.91638	4.96951	4.51257	5.93004	6.17857	6.33511	5.81502	6.1404	4.62493	6.28313	6.01048	5.86248	4.02138	4.45362	4.89385	4.87283	5.68866	5.49105	418.319	262.6	238.454	313.356	326.489	334.761	307.278	324.472	244.391	332.014	317.607	309.786	212.498	235.339	258.602	257.491	300.601	290.159
P47712	PLA2G4A	Cytosolic phospholipase A2	4	4.7087	2.96715	3.43576	5.61933	5.00921	7.99525	4.9643	6.24654	4.57951	7.71952	7.46414	7.02143	3.64952	4.36959	6.36448	5.24719	6.63877	5.9996	474.924	299.27	346.534	566.771	505.234	806.409	500.705	630.032	461.894	778.599	752.84	708.188	368.095	440.721	641.928	529.237	669.593	605.125
Q9P2D3	HEATR5B	HEAT repeat-containing protein 5B	4	4.86788	4.37239	4.39297	4.64702	3.84531	5.33361	7.60663	8.04281	7.13089	5.63952	5.37924	5.82284	5.7848	5.68788	5.84822	5.461	4.75121	5.38577	160.869	144.494	145.175	153.57	127.076	176.26	251.376	265.791	235.654	186.369	177.768	192.427	191.17	187.967	193.266	180.47	157.013	177.984
O95881	TXNDC12	Thioredoxin domain-containing protein 12	4	5.63322	4.67033	4.22575	6.0536	4.68211	7.13525	5.95676	6.3896	5.32778	6.18193	6.58038	6.66432	4.33781	4.70171	5.23605	5.12396	5.64355	5.45591	207.896	172.36	155.953	223.41	172.795	263.329	219.836	235.81	196.624	228.146	242.851	245.949	160.088	173.518	193.238	189.102	208.277	201.352
Q7Z460	CLASP1	CLIP-associating protein 1	4	4.77291	2.89109	3.41484	5.58859	4.55309	6.03648	6.75445	6.00436	3.70496	8.35081	7.39196	7.16556	3.67357	4.56593	4.86823	5.94107	6.87399	7.44812	111.376	67.4635	79.6851	130.41	106.246	140.861	157.615	140.112	86.4552	194.866	172.491	167.208	85.7227	106.546	113.6	138.635	160.405	173.802
P43686	PSMC4	26S proteasome regulatory subunit 6B	4	5.35527	4.00653	4.04706	5.92635	5.10969	7.20167	6.84461	5.6338	4.76567	6.11903	6.34745	6.17465	4.21508	4.55012	5.30256	5.11579	7.17008	6.11458	313.606	234.624	236.997	347.049	299.225	421.732	400.823	329.918	279.079	358.333	371.709	361.59	246.837	266.456	310.52	299.583	419.883	358.072
Q5T3I0-3	GPATCH4	Isoform 3 of G patch domain-containing protein 4	4	7.96923	5.75484	4.90862	5.80367	5.80347	5.8964	5.92366	6.18307	4.16547	5.55092	6.3215	6.05417	4.61113	4.97305	4.78131	5.08314	4.69309	5.52325	606.172	437.736	373.369	441.451	441.435	448.504	450.577	470.309	316.842	422.225	480.839	460.505	350.741	378.27	363.686	386.644	356.976	420.12
P50402	EMD	Emerin	4	4.634	4.75616	5.04498	5.54429	3.85862	5.34037	6.76863	7.34416	6.35847	6.06198	6.17098	5.90973	5.12603	5.24461	7.58453	4.9683	4.39497	4.88919	251.02	257.637	273.282	300.33	209.018	289.283	366.651	397.827	344.433	328.372	334.277	320.125	277.673	284.096	410.847	269.128	238.072	264.843
P35613	BSG	Basigin	4	4.49839	4.31427	4.52018	5.30415	3.72218	4.83659	7.68546	7.91638	7.60352	5.15721	4.58555	4.8898	6.29464	6.02195	6.74795	5.60643	4.61522	5.68014	532.702	510.899	535.282	628.12	440.783	572.751	910.116	937.462	900.413	610.719	543.023	579.053	745.414	713.123	799.096	663.917	546.537	672.645
P09960	LTA4H	Leukotriene A-4 hydrolase	4	5.2952	4.27134	3.91802	5.20314	4.21133	7.38834	7.31662	5.57311	5.85023	5.99921	5.56146	6.42583	4.58521	4.93307	5.41239	5.3529	6.05702	6.64559	162.178	130.82	119.999	159.359	128.982	226.285	224.089	170.69	179.177	183.74	170.333	196.806	140.433	151.087	165.767	163.945	185.51	203.537
[truncated: 2,029 more rows]
