# Supplementary material for: A pore-forming toxin initiates ABI1 complex switching to promote bacterial cell-to-cell spread
Source: Nat Commun. 2026 Apr 13;17:5129. doi: 10.1038/s41467-026-71510-z (PMC13247217; doi:10.1038/s41467-026-71510-z)
Supplement: Supplementary file 14 — Source Data [file 41467_2026_71510_MOESM14_ESM.xlsx]

## Sheet: Fig. 1
Source Data for Fig. 1
	Fig. 1b					Fig. 1c							Fig. 1d							Fig. 1e							Fig. 1g			Fig. 1i			Fig. 1j							Fig. 1k
	Mice	Days elapsed	WT (E)	Abi1-EKO		Liver		Spleen		Brain			Liver		Spleen		Brain			Liver		Spleen		Brain			WT (E)	Abi1-EKO		WT (E)	Abi1-EKO		Liver		Spleen		Brain			Liver		Spleen		Brain
	1	1	1			WT (E)	Abi1-EKO	WT (E)	Abi1-EKO	WT (E)	Abi1-EKO		WT (E)	Abi1-EKO	WT (E)	Abi1-EKO	WT (E)	Abi1-EKO		WT (E)	Abi1-EKO	WT (E)	Abi1-EKO	WT (E)	Abi1-EKO		0.550379	0.23605		1.14511	0		WT (E)	Abi1-EKO	WT (E)	Abi1-EKO	WT (E)	Abi1-EKO		WT (E)	Abi1-EKO	WT (E)	Abi1-EKO	WT (E)	Abi1-EKO
	2	2	1			501393	23064	2.85366e+07	214286	2367.21	10		14800000	3348.21	331578947	166667	6378.13	296.804		916399	5500	623874	16428.6	1823.26	376.471		0.535923	0.305707		0.867012	0.0296141		117788	174757	54746.8	12416.1	51.5464	10		4117.65	2995.39	62189.1	92964.8	300.926	355.45
	3	2	1			685358	15979.4	1.15169e+07	370370	645.54	125.313		5.96708e+06	3846.15	8.99471e+07	186603	1777.25	226.757		1390625	2159.47	8.90547e+06	58505.2	5173.21	580		0.536162	0.172197		0.912049	0		748988	30837	31865.3	58762.9	10	10		1821.86	4347.83	29255.3	44117.6	268.949	308.789
	4	2	1			192308	16420.7	3.33333e+06	193966	2053.14	10		6.39535e+06	7142.86	432065217	465517	4018.91	523.56		544218	15816.3	978972	54000	6561.15	656.716		0.620806	0.0399287		0.935107	0.143146		127155	554435	26488.1	19047.6	10	106.538		1646.09	3784.86	162011	65315.3	407.674	209.302
	5	3	1			1.40385e+06	4166.67	4.42529e+07	150407	5053.19	10		1.85328e+07	2763.82	253886010	177928	5322.2	365.854		498069	2508.36	712919	57038.8	22492.8	322.078		1.00397	0.424954		0.592391	0.0339467		633166	149425	118653	93556.7	29.1971	10		3643.72	1821.86	51912.6	87264.2	339.806	364.964
	6	3	1			902778	10349.9	3.37423e+07	47445.3	804.598	10		2.71493e+06	10659.9	8.59873e+07	64766.8	2279.07	144.231		505000	2222.22	502632	13250	30904.6	136.585		2.17302	0.250656		0.498426	0		17187.5	25376.9	58465.6	39743.6	10	10		2631.58	1394.42	86486.5	21327	596.659	479.616
	7	3	1			262172	39756.9	2421875	151376	10	10		3.76569e+06	4634.15	164429530	88235.3	1378.45	10		34055.7	759.878	163594	24162.7	732.861	190.476		0.43953	0.174882		0.360584	0.0748721		32945.7	36585.4	58529.4	43717.3	10	10		3991.6	4054.05	46703.3	82500	728.643	405.728
	8	3	1			155280	5555.56	6.19469e+06	127193	656.325	10		1.90741e+07	4017.86	142076503	253769	2749.39	400		56574.9	6137.72	34313.7	28250	3752.97	46.4037		0.923334	0.379357		0.610397	0		80459.8	67500	116422	4773.87	10	10		2092.05	6097.56	67567.6	12562.8	10	10
	9	3	1			9.30931e+06	12802.8	216459627	250000	20312.5	10		2.42063e+07	24008.8	134078212	69651.7	1876.48	554.156		285285	1136.36	512500	13615	1546.05	271.605		0.668707	0.207773		0.38318	0.142336		11961.7	10593.2	7476.64	10975.6	10	10		4980.08	4166.67	106383	46568.6	350.877	69.4444
	10	3	1			294258	2117.26	1.35135e+06	111570	314.088	10		1.52727e+07	12554.1	308988764	51912.6	2779.04	677.507		73770.5	2622.95	125541	12189.1	906.977	1005.03		2.50243	0.316551		0.70289	0		40772.5	39419.1	25113.1	69819.8	10	10		10392.2	9296.48	78680.2	40000	10	10
	11	3	1			291667	3667.95	1.80645e+07	39568.3	761.446	10		8.90411e+06	6218.91	222543353	116352	2236.18	475		192953	8199.36	747596	23152.7	2975.61	692.308		1.67494	0.298482		1.39209	0.190302		50420.2	883197	24264.7	4803.49	68.1265	81.4249		4166.67	1225.49	44270.8	69832.4	10	565.553
	12	3	1			433673	2195.12	1.99438e+06	5609.76	1644.23	10		8.29596e+06	4072.4	518324607	675000	1285.05	396.27		6060.61	528.169	53191.5	17168.7	800	296.296		0.785592	0.493624		0.330006	0.280065		6000	7142.86	5958.55	8496.73	10	10		33596.8	175610	80952.4	24468.1	74.0741	279.07
	13	3	1			5.62814e+06	4292.93	9.46429e+07	14583.3	861.244	10		6.00962e+06	71017.7	300518135	644330	3971.29	177.384		8070.18	853.242	41237.1	32872.9	1014.49	143.541		1.00234	0.128791		0.391657	0		9638.55	5555.56	4113.92	34905.7	10	10		86419.8	70707.1	20360.8	558442	257.732	10
	14	3	1			247748	6561.09	1.2766e+06	9510.87	642.336	85.9189		1.10092e+07	72115.4	141752577	97989.9	2110.31	376.884		16388	1839.46	457895	11458.3	444.444	282.927		1.67639	0.162258		0.575189	0		8016.88	16883.1	9489.05	3645.83	10	10		368421	502232	59585.5	31862.7	959.596	486.618
	15	3	1			658436	2145.92	4.85714e+06	7062.15	534.704	50.1253		1.5493e+07	97765.4	421875000	414027	7766.99	459.184		7587.55	1315.79	98484.8	36828	913.753	112.941		0.48251	0.448034		0.41459	0		14646.5	83193.3	6521.74	3144.65	10	10		60606.1	480488	163317	93181.8	754.258	341.463
	16	3	1			5.37433e+06	2926.83	1.64804e+06	5494.51	1007.56	10		3.82883e+06	5585.11	5.97826e+07	935961	1200	432.432		12457.3	778.21	61274.5	21250	2041.57	530		0.519904	0.218714		0.271642	0		21124	4977.38	17229.7	11691.5	10	10		984772	352941	35000	55000	338.983	479.616
	17	3	1			4.15556e+06	4477.61	10250000	4639.18	250	10		7.32323e+06	26756.8	502604167	958763	4296.48	341.463		342623	1328.9	237968	94654.1	1209.88	93.4579		0.36665	0.239101		0.870428	0.0471108		34169.9	4418.6	29050.3	3350.52	10	10		436585	43181.8	157143	44736.8	261.905	454.545
	18	3	1			482625	5612.24	4.97487e+07	25773.2	1172.93	10		2.65152e+07	41707.3	207446809	49479.2	2790.7	47.1698		65743.9	2076.12	577720	3731.34	9400.48	190.024		1.22125	0.391113		0.200274	0.102388		26568.3	9259.26	28608.2	40113	10	10		231982	46082.9	194767	24324.3	470.297	419.753
	19	4	1			508475	6578.95	1.45833e+07	2250	820	39.312		5.19481e+06	9876.54	141304348	134518	19950.1	580.046		7.14047e+06	4948.81	1.52632e+06	58290.2	54963.7	497.63		1.83281	0.372102		0.243556	0.0834817		11555.6	11557.8	4634.15	16666.7	10	10		246862	452055	53977.3	243644	371.287	102.74
	20	4	1			2.25225e+06	1707.32	2.86164e+07	7843.14	2403.8	71.9794		1.66667e+07	11353.7	155688623	236686	5100	469.136		8.48333e+06	859.107	1.83508e+07	10497.2	512.195	448.878		0.483355	0.359508		0.376353	0.0543711		5349.79	4059.04	5970.15	13281.2	10	10		33653.8	252451	66489.4	25252.5	49.7512	526.316
	1	2		1		862069	1000	6.17857e+07	5288.46	507.317	10		1.04348e+07	25245.1	272972973	133880	2309.64	545.906		1.14516e+06	2741.94	16625000	4726.37	135088	10								5160.14	26682.7	47500	7880.43	10	10		12690.4	287565	46875	750000	426.065	1393.64
	2	3		1		2.39583e+06	753.769	166101695	46798	708.229	88.0196																						1646.09	2202.64	2439.02	3548.39	10	10
	3	4		1		4.36869e+06	2791.88	71761658	9655.17	301.508	29.7767																						3526.97	1568.63	503.356	2234.64	10	10
	4	5		1		133333	1508.62	193817204	5442.18	751.88	10																						2036.2	212.766	1030.93	442.478	10	10
	5	5		1		991736	2301.26	5.05348e+07	23776.2	551.378	72.1649																						2631.58	1758.79	3378.38	427.35	40.1003	10
	6	5		1		2.9397e+06	3056.77	100000000	31321.8	1012.53	10																						2325.58	2238.81	1804.12	9090.91	10	10
	7	5		1		5.09756e+06	3186.27	135632184	15714.3	224.39	10																						2723.74	2473.5	14500	2835.05	10	10
	8	6		1		4.47964e+06	1295.34	139617486	18434.3	1876.29	10																						34666.7	5855.86	5026.46	6250	10	10
	9	6		1		2.30263e+06	2010.05	126506024	12189.1	982.801	39.7022																						11753	6709.96	1939.66	2319.59	777.778	10
	10	6		1		2.31156e+06	3000	1.07914e+07	26165.8	1323.31	10																						3169.01	4077.25	2777.78	18489.6	10	10
	11	7		1		804878	4739.34	129559748	58730.2	1031.63	10																						4182.51	1593.63	81213.9	20854.3	10	10
	12	7		0		918367	3153.15	138198758	41666.7	716.707	10																						14321.6	110488	44295.3	35806.5	10	10
	13	10		0		446927	4072.4	7.77487e+07	156566	557.692	179.104																						107767	4750	17171.7	38235.3	10	127.273
	14	10		0		493274	721.154	3.37766e+07	598870	3688.56	10																						7818.93	53640.8	48492.5	61745	10	10
	15	10		0		3.27801e+06	3526.97	50000000	128472	199.525	10																						52195.1	4444.44	29521.3	14070.4	10	10
	16	10		0		3.26568e+06	1767.68	88961039	154639	977.995	10																						50000	3896.1	31967.2	5555.56	10	185.819
	17	10		0		837321	2777.78	2.33668e+07	20202	1092.73	10																						42207.8	48292.7	41812.9	5670.1	107.056	10
	18	10		0		952381	5186.72	141581633	32500	3218.05	10																						8050.85	145641	28092.8	139691	10	10
	19	10		0		927602	2195.12	275609756	26570	2050	38.0952																						4418.6	76666.7	13541.7	9268.29	10	10
	20	10		0			2870.81		12562.8		51.9481																						10091.7	43478.3	2250	4545.45	10	142.518
							7286.43		48309.2		10																						9307.36	6060.61	4381.44	76395.9	88.2353	10

## Sheet: Fig. 2
Source Data for Fig. 2
	Fig. 2b				Fig. 2c
	WT	ABI1 KO	HA-ABI1		Time (hpi)	WT			ABI1 KO			HA-ABI1
	1.13371	0.368595	1.13371		2	900	1880	1340	420	1280	360	2060	1560	1660
	1.21469	0.439801	0.963373		4	7200	19120	17600	8480	5920	7520	8360	19620	22600
	1.12673	0.457951	1.12673		6	172800	151800	274200	15400	64000	42200	198200	350400	170600
	0.960581	0.460744	1.01364		8	1916000	1684000	1162000	150000	98000	46000	2604000	3308000	3602000
	0.949411	0.418858	1.38223
	0.928468	0.39233	1.04994
	1.08903	0.793038	0.893564		Fig. 2e				Fig. 2g			Fig. 2h
	0.999674	0.48029	0.826546		WT	ABI1 KO	HA-ABI1		WT(E)	Abi1-EKO		Time (hpi)	WT(E)			Abi1-EKO
	0.999674	0.37418	1.05133		0.674444	0.511786	0.99137		1.31071	0.282354		2	80	137	155	81	111	124
	1.16163	0.382557	1.02201		0.922094	0.643472	0.838013		1.09703	0.154482		4	136	751	459	183	516	411
	1.22586	0.318332	1.04575		1.09435	0.487072	0.988676		0.625112	0.16756		5	2880	4870	3870	4680	540	2100
	1.01643	0.439801	0.977335		1.14933	0.458544	1.12685		1.11759	0.134491		8	9720	18550	16500	14980	7010	5350
	0.992693	0.289012	1.02201		0.827692	0.472804	0.938549		1.18529	0.21465		10	156000	167000	73000	40000	33000	21000
	0.826546	0.356029	1.02201		1.16496	0.612773	1.2228		0.841837	0.111209		16	380000	240000	470000	54000	61000	38000
	0.992693	0.290408	0.826546		0.971038	0.37616	1.10972		2.05701	0.0901303		18	1100000	1180000	2230000	53000	37000	48000
	0.999674	0.418858	0.890771		0.96959	0.456396	0.793824		0.962332	0.125372		24	9000	79000	89000	2200	6900	13800
	0.928468	0.37418	0.928468		0.950435	0.528747	1.49957		1.1292	0.251795
	1.06669	0.402104	0.992693		0.583521	0.324803	1.44108		0.206043	0.146536
	0.860055	0.382557	0.853074		1.1297	0.49059	1.0526		1.15342	0.113545		Fig. 2k
	1.02201	0.37418	0.860055		1.22251	0.516767	1.11767		1.18457	0.0758406		NC		KD
	0.805603	0.418858	0.928468		0.698535	0.335747	1.21639		1.6913	0.223359		WT	KO	WT	KO
	0.922884	0.357425	0.932657		0.903023	0.25527	0.778669		0.81499	0.277315		1.16525	0.219761	1.10392	0.189097
	0.860055	0.536138	1.15884		1.05505	0.609978	0.846412		1.5227	0.0699961		0.945486	0.168654	0.981261	0.148211
	0.992693	0.357425	0.960581		1.24718	0.41982	1.25335		0.860627	0.16188		0.889267	0.148211	0.965928	0.178876
	0.853074	0.409085	1.25657		0.698597	0.386108	0.927418		0.775162	0.173577
	1.04575	0.268069	0.890771		1.15196	0.388622	0.956553		0.785311	0.29503
	1.09182	0.457951	0.988505		0.786795	0.328173	0.916264		0.746915	0.107242
	1.27333	0.382557	1.27333		0.707502	0.436578	1.10481		1.34655	0.17192
	0.805603	0.460744	0.960581		0.962102	0.666255	0.95147		1.30183	0.140383
	0.85447	0.439801	0.85447		0.853308	0.411904	1.10611		0.418547	0.19876
					0.944892	0.366407	1.03226		0.50103	0.14081
					1.14249	0.320421	0.973856		0.348854	0.16444
					1.13827	0.580151	1.14858		1.34685	0.121019
					1.58903	0.365683	0.834806		0.800255	0.335123
					1.19908	0.378441	0.721155		0.206137	0.215535
					1.00428	0.578228	0.767172		1.07793	0.0644021
					1.18101	0.585491	0.910659		1.20937	0.305744
					1.07724	0.385758	1.17707		1.37551	0.174179

## Sheet: Fig. 3
Source Data for Fig. 3
	Fig. 3b			Fig. 3d			Fig. 3f				Fig. 3h
	Comet tail	Lm-containing protrusion		Comet tail	Lm-containing protrusion		ABI1	ABI1DPP	ABI1-PP		WT	ABI1 KO	HA-ABI1	HA-ABI1DPP
	0.166667	1		0.125	1		1	0.2	1		0.995999	0.41883	0.927045	0.41883
	0	1		0	1		1	0.166667	1		1.24244	0.467353	0.995999	0.467353
	0.2	1		0	1		1	0	1		0.961522	0.43543	1.05985	0.439261
	0.142857	1		0.142857	1		1	0	1		1.37908	0.358815	0.960245	0.537584
	0.125	0.857143		0	1		1	0	1		0.927045	0.489061	0.907891	0.652507
	0	1		0	1		1	0	1		0.914276	0.439261	0.852984	0.467353
	0.142857	1		0.2	1		1	0	1		0.929599	0.325615	0.881076	0.383077
	0.2	1		0.2	1		1	0.166667	1		0.960245	0.43543	0.878522	0.408615
	0	1		0	1		1	0	1		1.18498	0.421384	0.960245	0.467353
	0	0.833333		0	1		1	0	1		1.22584	0.445646	1.09943	0.489061
	0.111111	1		0	1		1	0	1		0.914276	0.439261	0.914276	0.556738
	0	1		0.166667	1		1	0	1		0.852984	0.554184	0.956414	0.439261
	0.142857	1		0.142857	1		1	0	1		1.01515	0.489061	0.995999	0.41883
	0	1		0	1		0.8	0	1		1.15944	0.508215	1.09943	0.445646
	0.2	1		0	1		1	0	1		0.927045	0.624415	0.927045	0.467353
	0	1		0	1		1	0	1		0.995999	0.40223	0.881076	0.325615
	0.142857	1		0	1		1	0	1		0.975568	0.489061	0.907891	0.186431
	0	1		0.166667	1		1	0	1		1.09432	0.508215	0.956414	0.380523
	0.2	1		0	1		1	0	1		0.904061	0.572061	0.961522	0.41883
	0	1		0	1		1	0	1		0.881076	0.490338	1.08411	0.383077
											1.18498	0.349877	0.814676	0.467353
											0.81723	0.41883	0.956414	0.374138
											1.1288	0.303907	0.849153	0.489061
											0.735507	0.602707	0.81723	0.467353
											1.02154	0.40223	0.927045	0.445646
											0.97046	0.303907	1.03686	0.439261
											0.907891	0.291138	1.16328	0.467353
											1.05218	0.245169	1.03048	0.4648
											0.780199	0.1992	1.03686	0.439261
											0.960245	0.1992	1.30629	0.41883

## Sheet: Fig. 4
Source Data for Fig. 4
	Fig. 4a									Fig. 4b			Fig. 4c			Fig. 4d			Fig. 4e			Fig. 4i
	No actin		Actin cloud		Comet tail		Lm-containing Protrusion			WT	ABI1 KO		WT	ABI1 KO		WT	ABI1 KO		WT	ABI1 KO		Time (s)	WT																				KO
	WT	ABI1 KO	WT	ABI1 KO	WT	ABI1 KO	WT	ABI1 KO		2.42844	5.07489		0.537233	0.634024		15.4125	7.82085		0.162138	0.0878457		0	0.287476	0.308705	0.175386	0.198439	0.28171	0.286398	0.215294	0.216312	0.149586	0.24206	0.253969	0.208923	0.228527	0.258831	0.245419	0.245159	0.210791	0.156865	0.209788	0.0858326	0.155055	0.105381	0.239801	0.16882	0.126211	0.141609	0.172996
	0.1	0.214286	0.5	0.571429	0.1	0.142857	0.3	0.0714286		9.29219	5.48722		0.354695	1.07647		15.9113	4.99611		0.127846	0.0538542		0.24	0.316717	0.257233	0.190337	0.200387	0.260202	0.335801	0.180318	0.216063	0.172307	0.243487	0.251502	0.209712	0.25562	0.228215	0.216589	0.227178	0.205907	0.177531	0.222019	0.0829035	0.186537	0.0818541	0.209724	0.259164	0.129756	0.138433	0.161405
	0.222222	0.192308	0.444444	0.576923	0.222222	0.192308	0.111111	0.0384615		3.6906	2.65153		0.328954	0.972098		16.3871	4.46777		0.244481	0.0685959		0.48	0.332614	0.248661	0.199438	0.177124	0.2894	0.334642	0.251402	0.259716	0.174888	0.226928	0.287601	0.237412	0.25396	0.18186	0.265133	0.243613	0.254134	0.161856	0.227502	0.106699	0.170302	0.102037	0.188696	0.268471	0.121616	0.167016	0.210702
	0.238095	0.470588	0.571429	0.352941	0.0952381	0.117647	0.0952381	0.0588235		3.60806	6.08004		0.31425	0.438565		10.1896	4.94795		0.142239	0.0456688		0.72	0.334015	0.254832	0.193244	0.213072	0.313504	0.347596	0.220033	0.236991	0.175546	0.216092	0.247237	0.252149	0.258663	0.235688	0.285358	0.236347	0.252483	0.180185	0.240543	0.10436	0.161456	0.0893819	0.1842	0.283028	0.126967	0.189804	0.210184
	0.172414	0.344828	0.655172	0.37931	0.0689655	0.206897	0.103448	0.0689655		3.07809	2.17934		0.245105	0.412531		9.34065	5.30498		0.185078	0.102143		0.96	0.338466	0.286434	0.180872	0.203183	0.299695	0.346239	0.263823	0.249745	0.182705	0.238392	0.275505	0.261529	0.263812	0.233159	0.248871	0.247966	0.292657	0.175087	0.230764	0.111652	0.219344	0.107982	0.167871	0.181491	0.122669	0.197665	0.197506
	0.125	0.266667	0.4375	0.466667	0.3125	0.2	0.125	0.0666667		6.10683	5.33325		0.186944	0.427959		7.11878	6.57241		0.214767	0.150069		1.2	0.31449	0.30234	0.187067	0.220417	0.313571	0.357995	0.277802	0.288825	0.203078	0.260626	0.268763	0.24942	0.248512	0.24466	0.19169	0.253972	0.318631	0.197647	0.170379	0.106323	0.160637	0.0958651	0.199787	0.286366	0.146422	0.200467	0.198287
	0.16129	0.365854	0.612903	0.365854	0.129032	0.170732	0.0967742	0.097561		7.49305	2.56821		0.340971	0.668193		10.7349	12.8474		0.180426	0.0657539		1.44	0.341326	0.250165	0.199913	0.194861	0.321484	0.350873	0.28188	0.23967	0.191894	0.268271	0.27824	0.261101	0.250178	0.253638	0.262798	0.252836	0.301398	0.155402	0.221426	0.108967	0.177288	0.0821882	0.192102	0.23132	0.116647	0.18764	0.250267
	0.04	0.148148	0.72	0.648148	0.12	0.12963	0.12	0.0740741		5.84321	17.8928		1.56406	0.513594		12.5364	6.29554		0.145725	0.0797122		1.68	0.341333	0.256326	0.191857	0.221794	0.342815	0.356576	0.290461	0.247439	0.186776	0.267556	0.265699	0.251736	0.252566	0.224338	0.287831	0.301444	0.35188	0.191637	0.216908	0.109823	0.163845	0.101354	0.219207	0.185167	0.134522	0.210706	0.204022
	0.166667	0.307692	0.416667	0.384615	0.25	0.153846	0.166667	0.153846		2.52907	6.33283		0.614732	0.902145		7.77421	4.23179		0.172477	0.15231		1.92	0.374449	0.241465	0.234327	0.254166	0.302264	0.335232	0.318167	0.285358	0.214746	0.2768	0.302831	0.239394	0.29936	0.250323	0.267882	0.290465	0.313141	0.215232	0.222543	0.140203	0.145408	0.0868177	0.2262	0.211356	0.120229	0.2177	0.230848
	0.0909091	0.162791	0.727273	0.511628	0.0909091	0.255814	0.0909091	0.0697674		8.58416	8.28343		0.725958	0.34974		7.47185	4.07736		0.151557	0.107304		2.16	0.335861	0.292022	0.212571	0.247435	0.355414	0.386367	0.318707	0.268441	0.208322	0.304848	0.282201	0.251821	0.252362	0.21846	0.28643	0.284796	0.329366	0.181594	0.227645	0.149666	0.167736	0.0908131	0.251287	0.169806	0.137643	0.241909	0.215413
	0.037037	0.08	0.703704	0.62	0.111111	0.2	0.148148	0.1		23.9143	7.53514		0.862452	0.957395		12.8481	14.8895		0.204846	0.0876387		2.4	0.308741	0.272657	0.23448	0.292326	0.352334	0.334408	0.315432	0.300989	0.235621	0.301604	0.27799	0.287444	0.242549	0.22816	0.255509	0.267758	0.353289	0.189545	0.242411	0.159566	0.171054	0.0813843	0.238951	0.222614	0.154607	0.242731	0.22788
	0.297297	0.48	0.540541	0.32	0.0810811	0.12	0.0810811	0.08		10.7847	5.39483		1.00673	0.374025		8.11562	8.63655		0.171681	0.140327		2.64	0.340822	0.270882	0.238554	0.259299	0.364299	0.343214	0.29727	0.280214	0.214914	0.335768	0.257676	0.277778	0.283161	0.257939	0.257209	0.2771	0.338393	0.189877	0.244502	0.154112	0.17388	0.0875834	0.230666	0.270024	0.160662	0.220354	0.261949
	0.111111	0.214286	0.722222	0.642857	0.111111	0.0714286	0.0555556	0.0714286		8.21813	4.63611		1.02188	0.49628		14.9891	5.09744		0.195527	0.121803		2.88	0.335101	0.282153	0.258673	0.263299	0.360736	0.385967	0.352825	0.278129	0.236311	0.348771	0.258055	0.281184	0.291497	0.260559	0.26026	0.336828	0.335544	0.184954	0.256537	0.13579	0.193035	0.119081	0.281847	0.282392	0.160423	0.222043	0.213101
	0.153846	0.259259	0.615385	0.333333	0.153846	0.185185	0.0769231	0.222222		5.43841	3.88344		0.568576	0.412144		10.9026	5.60246		0.240693	0.149755		3.12	0.321787	0.30133	0.267029	0.291321	0.369071	0.381001	0.388777	0.309355	0.261764	0.310305	0.282032	0.278966	0.299189	0.257677	0.28142	0.330348	0.361406	0.183665	0.259037	0.15956	0.223712	0.109231	0.272432	0.201346	0.176888	0.254883	0.219181
	0.458333	0.258065	0.375	0.548387	0.125	0.129032	0.0416667	0.0645161		7.58547	2.86034		0.790297	0.461873		11.2556	10.8465		0.307357	0.164719		3.36	0.330016	0.269978	0.242951	0.282975	0.368855	0.368613	0.377464	0.254018	0.259261	0.333768	0.301534	0.295085	0.331328	0.277481	0.295419	0.280847	0.364208	0.203706	0.238873	0.158463	0.189463	0.0990364	0.280356	0.185601	0.132306	0.25461	0.234549
	0.2	0.185185	0.6	0.333333	0.1	0.333333	0.1	0.148148		3.04106	13.3848		0.621281	0.521836		14.0197	7.9839		0.149045	0.15164		3.6	0.361904	0.26755	0.268631	0.254745	0.358121	0.394811	0.385243	0.319333	0.264737	0.358953	0.262369	0.27066	0.282546	0.284641	0.270613	0.309748	0.372239	0.200381	0.318397	0.181134	0.177755	0.0931272	0.313906	0.159191	0.151522	0.267964	0.222323
	0.166667	0.117647	0.5	0.647059	0.25	0.117647	0.0833333	0.117647		3.37054	4.93837		0.669711	0.345219		8.01012	6.55942		0.190201	0.0413864		3.84	0.423373	0.295338	0.274953	0.284238	0.349564	0.395055	0.382344	0.285684	0.246839	0.350538	0.306767	0.277769	0.245641	0.263803	0.312937	0.321963	0.363294	0.230943	0.267753	0.185762	0.200378	0.101234	0.318817	0.196843	0.153429	0.270378	0.279075
	0.25	0.206897	0.416667	0.448276	0.25	0.206897	0.0833333	0.137931		3.27876	3.37373		0.847613	0.43344		11.7736	6.71059		0.302727	0.0746079		4.08	0.378201	0.350418	0.277225	0.281196	0.409638	0.390629	0.378453	0.289737	0.276024	0.351708	0.340892	0.294771	0.28524	0.240516	0.284882	0.277422	0.367165	0.223656	0.319967	0.180755	0.194982	0.107846	0.296655	0.261444	0.169753	0.259137	0.228343
	0.12	0.208333	0.72	0.458333	0.12	0.208333	0.04	0.125		6.62599	7.1003		0.424053	0.558771		18.0325	9.99455		0.225962	0.201471		4.32	0.396088	0.283273	0.268683	0.312376	0.421901	0.418487	0.435925	0.349794	0.283028	0.370804	0.30608	0.31199	0.321037	0.284391	0.292563	0.295299	0.369379	0.232029	0.291062	0.212982	0.203942	0.110067	0.26137	0.232476	0.166137	0.293127	0.295957
	0.204082	0.0909091	0.612245	0.454545	0.122449	0.272727	0.0612245	0.181818		9.79696	3.35412		0.587939	0.762071		10.0905	12.0115		0.208737	0.082702		4.56	0.387927	0.293779	0.311676	0.264589	0.385077	0.40982	0.407332	0.311724	0.308542	0.374003	0.349718	0.307462	0.298325	0.282335	0.375517	0.323062	0.409707	0.220537	0.326549	0.195305	0.21457	0.0990991	0.287744	0.221108	0.144902	0.275404	0.261369
	0.222222	0.0416667	0.5	0.791667	0.111111	0.0833333	0.166667	0.0833333		1.95301	5.97123		1.09421	0.753076		8.18169	8.50116		0.212654	0.172812		4.8	0.408599	0.287148	0.236684	0.255361	0.349426	0.398746	0.422466	0.306352	0.318619	0.398042	0.314043	0.295442	0.313756	0.246891	0.346157	0.357219	0.350622	0.270084	0.323923	0.230854	0.190752	0.119933	0.30535	0.178548	0.160404	0.248535	0.297654
	0.285714	0.173913	0.428571	0.652174	0.214286	0.0434783	0.0714286	0.130435		11.7425	5.99492		0.669136	0.529688		8.0857	10.341		0.203282	0.0738306		5.04	0.462016	0.29191	0.280137	0.311682	0.387207	0.41256	0.422113	0.36743	0.326912	0.428081	0.316803	0.315426	0.281292	0.288429	0.317636	0.314945	0.379637	0.206186	0.363047	0.205161	0.218746	0.102291	0.283491	0.232081	0.183468	0.285111	0.202809
	0.285714	0.321429	0.428571	0.357143	0.214286	0.214286	0.0714286	0.107143		5.3302	6.31695		0.796006	0.463106		14.5927	9.03473		0.224503	0.169784		5.28	0.402798	0.312626	0.295896	0.29913	0.396332	0.452559	0.367574	0.389474	0.335085	0.403755	0.340235	0.32494	0.287514	0.270907	0.35351	0.378366	0.421253	0.22564	0.343844	0.173328	0.199685	0.122184	0.266468	0.238642	0.190244	0.272097	0.268601
	0.222222	0.178571	0.666667	0.607143	0.0740741	0.142857	0.037037	0.0714286		4.18846	6.55609		0.753164	1.04369		14.3602	11.8811		0.241498	0.0793753		5.52	0.409934	0.308375	0.29505	0.34687	0.392917	0.39421	0.442798	0.369176	0.328424	0.420233	0.319575	0.301667	0.308633	0.287383	0.30688	0.346939	0.39265	0.268267	0.381121	0.204577	0.234739	0.119353	0.300083	0.292509	0.167961	0.269143	0.228136
	0.25	0.25	0.55	0.5	0.1	0.0833333	0.1	0.166667		4.36557	7.05379		0.932317	0.413887		7.66046	6.67685		0.240132	0.19247		5.76	0.44277	0.335403	0.304501	0.346698	0.433668	0.443614	0.433263	0.342654	0.347734	0.418608	0.354268	0.279394	0.298548	0.251851	0.317509	0.347793	0.338538	0.266849	0.352926	0.215349	0.20881	0.122799	0.316397	0.140814	0.192449	0.286149	0.299138
	0.266667		0.466667		0.133333		0.133333			3.29192	10.2448		1.28549	0.339204		11.3724	14.5501		0.213804	0.103646		6	0.410257	0.320894	0.314096	0.307247	0.463644	0.421587	0.477172	0.370001	0.379923	0.417558	0.34341	0.330255	0.37139	0.272055	0.37444	0.327698	0.391548	0.242704	0.412972	0.184998	0.203495	0.129482	0.347296	0.273589	0.181736	0.312473	0.266893
										7.84149	7.95691		0.863066	0.459477		9.43913	6.47694		0.157716	0.145037		6.24	0.40305	0.304037	0.298983	0.352771	0.443982	0.451162	0.48446	0.401012	0.340354	0.437812	0.371258	0.301592	0.343468	0.318676	0.351295	0.37906	0.448578	0.248893	0.387765	0.218709	0.21431	0.114483	0.305474	0.175803	0.1592	0.329374	0.288838
										8.76349	5.21604		0.626077	0.652433		10.4788	22.7594		0.178224	0.18461		6.48	0.413747	0.374931	0.282413	0.322434	0.420543	0.424882	0.451473	0.355498	0.330095	0.472476	0.376775	0.332479	0.338882	0.300706	0.379744	0.270963	0.428505	0.280041	0.358677	0.209897	0.205575	0.130201	0.335642	0.250589	0.211876	0.329091	0.289393
										6.35853	8.72631		0.843513	0.603145		14.4604	12.0487		0.200091	0.137952		6.72	0.389035	0.308248	0.304139	0.377702	0.464747	0.427255	0.480026	0.339968	0.323013	0.457075	0.394093	0.327362	0.318503	0.311198	0.326071	0.380582	0.427542	0.249906	0.383982	0.206059	0.197401	0.14791	0.287639	0.170039	0.185891	0.325695	0.281072
										8.20395	10.1566		0.537102	0.495434		26.2089	6.19395		0.154313	0.116087		6.96	0.424524	0.354241	0.299916	0.33692	0.481696	0.44267	0.466099	0.345167	0.332845	0.423286	0.425863	0.313019	0.367779	0.279659	0.354821	0.353118	0.468152	0.254318	0.364914	0.23137	0.201322	0.128289	0.340111	0.238643	0.161011	0.335968	0.291335
										4.31523	5.25364		0.712942	0.657918		13.3258	21.0564		0.188444	0.182466		7.2	0.471538	0.324497	0.318065	0.34671	0.485359	0.396073	0.500188	0.386814	0.317665	0.451923	0.393423	0.336321	0.377196	0.324466	0.382967	0.348421	0.466446	0.283143	0.394561	0.221111	0.221647	0.124949	0.323605	0.184008	0.182205	0.293342	0.241385
										1.53206	8.93339		0.176295	0.392788		14.7155	19.7784		0.225879	0.147834		7.44	0.450635	0.372628	0.366944	0.364275	0.49114	0.430167	0.461496	0.352862	0.335808	0.471106	0.394339	0.348246	0.380385	0.325519	0.350132	0.322642	0.446274	0.285801	0.347228	0.220688	0.225013	0.17042	0.322901	0.244936	0.196981	0.330636	0.218478
										3.15471	8.59648		0.598807	0.572574		18.2344	12.4552		0.192136	0.279449		7.68	0.474276	0.368357	0.338196	0.404334	0.440813	0.436253	0.491217	0.443734	0.373303	0.499343	0.413465	0.347282	0.343314	0.333607	0.328931	0.342836	0.465869	0.270926	0.408815	0.226082	0.216902	0.144736	0.27779	0.282654	0.16247	0.334862	0.220818
										4.95688	13.1528		0.549118	0.631826		12.4213	7.04221		0.157817	0.107576		7.92	0.505921	0.354988	0.316351	0.373999	0.474194	0.471415	0.500707	0.407391	0.342171	0.50943	0.428257	0.336981	0.328973	0.319161	0.35483	0.345873	0.453157	0.294403	0.40265	0.233392	0.230758	0.146282	0.287202	0.281721	0.203381	0.333623	0.294819
										8.5221	8.76307		0.742569	0.508432		10.7675	16.2785		0.193467	0.131294		8.16	0.497929	0.34867	0.338576	0.393666	0.490019	0.428983	0.481991	0.400899	0.345032	0.489161	0.426108	0.316042	0.362678	0.340862	0.282807	0.363325	0.409209	0.235708	0.359103	0.258699	0.235205	0.128369	0.324949	0.201477	0.215563	0.366024	0.229731
										8.76559	3.16421		0.797016	0.641034		25.3545	6.07537		0.166902	0.0807239		8.4	0.50199	0.386973	0.353176	0.397171	0.467121	0.415035	0.492621	0.442553	0.385355	0.479314	0.448271	0.313267	0.335301	0.384826	0.337879	0.342965	0.464891	0.278335	0.402352	0.239946	0.234853	0.120416	0.289947	0.236747	0.172245	0.339025	0.198799
										5.14426	3.25386		0.747321	0.568088		17.4958	7.19723		0.204881	0.0638326		8.64	0.417454	0.407379	0.373777	0.39649	0.435589	0.429329	0.507703	0.456615	0.377669	0.484123	0.411897	0.343626	0.333498	0.321061	0.399525	0.39924	0.528038	0.28151	0.407228	0.227801	0.233756	0.163056	0.303036	0.307981	0.173594	0.342189	0.218679
										6.19835	5.87688		0.613588	0.716865		18.3834	5.9111		0.193708	0.188942		8.88	0.418342	0.365605	0.34473	0.404977	0.445464	0.437954	0.48813	0.449242	0.375053	0.526717	0.402479	0.349449	0.375053	0.366444	0.320506	0.362099	0.435742	0.28122	0.427594	0.251663	0.221355	0.117713	0.267009	0.202961	0.197858	0.330203	0.174044
										7.16323	8.9741		0.876996	0.249066		15.307	9.85767		0.236286	0.103369		9.12	0.436583	0.329703	0.328462	0.379604	0.467143	0.422768	0.469755	0.417882	0.379564	0.566235	0.410047	0.304458	0.406163	0.342796	0.341216	0.371257	0.436834	0.274053	0.402572	0.230711	0.245724	0.128453	0.317568	0.206357	0.195575	0.377137	0.182127
										2.76512	5.69026		0.0501962	0.735523		12.8087	5.74958		0.2172	0.0766083		9.36	0.444867	0.319646	0.331572	0.409939	0.483963	0.444689	0.481737	0.426721	0.385051	0.448599	0.432539	0.311436	0.36478	0.392496	0.368048	0.384404	0.485937	0.327499	0.439231	0.25553	0.231045	0.105673	0.3561	0.239277	0.199159	0.350663	0.189504
										5.2737	5.78316		0.941792	0.195604		11.106	14.3206		0.162404	0.152416		9.6	0.466326	0.368356	0.355893	0.400951	0.497096	0.400851	0.505874	0.467809	0.329151	0.560689	0.420373	0.335617	0.385896	0.324936	0.371714	0.406157	0.470237	0.313234	0.458769	0.216867	0.215777	0.143748	0.277333	0.1633	0.196345	0.363919
										8.14935	5.76143		0.0401943	0.409969		18.6075	9.41234		0.173145	0.150956		9.84	0.47989	0.360347	0.333913	0.441214	0.497138	0.446313	0.475439	0.462461	0.367495	0.527451	0.439333	0.388881	0.364592	0.376539	0.354871	0.366997	0.483239	0.2752	0.4031	0.227781	0.225398	0.123522	0.338579	0.217461	0.215765	0.358306
										5.13642	7.85226		1.30923	0.615898			8.48361		0.155705	0.18507		10.08	0.468151	0.370418	0.352702	0.375131	0.570183	0.463328	0.46771	0.4885	0.359865	0.537911	0.434913	0.318529	0.329218	0.335494	0.349662	0.36473	0.494398	0.295948	0.43797	0.278493	0.227241	0.137182	0.329751	0.310476	0.190969	0.383649
										7.60621	2.94717		0.647088	0.828122			13.6065		0.178832	0.121947		10.32	0.451354	0.380595	0.362607	0.410456	0.497821	0.468465	0.567647	0.508505	0.385114	0.562321	0.421506	0.353498	0.401391	0.418407	0.381751	0.387839	0.498486	0.274776	0.389719	0.246247	0.228315	0.125909	0.358747	0.172394	0.214946	0.370241
										3.04452	5.46172		0.476454	0.619621			16.3714		0.284141	0.136448		10.56	0.493419	0.431352	0.317254	0.372002	0.505648	0.4408	0.503624	0.45732	0.352083	0.58333	0.456275	0.370086	0.379579	0.343412	0.398193	0.449332	0.47931	0.296656	0.430045	0.266316	0.215388	0.118602	0.328564	0.149572	0.202609	0.380659
										3.33864	2.66465		0.642956	0.729824			8.84809		0.180276	0.049852		10.8	0.452572	0.413841	0.350639	0.40454	0.455175	0.474545	0.533718	0.469465	0.384867	0.54397	0.472998	0.370673	0.354081	0.36425	0.371541	0.435571	0.51281	0.312776	0.461566	0.273065	0.250457	0.129404	0.351299	0.178448	0.208663	0.383901
										3.33507	4.72145		0.75879	0.314033			8.49449		0.166538	0.135763		11.04	0.544615	0.438633	0.365171	0.372873	0.503028	0.460043	0.542046	0.462049	0.356218	0.515493	0.401082	0.367162	0.377281	0.394403	0.431006	0.372851	0.47439	0.301401	0.380597	0.247054	0.232591	0.0996206	0.332348	0.249018	0.221388	0.383145
										2.19334	3.07165		0.529261	0.690965			6.51578		0.11243	0.098108		11.28	0.543104	0.390211	0.376316	0.407991	0.488653	0.475243	0.534572	0.487638	0.333064	0.534844	0.418053	0.380868	0.379302	0.36207	0.384022	0.411589	0.498869	0.286089	0.428377	0.234598	0.236273	0.130188	0.348374	0.165558	0.187474	0.382343
										9.04813	3.56446		0.788906	0.727643			6.89082		0.236248	0.111398		11.52	0.499606	0.449981	0.363963	0.407577	0.514314	0.450244	0.500685	0.5073	0.398734	0.568557	0.440186	0.302339	0.324264	0.439923	0.420923	0.439599	0.446183	0.312167	0.379057	0.259657	0.245274	0.113978	0.32969	0.190258	0.181424	0.381715
										3.40123	10.329		0.37369	0.830864			13.7943		0.16694	0.11299		11.76	0.443878	0.48484	0.316602	0.409829	0.527796	0.457295	0.509459	0.518864	0.391985	0.559785	0.461382	0.396248	0.400552	0.354651	0.40263	0.373699	0.483036	0.317351	0.386871	0.25571	0.232679	0.117063	0.316865	0.186007	0.21427	0.407137
										3.80032	3.81856		1.00951	0.814731			6.68892		0.184749	0.156341		12	0.471348	0.431305	0.377677	0.405053	0.500316	0.469626	0.523096	0.508679	0.382548	0.559497	0.469086	0.376561	0.424409	0.39778	0.392263	0.461953	0.449294	0.307455	0.394814	0.268157	0.24562	0.123739	0.327953	0.196789	0.21622	0.458085
										4.38717	3.91356		0.844077	0.418511			6.05637		0.190326	0.0869
										5.24494	6.23031		0.704374	0.366969			4.62869		0.190311	0.218532
										5.59856	7.88637		0.758723	0.540241			10.1176		0.216944	0.135918
										3.97747	7.05012		0.736215	0.3803			7.57524		0.190083	0.151309
										2.63586	3.0104		0.322793	0.636632			10.2137		0.217606	0.0916933
										4.6064	6.16888		0.186902	0.664417			11.389		0.235177	0.107733
										4.33333	5.07068		0.692777	0.715692			10.4875		0.208577	0.170029
										8.35878	6.67886		0.839346	0.63094			6.80742		0.199996	0.15622
										5.27515	7.02322		0.30997	0.34509			7.06247		0.264317	0.107855
										9.16167	5.67535		0.279839	0.506223			9.37894		0.21933	0.178358
										14.9009	7.63708		0.766433	0.782624			9.23125		0.166922	0.0876594
											6.52525		0.386504	0.704415			6.29853		0.219969	0.129145
											5.72527		0.420058	0.541951			10.043		0.289497	0.133708
											4.86019		1.22327	0.530476			7.93625		0.263596	0.208111
											6.25062		0.382811	0.613275			8.26696		0.238735	0.121845
											4.70772		1.09621	0.797931			14.3651		0.246816	0.0306983
											8.84886		0.15476	0.579613			12.7992		0.177278	0.208278
											7.69843		0.801273	0.445441			5.13679		0.211366	0.126909
											12.4779		1.53076	0.544695			5.52708		0.192658	0.185841
											5.74167		1.07423	0.330578			8.49824		0.173507	0.229447
											3.68679		0.611923	0.763077			9.91873		0.170096	0.136782
											5.94951		0.795052	1.05383					0.161432	0.127077
											2.04527		0.743544	0.685127					0.278176	0.100908
											13.8782		0.486325	1.20864					0.19133	0.0888344
											1.95416		0.840058	0.397952					0.145793	0.126761
											3.80642		0.476029	1.0021					0.258749	0.152232
											7.2651		1.10638	0.603082					0.162154	0.145178
											7.91501		0.46382	0.812875					0.158951	0.119488
											6.08462		0.280246	1.03493					0.158963	0.114378
											12.6073		0.722619	0.266333					0.224115	0.102839
											4.03025		0.642468	0.395735					0.221654	0.183869
											8.87182		0.656291	0.623419					0.165639	0.183863
											7.95128		0.418826	0.449702					0.170317	0.119858
											32.0632		0.624446	0.845487					0.265579	0.1591
											8.63619		0.368058	0.436874					0.19728	0.0864824
											6.89971		0.33384	0.712377					0.160652	0.136794
											10.2764		0.700921	0.900432					0.237563	0.185748
											3.36562		0.937807	0.531388					0.182919	0.139474
											3.45891		0.863516	0.855772					0.212946	0.172832
											3.85375		0.0566869	0.751271					0.213783	0.191213
											3.71981		0.890789	0.852133					0.140801	0.17499
											3.64516		0.723796	0.35931					0.188454	0.194447
											4.25648		0.712105	0.848586					0.199622	0.151663
											3.08248		0.36089	0.341817					0.185411	0.110999
											6.9003		0.384002	0.214136					0.243517	0.171371
											12.944		0.561998	0.51698					0.2111	0.211109
											2.4513		0.412311	0.589525					0.168942	0.100186
											2.8125		0.715073	0.594969					0.25292	0.102974
											9.74292		0.377444	0.33039					0.281401	0.14974
											8.58431
											6.08394
											6.549
											7.79389
											8.03765
											16.5449
											5.53377
											5.43872
											4.55306
											2.06971
											4.76078
											16.9516
											4.22758
											8.4251
											17.18
											7.9529
											9.27657
											4.70093
[truncated: 13 more columns]

## Sheet: Fig. 5
Source Data for Fig. 5
	Fig. 5d							Fig. 5f					Fig. 5h
	Cloud		Comet tail		Lm-containing protrusion			NC	EPS8 KD	EPS8L2 KD	EPS8 KD EPS8L2 KD		EV	EPS8	EPS8Dcap	EPS8Dbund	EPS8DcapDbund	EPS8DA
	EPS8	ABI1	EPS8	ABI1	EPS8	ABI1		1.20398	0.719586	1.01638	0.459191		0.989441	1.27417	0.419979	1.27417	0.775893	0.612172
	0.833333	0	1	0	1	1		1.20398	0.828783	0.862383	0.48159		0.960968	1.70839	0.423538	1.42366	1.04283	0.612172
	1	0	0.666667	0	1	1		0.907182	0.688786	1.04858	0.403192		0.989441	1.29197	0.341678	1.44501	0.982323	0.612172
	0.857143	0	0.8	0	1	1		1.05278	0.748985	1.01638	0.440991		1.18341	1.43611	0.560565	1.18875	0.797248	0.683355
	1	0	0.75	0	1	1		0.862383	0.895982	0.855383	0.536189		1.18875	1.3329	0.384387	1.22434	0.802586	0.708269
	0.833333	0	0.833333	0	1	1		0.99538	0.867983	1.27537	0.442391		1.1763	1.53043	0.407522	1.2279	0.711828	0.45557
	1	0	1	0.2	1	1		1.29917	0.855383	1.23478	0.383592		0.964527	1.38807	0.45557	1.30265	0.802586	0.749199
	1	0	1	0	1	1		0.781184	0.99538	1.04858	0.47739		0.775893	1.27417	0.384387	1.2279	0.708269	0.562344
	1	0	1	0	1	1		1.01918	0.825983	0.895982	0.719586		0.87021	1.27417	0.587258	1.27417	0.914699	0.612172
	1	0	1	0	1	1		0.807784	0.828783	0.895982	0.419992		0.989441	1.30265	0.512516	1.39162	0.775893	0.419979
	1	0	1	0	1	1		1.23758	0.806384	1.01638	0.48159		0.875549	1.18875	0.533871	1.2279	0.875549	0.521414
	1	0	1	0	1	1		1.04858	0.688786	0.895982	0.631387		0.95207	1.13537	0.405742	1.18341	0.683355	0.533871
	1	0	1	0	1	1		0.930981	0.895982	0.965981	0.419992		0.993	1.3329	0.533871	1.09622	0.583699	0.62107
	1	0	1	0.166667	1	1		1.09198	0.963181	1.13678	0.461991		1.13893	1.33824	0.512516	1.2279	0.775893	0.583699
	1	0	1	0	1	1		0.935181	1.00238	1.00238	0.531989		1.02503	1.13537	0.45557	1.29909	0.87021	0.708269
	1	0	1	0	1	1		0.99538	0.828783	0.99538	0.51239		1.08732	1.2279	0.487602	1.26527	0.74742	0.423538
	1	0	1	0	1	1		0.855383	0.895982	0.99538	0.48159		0.914699	1.18875	0.423538	1.92194	0.683355	0.423538
	1	0	1	0	1	1		1.01638	0.807784	0.820384	0.48859		1.0891	1.44501	0.560565	1.18875	0.775893	0.583699
	1	0	1	0	1	1		1.11998	0.862383	0.965981	0.51239		0.711828	1.61585	0.53743	1.56958	0.74742	0.562344
	1	0	0.833333	0	1	1		0.935181	0.895982	1.00238	0.536189		0.993	1.45213	0.583699	1.56958	0.775893	0.405742
	0.875	0.125	1	0	1	1		0.935181	0.781184	1.05278	0.610388		1.04283	1.85075	0.62107	1.66924	0.914699	0.368371
								0.99538	0.652387	1.02478	0.536189		0.95207	1.09622	0.487602	1.53221	0.74742	0.384387
								0.855383	0.607588	0.684586	0.383592		0.91114	1.29197	0.423538	1.27417	0.775893	0.562344
								0.820384	0.587988	0.930981	0.537589		0.993	1.13537	0.533871	1.38807	0.651323	0.583699
								1.02478	0.781184	1.25997	0.589388		0.651323	1.43611	0.423538	1.33824	0.802586	0.487602
								0.828783	0.893182	1.16198	0.51239		0.836398	1.22434	0.583699	1.09622	0.681576	0.45557
								0.806384	0.755985	1.09198	0.422792		0.839957	1.39162	0.400403	1.3329	0.802586	0.533871
								1.21798	0.930981	0.965981	0.557189		1.2279	1.13893	0.487602	0.95207	0.875549	0.74742
								1.05418	1.01638	0.828783	0.375192		1.33824	1.57314	0.569463	1.18341	0.708269	0.797248
								1.16198	0.610388	0.806384	0.48159		1.33824	1.29197	0.583699	1.02503	0.87021	0.708269

## Sheet: Fig. 6
Source Data for Fig. 6
	Fig. 6i					Fig. 6j					Fig. 6l					Fig. 6n
	Lm	Lm Dhly	Lm Dhly+hly	Lm +calpeptin		Lm	Lm Dhly	Lm Dhly+hly	Lm +calpeptin		NC	calpeptin	NC	calpeptin		EV	SPTAN1	SPTAN1DCCS
	1.02693	0.433881	1.22568	0.459801		19.991	10.3238	11.9151	10.3568		WT		ABI1 KO			1.07063	1.00285	0.667408
	1.10488	0.381982	1.09581	0.572246		16.8858	5.63462	8.05898	8.43389		2.51871	0.237743	0.118623	0.240255		1.07063	1.00285	0.597887
	1.1279	0.384444	1.25349	0.614328		6.5609	6.0889	11.8239	8.40515		0.775282	0.300306	0.509922	0.390793		1.06194	1.26182	0.570078
	1.02263	0.278733	1.37413	0.644395		7.61193	11.6474	17.2672	7.90964		0.635622	0.31405	0.40823	0.271573		0.75431	1.10887	0.476224
	1.02758	0.342599	1.39063	0.662457		13.9608	11.1945	14.0835	12.8004		0.867331	0.712921	0.54738	0.368963		0.929853	1.11235	0.521413
	0.881243	0.307737	1.30108	0.635382		16.1046	4.93553	13.0825	11.7272		0.78426	0.39106	0.423035	0.218079		1.06194	0.966351	0.521413
	0.763478	0.372737	1.39933	0.638278		12.3933	5.64314	13.258	7.74235		1.50375	0.504953	0.441316	0.390702		1.02892	0.938543	0.524889
	0.94695	0.267762	1.18583	0.531093		13.2304	7.01451	17.1417	5.03227		0.948529	0.288481	0.48107	0.254063		0.938543	1.10887	0.458843
	1.00311	0.361565	1.31849	0.595638		20.4511	10.2126	10.8082	9.18807		1.00158	0.381334	0.782813	0.191459		1.07063	0.849903	0.476224
	1.20553	0.22042	1.20823	0.393676		9.39791	12.444	17.5054	10.3915		0.647823	0.332538	0.656493	0.252557		0.757786	1.09844	0.444939
	1.00468	0.486893	1.37277	0.643634		7.88839	7.80719	14.5865	14.362		0.975181	0.313536	0.927731	0.24487		0.929853	1.00285	0.476224
	0.822402	0.397784	1.46991	0.560077		11.4587	8.98891	9.33472	8.04562		0.364145	0.55988	0.27465	0.28331		0.929853	1.10887	0.547483
	0.964099	0.289984	1.11113	0.561489		18.9047	3.84998	7.72907	8.43516		0.448631	0.519804	0.291999	0.254679		1.23053	1.07063	0.413654
	1.00519	0.400993	1.49547	0.530668		10.7467	12.882	8.13646	3.51994		0.80953	0.253994	0.300967	0.363411		1.00285	1.11235	0.413654
	1.14041	0.446196	1.38235	0.461863		6.13775	8.14779	14.5195	12.7546		0.790923	0.523294	0.463753	0.201185		1.06194	0.969828	0.476224
	1.07551	0.325215	1.41663	0.599673		14.5901	13.7298	11.05	9.69428		0.959945	0.214038	0.722188	0.36184		0.929853	0.783857	0.476224
	0.877653	0.331065	1.32743	0.678482		5.34044	11.9765	10.9308	8.30504		1.47515	0.501009	0.174041	0.477929		1.16101	0.849903	0.476224
	1.0602	0.334529	1.31406	0.568262		14.0187	13.5617	11.8473	8.21391		0.693106	0.544069	0.448778	0.427774		0.778643	0.820356	0.500556
	1.04582	0.404568	1.39833	0.605516		6.71999	14.4359	17.051	11.3066		0.487494	0.441008	0.28393	0.253099		0.969828	0.893354	0.667408
	0.812685	0.349054	1.23591	0.677107		11.7883	5.35751	7.93952	11.8135		0.746903	0.338893	0.367989	0.313724		0.969828	1.04978	0.521413
	0.968559	0.416183	1.42809	0.570849		16.6804	3.12077	18.9166	12.8779		1.05748	0.605447	0.587827	0.35132		1.02892	1.06194	0.521413
	0.845783	0.348801	1.50077	0.587201		7.22135	11.9575	11.1785	10.4427		1.02886	0.372457	0.425666	0.407004		0.929853	1.10887	0.509246
	1.13278	0.417068	1.25882	0.560438		13.7838	10.7933	25.1195	10.3592		1.11299	0.338751	0.850841	1.05189		1.00111	1.1558	0.547483
	0.854198	0.428469	1.2547	0.575785		9.94403	10.0274	13.6176	12.928		1.29521	0.361179	0.444103	0.548404		1.1558	1.06194	0.691741
	1.23943	0.389469	1.2337	0.568583		22.2529	12.0777	10.1186	5.37681		1.35922	0.423283	0.679936	0.227034		1.16101	1.1558	0.966351
	1.04037	0.28873	1.27748	0.538821		12.5626	9.35412	13.0808	9.6169		0.696082	0.321476	0.593811	0.333084		0.969828	0.938543	0.717811
											1.29963	0.344289	0.577435	0.332965		0.966351	0.969828	0.695217
											0.882007	0.490066	0.697574	0.331147		0.924639	1.00111	0.667408
											1.40899	0.804006	0.486989	0.555829		1.14885	0.969828	0.570078
											1.01076	0.291581	0.41588	0.253448		0.969828	0.521413	0.547483
											0.957575	0.381132	0.336363	0.574271		1.11235	1.02892	0.549221
											1.68426	0.439667	0.430538	0.45247		1.07063	0.882926	0.632647
											0.915456	0.47037	0.448737	0.746815		1.01849	0.893354	0.500556
											0.833795	0.278121	0.749254	0.594031		1.09844	0.893354	0.570078
											0.99568	0.580806	0.474701	0.394968		0.966351	1.00111	0.391059
											0.610907	0.490626	0.404281	0.689125		1.00285	1.16101	0.465795
											0.547669	0.396938	0.506189	0.366543		1.11235	1.11235	0.606577
											0.649678	0.38638	0.419306	0.450486		0.969828	1.00285	0.524889
											0.487453	0.420183	0.488757	0.35165		1.00111	1.1558	0.476224
											0.778538	0.404088	0.344257	0.405282		1.11235	0.849903	0.500556
											1.97357	0.446349	0.684955	0.296935		0.929853	0.849903	0.636123
											1.21721	0.512811	0.733351	0.370565		1.02892	0.855117	0.636123
											1.47523	0.526527	0.606402	0.624142		1.06194	0.938543	0.632647
											0.71344	0.42084	0.409176	0.429229		0.893354	0.893354	0.573554
											0.584691	0.477685	0.581554	0.515993		1.27225	0.849903	0.757786
											0.771604	0.574046	0.364609	0.311965		1.21663	1.02892	0.695217
											1.13536	0.471009	0.307933	0.332914		0.849903	1.02892	0.924639
											0.953612	0.265424	0.495783	0.33359		0.66567	0.938543	0.597887
											1.35483	1.15354	0.500421	0.398674		0.841212	0.893354	0.465795
											1.46482	0.337511	0.457724	0.37743		0.809928	1.10887	0.81688
											1.30948	0.147145	0.587134	0.495563

## Sheet: Supplementary Fig 1
Source Data for Supplementary Fig. 1
	Supplementary Fig. 1b					Supplementary Fig. 1c					Supplementary Fig. 1d					Supplementary Fig. 1e				Supplementary Fig. 1f				Supplementary Fig. 1h					Supplementary Fig. 1i							Supplementary Fig. 1j							Supplementary Fig. 1k
	Abi1fl/fl + oil	Abi1fl/fl + tamoxifen	Abi1fl/fl;Esr1-cre + oil	Abi1fl/fl;Esr1-cre + tamoxifen		Abi1fl/fl + oil	Abi1fl/fl + tamoxifen	Abi1fl/fl;Esr1-cre + oil	Abi1fl/fl;Esr1-cre + tamoxifen		Abi1fl/fl + oil	Abi1fl/fl + tamoxifen	Abi1fl/fl;Esr1-cre + oil	Abi1fl/fl;Esr1-cre + tamoxifen		Mice	Days elapsed	Abi1-EKO		Mice	Days elapsed	WT(E)		Mice	Days elapsed	WT(M)	Abi1-MKO		Liver		Spleen		Brain			Liver		Spleen		Brain			Liver		Spleen		Brain
	1.21667e+06	1.30952e+06	280528	1475.41		1250000	25000000	3.86598e+06	17098.4		2204.18	2207.64	2848.84	10		1	2	1		1	3	1		1	2	1			WT (M)	Abi1-MKO	WT (M)	Abi1-MKO	WT (M)	Abi1-MKO		WT (M)	Abi1-MKO	WT (M)	Abi1-MKO	WT (M)	Abi1-MKO		WT (M)	Abi1-MKO	WT (M)	Abi1-MKO	WT (M)	Abi1-MKO
	223642	852843	743945	5333.33		3.40136e+06	10000000	7.17949e+06	48648.6		6294.96	2916.67	5946.88	10		2	3	1		2	4	1		2	2	1			1.68571e+06	1384.08	4.06393e+07	9020.62	2535.8	127.315		5.97276e+07	102455	5.86592e+07	63758.4	9095.13	130.653		325826	6657.22	978571	997512	102871	2053.14
	1.04027e+06	368421	1.31667e+06	2960.53		805687	6250000	1.83511e+06	14322.9		1738.61	2981.65	5285.04	487.805		3	4	1		3	4	1		3	3	1			336257	2840.91	1.66667e+07	8415.84	911.628	88.0952		3.75494e+07	79535.9	2.62238e+07	241259	15907	204.651		1.39969e+06	23154.4	6.95946e+06	261194	9243.9	2772.51
	305085	1.41196e+06	745763	6491.23		1.47619e+06	1.41753e+06	5000000	74468.1		2716.05	1763.99	2647.06	1065.16		4	4	1		4	5	1		4	3	1			155280	5835.96	1.04046e+07	7671.96	1449.07	67.8392		1.68103e+07	130905	173825503	35947.7	1690.14	326.531		6.32308e+06	8631.92	596774	229381	4964.54	444.444
	465465	203390	976431	3242.32		8.8785e+06	1.57216e+06	2.18905e+06	9203.98		1125.59	4404.47	1187.5	10		5	5	1		5	5	1		5	3	1			197368	1833.33	2.70408e+07	10301.5	1232.88	44.7059		3.05556e+07	88095.2	8.68966e+07	246988	1459.85	313.725		723496	17076.9	4.39698e+06	58108.1	5599.02	647.332
	847751	2.99296e+06	642361	31914.9		2.78894e+07	5.31746e+07	4.27027e+07	382979		1172.84	2151.16	1175.74	10		6	5	1		6	5	1		6	3	1			1.46465e+06	3187.92	3.38624e+07	6521.74	2413.63	73.903		2.08145e+07	165693	7.54054e+07	95238.1	2205.51	323.81		1.18871e+06	2878.79	3.28358e+07	96348.3	12317.1	1016.17
	1.26736e+06	1.38596e+06	228873	55183.9		143750000	101142857	2.56477e+07	1.05707e+06		2641.28	1068.88	4950.5	477.327		7	5	1		7	5	1		7	3	1			9.23611e+06	8898.31	135350318	71290.3	9235.58	83.7989		4.36404e+07	16188.5	7.51295e+07	146277	13364.3	443.299		84415.6	50819.7	182927	55000	644.444	23.2019
	3.60544e+06	1.00346e+06	4.86885e+07	4318.94		53626943	8.10526e+07	3.67347e+07	719895		3367.88	3598.01	2858.88	10		8	6	1		8	5	1		8	3	1			3.08621e+06	6530.61	114028777	47861	1788.73	77.8894		1.02222e+07	29878	3.46154e+07	631841	12562.8	245.7		167109	8193.98	410194	23383.1	3016.63	251.256
	1.26667e+06	1.88776e+06	833333	87628.9		4.92537e+07	4.80978e+07	5.4712e+07	263819		1674.64	2716.05	7185.99	647.059		9	7	1		9	6	1		9	3	1			2.45509e+06	25177.3	70754717	45731.7	17159.4	32.5581		4.73684e+07	63284.1	2.85354e+07	533898	9346.73	233.577		26536.3	16932.9	103535	26030.9	440.835	125.307
	330033	1.7354e+06	532646	5034.72		134324324	9.97512e+07	5.18617e+07	440415		1964.29	5440.1	8132.53	236.967		10	10	0		10	6	1		10	4	1			5.33816e+06	38867.2	2.93956e+07	49481.9	2032.26	62.6398		2.53807e+07	36679.5	1.5544e+07	595855	1303.26	87.1671		23411.4	2365.93	146277	19767.4	839.329	10
																11	10	0		11	7	1		11	2	1			6.41129e+06	49500	6.38514e+07	29687.5	4909.09	55.0239		6.14754e+06	109298	9.91892e+07	44270.8	3800	10		55393.6	4347.83	185520	18202.8	586.797	10
																12	10	0		12	10	0		12	3	1			6.33333e+06	6313.13	3.02548e+07	171835	10441.9	25.0627		3.71212e+08	2.53394e+06	1016447368	4.82993e+06	10629.4	230.576		1.04333e+06	14833.3	133166	56565.7	21459.9	420.792
																13	10	0		13	10	0		13	3	1			1.27155e+06	17567.6	268214286	31785.7	10477.3	48.2234		2.57143e+08	2.3445e+06	1244252874	3750000	8114.56	170.426		120579	24418.6	1102500	44132.7	2603.41	1241.22
																14	10	0		14	10	0		14	3	1			7.88256e+06	18795.6	5.70707e+07	25266	8818.18	42.0792		9.09091e+07	1.75889e+06	1648734177	1.21212e+06	7841.19	256.684		195502	82374.1	221622	197500	2397.09	308.057
																15	10	0		15	10	0		15	3	1			3.16832e+06	6521.74	44750000	29750	8721.8	53.528		2.17073e+08	2.84753e+06	944444444	4850000	19303.9	128.395		210438	150386	1.00777e+06	11351.4	4800.94	72.9927
																16	10	0		16	10	0		16	3	1			4.00398e+06	9074.07	114827586	56830.6	4459.72	118.329		1.74877e+08	2100000	582840237	2.69022e+06	27286.1	556.355		808282	37925.2	6.41791e+06	9004.74	10978	171.569
																17	10	0		17	10	0		17	3	1			8.91827e+07	5000	180681818	806533	28731.7	170.103		5.10152e+08	784314	274869110	467033	14536.1	550		341615	90721.6	459799	107474	5717.7	5211.97
																18	10	0		18	10	0		18	3	1			2.25628e+07	6060.61	3.23529e+07	961538	23758.8	75.2688		4.89691e+07	241546	922857143	382353	13367.6	190.955		53691.3	173.611	600529	3266.33	3814.18	10
																19	10	0		19	10	0		19	3	1			9.97354e+06	8040.2	1.69014e+07	185659	746.867	108.108		9.7561e+07	2.63819e+06	791907514	1.79856e+06	13986	118.182		32258.1	2545.45	531073	5250	3530.86	10
																20	10	0		20	10	0		20	3	1			1.61202e+06	9192.83	111403509	105128	29219.5	134.663		5.33981e+07	1.88144e+06	9.70149e+07	634921	4637.68	555.024		116667	9333.33	251256	30310.9	429.594	10
																								1	10		0		1.84456e+07	10256.4	6.34868e+07	188830	1566.04	86.5922		1.51246e+08	461165	283783784	227273	1796.69	274.882		66889.6	3231.29	645946	7042.25	5314.01	98.7654
																								2	10		0		7.2335e+06	6683.17	7.4031e+07	146053	5410.93	50.3979									40192.9	1346.8	112500	7608.7	771.144	253.769
																								3	10		0		1.80163e+07	8177.57	109130435	268827	4614.99	71.0227
																								4	10		0		1.06683e+07	4260.09	2.78169e+07	116398	9382.98	70.7965
																								5	10		0		8.02439e+06	20612.2	3.27206e+07	75654.5	6852.37	54.8628
																								6	10		0		1.09483e+07	8370.04	3.64583e+07	100336	4907.73	128.141
																								7	5		1		1.82692e+06	6912.44	231944444	51980.2	432.161	160.804
																								8	6		1		1.1036e+06	3553.3	206976744	139303	2608.27	89.5522
																								9	5		1		3.74459e+06	1121.08	157615894	674157	4442.16	39.5062
																								10	7		1		2.78894e+06	1357.47	6.10738e+07	979730	11101.2	10
																								11	10		0		8.57513e+06	37555.6	324561404	663522	1109	10
																								12	10		0		5.9893e+06	1291.51	102573529	151832	5677.73	10
																								13	10		0		2.46606e+06	2631.58	201369863	494220	7890.27	213.74
																								14	4		1		2.21154e+06	3504.67	125524476	584656	1429.31	102.041
																								15	6		1		1.71333e+07	6762.3	136918605	236486	5634.52	10
																								16	6		1		8.13725e+06	6783.92	7.36434e+07	88235.3	7771.14	50
																								17	10		0
																								18	10		0
																								19	10		0
																								20	10		0
[truncated: 18 more columns]

## Sheet: Supplementary Fig 2
Source Data for Supplementary Fig. 2
	Supplementary Fig. 2b			Supplementary Fig. 2d			Supplementary Fig. 2e							Supplementary Fig. 2f
	WT(M)	Abi1-MKO		WT(M)	Abi1-MKO		Liver		Spleen		Brain			Liver		Spleen		Brain
	0.798604	0.0609867		1.24329	0.0441638		WT (M)	Abi1-MKO	WT (M)	Abi1-MKO	WT (M)	Abi1-MKO		WT (M)	Abi1-MKO	WT (M)	Abi1-MKO	WT (M)	Abi1-MKO
	0.728135	0.333484		0.737049	0.0345689		4708.52	3603.6	9722.22	19918.7	10	10		4444.44	26749	39156.6	18987.3	151.163	1562.5
	0.622514	0.799826		0.536649	0		4513.89	4977.38	26804.1	11278.2	10	10		24647.9	47297.3	27027	254717	233.645	244.845
	0.641917	0.113404		0.916578	0.0462865		6091.37	4545.45	5585.11	5862.07	10	10		6726.46	92760.2	341727	37415	179.856	265.589
	0.580956	0.234233		1.13363	0.0972434		10582	7788.94	10227.3	21167.9	10	10		40476.2	16129	108553	243523	10	517.647
	0.618294	0.0371195		0.892132	0.23689		4146.34	7978.72	7586.21	6439.39	10	10		232301	21505.4	61290.3	69587.6	170.316	203.837
	1.48537	0.151579		1.66521	0		12500	3941.91	6250	39370.1	10	10		45454.5	31135.5	57823.1	60975.6	511.222	34.0909
	0.662156	0.609648		0.763527	0.0442069		18592.1	8653.85	27697.8	3585.66	10	10		55288.5	48449.6	72222.2	218905	10	100.251
	0.671304	1.34661		0.431207	0.269513		11306.5	9903.38	26719.6	9126.98	10	10		37254.9	458333	98445.6	216931	219.4	10
	2.11965	0.176012		0.428019	0		6150.79	9000	8974.36	7638.89	10	10		110672	41304.3	228261	273224	320.197	150.754
	1.82138	0.938616		0.445122	0.346789		16666.7	4773.87	13194.4	8100.56	10	10		153680	140625	251244	244737	339.578	137.157
	1.30867	0.123942		0.922742	0.0603269		9268.29	217608	55555.6	196429	47.8469	33.5196		87500	31390.1	1.39557e+06	1.69474e+06	239.234	10
	1.18667	1.02054		0.503471	0.437828		27370.7	5800	1.34494e+06	769663	10	153.061		124444	495536	520000	168394	217.918	208.817
	0.649753	0.633348		0.600111	0		84020.6	8371.04	95238.1	27419.4	10	109.726		614719	45000	333333	670854	443.645	363.409
	0.649933	0.389684		1.22944	0.0793718		26381.9	4545.45	131285	5725.19	10	10		115385	37878.8	527778	2.48919e+06	807.229	563.91
	0.861237	0.361777		0.57039	0.0854339		37922.7	73857.9	104762	97348.5	10	40.1003		514493	1.64047e+06	211864	609195	300	451.128
	1.07473	0.171818		0.633802	0.0457338		10044.6	13480.4	55555.6	42437	10	10		42713.6	134146	127168	563694	682.382	365.854
	1.39456	0.161293		1.07572	0.0726594		7959.18	14690.7	30851.1	70967.7	10	10		247727	28340.1	97826.1	206030	665.829	384.615
	0.926611	0.171187		0.422367	0.0781507		31086.1	10793	64102.6	48863.6	10	10		248918	41493.8	275253	34146.3	255.376	10
	1.19756	0.301022		0.86573	0.147969		38964	85534.6	70552.1	121547	10	174.863		103004	114865	219444	58201.1	337.209	165.485
							46100.9	36293.4	80838.3	92715.2	10	10		141148	43902.4	713376	18617	1271.6	1066.35
							2488.69	4634.15	337.838	42623	10	10
							2452.83	1185.77	5442.18	24825.2	10	10
							3024.19	3378.38	6886.23	3956.83	10	10
							3679.65	4975.12	1644.74	17391.3	10	10
							4524.89	3167.42	2083.33	6818.18	10	10
							2153.11	4508.2	4787.23	10000	10	10
							4500	24235.8	4644.81	4135.34	10	10
							4280.16	2538.07	6010.93	3773.58	10	10
							3776.98	4477.61	8192.09	3250	10	10
							3479.85	2380.95	8720.93	6462.59	10	10
							8597.29	24626.9	54444.4	42021.3	41.7633	34.3008
							26515.2	112791	124254	57253.9	30.0926	15
							41504.9	27946.8	123664	3896.1	10	54.5906
							37113.4	27889.4	95205.5	69097.2	10	10
							33777.8	45652.2	69251.3	179427	17.5439	10
							16363.6	4605.26	51822.9	99579.8	10	10
							9266.41	6167.4	137975	103077	10	10
							21850.4	62280.7	140789	95522.4	10	10
							28211	100980	30981.6	157018	10	10
							5000	7647.06	28453	98913	10	10

## Sheet: Supplementary Fig 3
Source Data for Supplementary Fig. 3
	Supplementary Fig. 3d				Supplementary Fig. 3f					Supplementary Fig. 3g								Supplementary Fig. 3k					Supplementary Fig. 3l								Supplementary Fig. 3p					Supplementary Fig. 3q								Supplementary Fig. 3u					Supplementary Fig. 3v
	WT	ABI1 KO	HA-ABI1		Plaque size		Plaque number			Time (hpi)	WT			ABI1 KO				Plaque size		Plaque number			Time (hpi)	WT			ABI1 KO				Plaque size		Plaque number			Time (hpi)	WT			ABI1 KO				Plaque size		Plaque number			Time (hpi)
	0.972222	1.125	1.21528		WT	ABI1 KO	WT	ABI1 KO		2	11600	9400	7200	9000	8200	7000		WT	ABI1 KO	WT	ABI1 KO		2	11600	15400	9800	3840	7920	6120		WT	ABI1 KO	WT	ABI1 KO		2	43000	37600	44800	19400	20400	24600		NC	ABI1 KD	NC	ABI1 KD		2
	1.13194	0.895833	1.09722		1.25696	0.728772	1.17703	1.21292		4	39800	57400	53800	45600	43800	54400		0.886953	0.934468	1.03073	0.670391		4	64000	74000	44000	22800	33600	38400		1.15218	0.374242	0.928731	0.96882		4	206000	730000	382000	178000	194000	236000		1.10872	0.889557	1.20492	0.909836		4
	0.895833	0.993056	0.902778		0.964453	0.611767	0.9689	1.05502		6	310000	418000	496000	180000	202000	98000		0.886953	0.934468	1.0014	0.557263		6	174000	190000	146000	28800	82800	61200		1.15218	0.360381	1.10913	1.01559		6	2280000	1720000	900000	560000	860000	400000		1.10872	1.03137	0.995902	1.0082		6
					1.18843	0.641854	0.854067	0.861244		8	1058000	942000	1526000	284000	190000	176000		1.40764	0.934468	0.967877	0.544693		8	478000	674000	580000	98400	58800	79200		0.890557	0.270286	0.962138	0.875278		8	3620000	4280000	3320000	2000000	760000	1020000		1.71465	0.889557	0.79918	0.811475		8
					1.02964	0.640183												0.930509	0.690952												1.1955	0.360381												1.03137	0.657499
					1.11154	0.447961												1.16017	0.831519												0.85244	0.33266												1.03137	0.889557
					1.18843	0.54825				Supplementary Fig. 3i								0.974064	0.724609												0.997979	0.25296												1.03137	0.567254				Supplementary Fig. 3x
					1.57288	0.54825				WT	ABI1 KO							1.05326	0.833498				Supplementary Fig. 3n								0.999711	0.270286				Supplementary Fig. 3s								0.670391	0.747744				NC
					0.979496	0.45799				0.827693	0.819355							0.831519	0.886953				WT	ABI1 KO							1.05862	0.270286				WT	ABI1 KO							1.10872	0.90245				0.596655
					0.822376	0.54825				1.25307	0.214475							0.724609	1.01762				0.571378	0.249431							1.21282	0.261623				1.19113	0.396483							1.03137	0.773528				0.745256
					0.788946	0.641854				0.637977	0.539479							0.968125	0.863196				0.451267	0.204905							1.10887	0.33266				0.69213	0.313537							1.10872	0.773528				1.23729
					0.962781	0.665255				0.605	0.529227							0.831519	0.681053				0.574441	0.48123							0.997979	0.360381				1.94637	0.299485							0.773528	0.889557				0.583735
					1.15333	0.501449				1.80577	0.47357							0.892892	0.760245				0.510267	0.307815							1.5784	0.358649				0.615058	0.418479							0.889557	0.90245				0.839911
					0.574994	0.54825				1.17062	0.442994							0.81766	1.01762				1.49284	0.446201							1.06728	0.287612				0.601232	0.845446							0.90245	0.670391				0.514535
					0.859149	0.551593				1.8547	0.436035							0.833498	1.0691				1.60521	0.278745							0.999711	0.304938				1.75285	0.365014							0.889557	1.01848				2.01795
					0.989525	0.574994				1.36757	0.0780244							0.681053	0.681053				1.40663	0.616608							0.935605	0.287612				2.12429	0.326088							1.01848	0.670391				2.51589
					1.06641	0.397816				1.2512	0.377186							0.894872	0.681053				0.871572	0.301378							0.935605	0.261623				1.55422	0.477915							0.90245	0.567254				0.613208
					0.989525	0.7037				0.760399	0.171765							0.974064	0.649376				0.639915	0.434447							0.997979	0.287612				0.691848	0.371535							1.03137	0.889557				1.70599
					1.02128	0.501449				1.73383	0.38984							0.892892	0.704811				0.849023	0.61586							1.06728	0.596015				0.727211	0.406578							0.90245	0.889557				1.26847
					0.89425	0.641854				1.19237	0.300969							1.05326	0.787963				1.05174	0.379326							0.847242	0.415824				2.03596	0.277885							0.90245	0.567254				1.57736
					0.859149	0.702028				1.25802	0.542581							1.0592	0.760245				0.856915	0.440976							0.997979	0.270286				0.710872	0.298878							1.10872	0.825097				1.23907
					0.989525	0.376086				1.96108	0.910124							0.886953	0.570184				1.13338	0.443933							0.966792	0.25296				0.700012	0.368627							1.03137	0.889557				1.24395
					1.06641	0.426231				1.0708	0.453534							1.01762	0.649376				0.546643	0.51028							0.935605	0.25296				0.625957	0.488547							1.25054	0.464117				1.14763
					0.962781	0.54825				0.791373	0.26197							1.14037	0.690952				1.08333	0.195754							1.0257	0.235634				0.720955	0.359015							0.889557	0.747744				0.732011
					0.702028	0.583352				0.752942	0.418205							1.00574	0.40982				0.894446	0.670768							0.966792	0.374242				0.777805	0.158644							1.03137	0.889557				0.656617
					1.11154	0.447961				0.900949	0.530334							1.14037	1.05128				0.861988	0.514314							0.776206	0.235634				0.486899	0.516296							1.03137	0.477009				0.545079
					1.02964	0.54825				0.396613	0.487518							1.28291	0.681053				1.26254	0.408846							0.755414	0.287612				1.3546	0.215997							0.773528	0.464117				0.8951
					1.35725	0.54825				1.03776	0.593348							1.12453	0.833498				0.757007	0.497437							0.847242	0.287612				0.745657	0.318787							0.90245	0.464117				1.51139
					0.84912	0.427903				0.808538	0.863918							1.14235	0.649376				1.4164	0.434962							0.729425	0.235634				1.39958	0.624166							1.03137	0.477009				0.66491
					0.728772	0.334299				0.818297	0.693977							1.14235	0.863196				0.799012	0.521431							0.755414	0.287612				1.26637	0.469786							0.90245	0.477009				0.979393
					0.929351	0.54825				1.33798	0.456761							1.36211	0.934468				0.519448	0.152731							1.1955	0.33266				1.54658	0.430241							0.889557	0.670391				0.543554
										0.664111	0.483696												0.853595	0.249813												0.902373	0.457361												0.97467
										0.674303	0.569359												1.79368	0.295381												0.830592	0.385989												0.717396
										0.829375	0.135675												0.857791	0.204096												0.607681	0.417318												0.933415
										0.604547	0.245564												0.615115	0.331978												0.60929	0.590537												0.736592
										0.508904	0.682743												1.87567	0.661431												0.660168	0.461486												0.771093
										0.477759	0.542968												1.32553	0.620523												0.56227	0.508943												0.76854
										0.646467	0.592935												0.61632	0.229109												0.576431	0.413839												0.723335
																							1.90691	0.408047												0.983613	0.554828
[truncated: 6 more columns]

## Sheet: Supplementary Fig 4
Source Data for Supplementary Fig. 4
	Supplementary Fig. 4a											Supplementary Fig. 4b								Supplementary Fig. 4c								Supplementary Fig. 4d
	Time (hpi)	WT			ABI1 KO			HA-ABI1				Time (hpi)	WT			ABI1 KO				Time (hpi)	WT			ABI1 KO				Time (hpi)	WT			ABI1 KO
	2	3760	4480	3460	2440	2660	2360	4700	4540	5180		2	10600	8600	5800	6400	7800	8800		2	5200	8600	5800	3800	2200	4000		2	26000	36800	38600	22600	19000	28000
	4	12460	16020	31120	11540	12800	6440	15620	34600	24780		4	53600	44600	45600	32800	50800	54800		4	23800	41600	31800	17800	14800	20200		4	198600	187800	212800	163000	139600	132600
	6	185600	151200	145600	61600	68800	127000	246600	171400	184200		6	298000	418000	250000	248000	526000	376000		6	112000	260000	162000	90000	98000	136000		6	1640000	1434000	1480000	920000	1178000	998000
	8	646000	454000	270000	350000	98000	246000	490000	436000	386000		8	714000	1020000	782000	644000	1496000	638000		8	400000	270000	218000	196000	178000	216000		8	1344000	2658000	1716000	1594000	1456000	1820000
	Supplementary Fig. 4e											Supplementary Fig. 4f								Supplementary Fig. 4h			Supplementary Fig. 4i								Supplementary Fig. 4j
	Time (hpi)	NC			ABI1 KD							Time (hpi)	WT(E)			Abi1-EKO				WT(M)	Abi1-MKO		Time (hpi)	WT(M)			Abi1-MKO				Time (hpi)	WT(M)			Abi1-MKO
	2	1540	1620	2120	1140	1300	1080					2	39400	42800	40600	56000	39600	40200		0.66989	0.195414		2	189	203	105	107	180	193		2	39400	42800	40600	26000	58100	33200
	4	10200	9200	7000	7000	6600	5400					4	286000	458000	364000	346000	330000	376000		0.304687	0.0687907		4	445	880	970	382	1100	898		4	443000	257000	605000	622000	458000	361000
	6	56200	73400	76800	44000	49400	32400					6	1560000	1128000	1240000	1176000	1680000	1032000		0.64411	0.231797		6	3770	4000	5780	4770	9830	2000		6	2210000	230000	4590000	401000	2470000	3091000
	8	148000	176000	128000	126000	82000	148000					8	1568000	840000	1416000	1432000	1800000	1512000		1.01926	0.126896		8	14500	16600	18800	27700	18600	9350		8	4321000	1750000	2530000	2217000	2400000	2510000
												10	1772000	1350000	710000	1630000	1700000	1100000		1.15915	0.102026		10	126000	97000	85000	48000	53000	41000		10	1340000	2220000	920000	2200000	1580000	1080000
												16	28100	35000	19000	17600	12000	43000		0.577172	0.11774		16	580000	123000	390000	74000	85000	11000		16	124000	480000	270000	22300	50000	452000
																				0.638023	0.194202		18	210000	970000	155000	77000	49000	58000
																				0.465452	0.050791		24	19000	89000	113000	4800	11300	32000
																				0.821443	0.215198
																				0.724095	0.464392		Supplementary Fig. 4k			Supplementary Fig. 4l
																				1.19906	0.353459		WT	ABI1 KO		NC		KD
																				1.7592	0.175563		110800	124500		WT	KO	WT	KO
																				1.26246	0.227368		127800	122400		1.35587	1.1515	0.408725	0.719198
																				1.59282	0.35115		144400	131000		0.998231	0.966791	0.347809	0.782079
																				1.36528	0.169809					0.88033	0.754569	0.296718	0.620947
																				2.53249	0.345932					0.782079	0.752604	0.420515	0.593437
																				0.716946	0.133533					0.85675	0.754569	0.306544	0.618982
																				0.717166	0.187594					0.88033	0.782079	0.467675	0.719198
																				0.89572	0.164711					1.05129	0.618982	0.538416	0.628807
																				0.935577	0.261691					0.85675	1.06111	0.538416	0.960896
																										0.88033	0.927491	0.628807	0.719198
																										0.966791	1.16329	0.538416	0.719198
																										1.09255	0.966791	0.467675	0.886225
																										1.09648	1.06111	0.503046	0.575752
																										1.35587	0.719198	0.393005	0.644527
																										0.782079	0.923561	0.40676	0.503046
																										1.25761	0.85675	0.966791	0.487326
																										1.09648	0.88033	0.628807	0.463745
																										1.4777	1.16329	0.644527	0.391039
																										1.01002	0.886225	0.589507	0.526626
																										1.09648	1.05129	0.565927	0.565927
																										1.01002	0.966791	0.44213	0.487326
																										1.25368	1.04539	0.585577	0.459815
																										1.09648	1.13185	0.670073	0.345844
																										0.782079	0.85675	0.675968	0.518766
																										0.752604	0.85675	0.685793	0.575752
																										0.675968	0.752604	0.87247	0.585577
																										0.886225	1.25761	0.85675	0.286893
																										1.13382	0.88033	0.89605	0.699548
																										1.13382	0.966791	0.817449	0.448025
																										0.719198	0.88033	0.542346	0.345844
																										0.782079	0.886225	0.85675	0.424445

[truncated: 5 more sheets: Supplementary Fig 6, Supplementary Fig 8, Supplementary Fig 9, Uncropped blots and gels, Sheet15]
